# Supplementary material for: Identification of intermediate-sized deletions and inference of their impact on gene expression in a human population
Source: Genome Med. 2019 Jul 24;11:44. doi: 10.1186/s13073-019-0656-4 (PMC6657090; doi:10.1186/s13073-019-0656-4)
Supplement: Supplementary file 3 — Table S1. List of eQTL causal intermediate-sized deletions chosen for PCR validation, and the results of the PCR validation using 30 1000 Genomes JPT samples. Table S2. Annotation of regulatory features and predicted chromatin states for identified intermediate-sized deletions. Table S3. List of highconfidence intermediate-sized deletions after detection and filtering. Table S4. Results of enrichment analysis for annotated overall regulatory features. Table S5. Results of enrichment analysis for annotated GM12878 cell line-specific regulatory features. Table S6. Results of enrichment analysis of annotated regulatory features comparing causal intermediate-sized deletions that increased gene expression levels against those with decreased gene expression levels. Table S7. Results of enrichment analysis for deletion candidates overlapping Alu transposons. Table S8. Results of enrichment analysis for phylogenetic status of causal and non-causal deletions, as well as for deletions the overlap Alu transposons. (XLSX 5262 kb) [file 13073_2019_656_MOESM3_ESM.xlsx]

## Sheet: Table S1
Table S1: List of eQTL causal intermediate-sized deletions chosen for PCR validation, as well as the results of the PCR validation using 30 1000Genomes JPT samples.
Chr.		Start position		End position		Deletion Length (bp)		No. of samples		Deletion Frequency (IMSindel)		Gene (deletion)		Exon (deletion)		UTR (deletion)		Probe		Gene (Probe)		P-value		P-value (BH)		beta		statistic		Deletion frequency (imputation)		Forward primer sequence		Reverse primer sequence		Amplicon length (Expected)		Amplicon length (Deleted)		PCR consensus
																																								Total samples		Matched samples
9		130330770		130330813		43		11		0.063		FAM129B		-		-		ILMN_1661755		FAM129B		1.03e-21		4.13e-21		1.91421		13.1605		0.1		GTAATAGGCTGAGAGTAGGGTTGG		ACATCGCAGGTGAGGGTCGC		717bp		674bp		30		30
4		39031077		39031358		281		160		0.92		TMEM156		-		-		ILMN_1810374		TMEM156		1.98e-20		3.97e-20		-0.653994		-12.4607		0.96		ACAAGAAACGAATGGAGTAAGACTA		TTTAGTGGTAGAAGGAATTTTGCAC		686bp		405bp		30		30
12		70137617		70137655		38		122		0.701		RAB3IP		-		-		ILMN_1787199		C12orf28		1.59e-13		3.17e-13		0.316498		8.86956		0.79		TGAAGTTAGTCTGTTAAAATGCTCA		TGCTGAAATACGCACTGACTAAAT		204bp		166bp		30		29
9		123839994		123840129		135		54		0.31		CNTRL		-		-		ILMN_1735765		RAB14		1.15e-13		4.59e-13		-0.266969		-8.94072		0.33		AAGTCTATGAATGAGTAAGCCTGAC		CCAGCCCTCAGTAATACTATTGATG		587bp		452bp		30		27
8		27662501		27662830		329		88		0.506		ESCO2		-		-		ILMN_1673673		PBK		2.02e-09		2.02e-09		-0.422489		-6.76323		0.57		GCCTGTAAGTTAACATGTTTCCAAA		CCAACCAAGACAACAGTATCAATAG		802bp		473bp		30		30
21		47657352		47658673		1321		62		0.356		MCM3AP		-		-		ILMN_1795836		C21orf57		1.08e-09		2.16e-09		-0.416773		-6.90461		0.44		GGCATAATCTCGGGTCAGTG		GTCTTTCTCATCTTCAAACCATGTT		1,800bp		479bp		30		30
14		65360387		65363540		3153		110		0.632		-		-		-		ILMN_1731699		RAB15		2.04e-09		4.07e-09		-0.35154		-6.7608		0.77		AAGTTTATCAGGAAAAGCTAATGGA		CAACAGAACCAGTCAAAGAATCATT		3,538bp		385bp		30		28
1		70768112		70768434		322		82		0.471		ANKRD13C		-		-		ILMN_1802338		HHLA3		1.28e-06		5.12e-06		0.238282		5.23905		0.52		AGTATGGTTGCCTTATGTATCAAGA		TGTAGAGCATAACATTCCCTGATAG		653bp		331bp		30		30
5		88032013		88032342		329		163		0.937		MEF2C		-		-		ILMN_1742544		MEF2C		3.85e-06		1.16e-05		0.345981		4.96224		0.98		CTGTCATCTTCTATTATCCCCTCTC		TTCATAGATAGAGTGTGTCAACTGT		745bp		416bp		30		30
8		144634065		144636239		2174		106		0.609		GSDMD		GSDMD		-		ILMN_1665428		GSDMD		0.00128761		0.00258		-0.189753		-3.33678		0.66		TATTATGGAGGGAGAAAGTGACAGT		TATATGTAAGTGGGCCTCTGTGTTC		2,583bp		409bp		30		30
12		32443056		32443160		104		75		0.431		BICD1		-		-		ILMN_1657164		BICD1		0.000410819		0.00123		0.144619		3.6877		0.46		TTGGCAAACTCTATTTTCAGAAGAC		TGAATATAGATCCTAACTTGGGCAG		517bp		413bp		30		30
The table lists the deletion candidates that were selected for PCR validation after imputation into a separate Japanese dataset. The "Gene (deletion)" column indicates which gene the deletion candiate was located in. The "Probe" column indicates the gene expression probe that showed significant association with the deletion candidate in the eQTL analysis, and the "Gene (Probe)" column indicates t…

## Sheet: Table S2
Table S2: Annotation of regulatory features and predicted chromatin states for identified intermediate-sized deletions.
Chr.	Start position	End position	Deletion length (bp)	Frequency of individuals with deletion	Gene (deletion)	Gene (exon)	UTR	Phylogenetic status	Simple repeats	RepeatMasker	Causal status	Gene expression probe	Gene (probe)	Statistic (eQTL)	pvalue (eQTL)	FDR (eQTL)	beta (eQTL)	P-value_BH (eQTL)	GWAS overlap	UCSC TFBS	Super Enhancers	Ensembl regulatory features	Ensembl miRNA	CTCF (CTCFBSDB2.0)	ReMap2_TFBS (GM12878)	Super Enhancers (GM12878)	Ensembl regulatory features (GM12878)	Chromatin State (GM12878)	Chromatin State (HUVEC)	Chromatin State (HMEC)	Chromatin State (NHEK)	Chromatin State (NHLF)
1	766594	769112	2518	0.212644	-	-	-	Derived	simple_repeat,cover,46.6296,trf;simple_repeat,cover,55.9556,trf	SINE,MIR,cover,39.3438;Low_complexity,Low_complexity,cover,29.9762;LTR,ERV1,partial,0.0552;SINE,Alu,cover,7.9182	N.S	-	-	-	-	-	-	-	-	overlap;FOSL1_190;10.9478,overlap;JUND_709;8.9929,overlap;GATA2_188;9.8359,overlap;JUN_117;8.1226,overlap;FOXA1_324;10.4917,overlap;RCOR1_380;8.5068,overlap;FOXA1_(C-20)_230;11.2411	within;SE_49164;0.1257,within;SE_42981;0.1249,within;SE_25645;0.0975,within;SE_65751;0.0594,within;SE_41235;0.115	-	-	overlap;CTCF_binding_CTCFBSDB2.0;16.7867	-	-	-	partial;Weak_Txn_GM12878; 0.155,overlap;Txn_Elongation_GM12878;2.518,partial;Weak_Txn_GM12878;0.9287	within;Weak_Txn_HUVEC;0.1222	within;Weak_Txn_HMEC;0.1594	within;Weak_Txn_NHEK;0.2421	within;Weak_Txn_NHLF;0.3703
1	913591	913621	30	0.0172414	PERM1	-	-	Derived	-	-	N.S	-	-	-	-	-	-	-	-	within;MAX_266;0.1456,within;E2F6_374;0.15,partial;E2F6_(H-50)_254;0.1287,within;EGR1_191;0.123	-	-	-	within;CTCF_binding_CTCFBSDB2.0;0.0017	within;ENCSR000BNQ.bcl3.gm12878;0.1471,partial;ENCSR000BHD.pax5.gm12878;0.1207,within;ENCSR000BGZ.tcf12.gm12878;0.0686	-	within;Promoter_Flanking_Region_GM12878;0.0068	within;Heterochrom/lo_GM12878;0.0043	within;Heterochrom/lo_HUVEC;0.0041	within;Weak_Txn_HMEC;0.0094	within;Repressed_NHEK;0.0107	within;Heterochrom/lo_NHLF;0.0094
1	1044489	1044519	30	0.33908	C1orf159	-	-	Derived	simple_repeat,partial,0.2667,trf	LINE,L1,within,0.0917	N.S	-	-	-	-	-	-	-	-	-	-	-	-	partial;CTCF_binding_CTCFBSDB2.0;0.0395	-	-	-	within;Weak_Txn_GM12878;0.0014	within;Weak_Txn_HUVEC;0.03	within;Weak_Txn_HMEC;0.0021	within;Weak_Txn_NHEK;0.005	within;Weak_Txn_NHLF;0.0009
1	1142720	1143140	420	0.672414	-	-	-	Derived	-	-	N.S	-	-	-	-	-	-	-	-	partial;ZBTB7A_(SC-34508)_253; 0.5571,partial;EGR1_257;0.0391	within;SE_17202;0.0213	-	-	-	partial;ENCSR637QAM.trim22.gm12878;0.6771,partial;ENCSR900XDB.zfp36.gm12878;0.8005,partial;ENCSR000BMB.elf1.gm12878; 0.3987,partial;ENCSR000BMB.elf1.gm12878;0.8697,overlap;ENCSR199WXF.eed.gm12878;2.7097	-	within;CTCF_Binding_Site_GM12878;0.3002,within;Promoter_Flanking_Region_GM12878;0.1361	within;Weak_Enhancer_GM12878;0.175	partial;Repressed_HUVEC;0.0986,partial;Heterochrom/lo_HUVEC; 0.039	partial;Weak_Txn_HMEC;0.417,partial;Weak_Enhancer_HMEC; 0.0075	within;Repressed_NHEK;0.35	partial;Insulator_NHLF; 0.015,partial;Repressed_NHLF;0.0948
1	1869281	1869311	30	0.793103	CFAP74	-	-	Derived	-	-	N.S	-	-	-	-		-	-	-	within;STAT5A_343;0.0476,within;NFATC1_631;0.0377	-	-	-	-	within;ENCSR000BQT.tcf3.gm12878;0.1304,within;ENCSR000BQL.nfatc1.gm12878;0.0935,within;ENCSR000BGR.pbx3.gm12878;0.1304,partial;ENCSR000BRN.nfic.gm12878; 0.0291,within;ENCSR000BQZ.stat5a.gm12878;0.1235,within;ENCSR000BNQ.bcl3.gm12878;0.0845	-	-	within;Heterochrom/lo_GM12878;0.0013	within;Weak_Txn_HUVEC;0.0054	within;Repressed_HMEC;0.0088	within;Heterochrom/lo_NHEK;0.0032	within;Heterochrom/lo_NHLF;0.0013
1	2911537	2911850	313	0.528736	-	-	-	Ancestral	-	SINE,Alu,partial,0.9649;LINE,L1,partial,0.0351	N.S	-	-	-	-	-	-	-	-	partial;SETDB1_294;0.1408	-	-	-	-	-	-	-	within;Heterochrom/lo_GM12878;0.0031	within;Heterochrom/lo_HUVEC;0.0033	within;Heterochrom/lo_HMEC;0.0019	within;Heterochrom/lo_NHEK;0.0013	within;Heterochrom/lo_NHLF;0.0022
1	2919032	2919366	334	0.264368	-	-	-	Derived	-	LTR,ERVL,partial,0.8713	N.S	-	-	-	-	-	-	-	-	-	-	-	-	-	-	-	-	within;Heterochrom/lo_GM12878;0.0033	within;Heterochrom/lo_HUVEC;0.0035	within;Heterochrom/lo_HMEC;0.002	within;Heterochrom/lo_NHEK;0.0014	within;Heterochrom/lo_NHLF;0.0024
1	3536164	3536195	31	0.678161	-	-	-	Derived	-	LTR,ERVL-MaLR,within,0.0901	N.S	-	-	-	-	-	-	-	-	-	-	-	-	within;CTCF_binding_CTCFBSDB2.0;0.0364,within;CTCF_binding_CTCFBSDB2.0;0.0191,within;CTCF_binding_CTCFBSDB2.0;0.0288,within;CTCF_binding_CTCFBSDB2.0;0.0017,within;CTCF_binding_CTCFBSDB2.0;0.0325,within;CTCF_binding_CTCFBSDB2.0;0.031,within;CTCF_binding_CTCFBSDB2.0;0.0358,partial;CTCF_binding_CTCFBSDB2.0;0.0027,within;CTCF_binding_CTCFBSDB2.0;0.033,partial;CTCF_binding_CTCFBSDB2.0;0.0196,within;CT…	-	-	within;Promoter_Flanking_Region_GM12878;0.0282,within;CTCF_Binding_Site_GM12878;0.0388	within;Heterochrom/lo_GM12878;0.0221	within;Weak_Enhancer_HUVEC;0.155	within;Heterochrom/lo_HMEC;0.0194	within;Heterochrom/lo_NHEK;0.0221	within;Heterochrom/lo_NHLF;0.0221
1	3581724	3582247	523	0.0114943	TP73	-	-	Derived	-	SINE,Alu,partial,0.0784	N.S	-	-	-	-	-	-	-	-	overlap;Pol2_190;1.6817,partial;POU2F2_525; 0.9097,within;POLR2A_481;0.4238,overlap;POU2F2_381;2.1792,partial;TBP_122; 0.929,overlap;BATF_148;2.4213,overlap;BATF_191;2.2161,overlap;Oct-2_383;2.1792,overlap;TBL1XR1_161;1.2756,partial;Pol2_213;0.1525,partial;Pol2-4H8_138;0.0176,partial;TBP_343; 0.9816	-	partial;Enhancer_FANTOM;0.5687	-	within;CTCF_binding_CTCFBSDB2.0;0.0122,partial;CTCF_binding_CTCFBSDB2.0;0.0958	partial;ENCSR412QBS.tardbp.gm12878;0.4131,overlap;ENCSR860UHK.cbfb.gm12878;2.3244,overlap;ENCSR000BGS.taf1.gm12878;1.9299,overlap;ENCSR000BGP.pou2f2.gm12878;1.1296,overlap;ENCSR000BGT.batf.gm12878;3.3101,overlap;ENCSR839XZU.crem.gm12878;4.0543,overlap;ENCSR251OVJ.smad5.gm12878;3.5101,overlap;ENCSR000BQK.atf2.gm12878;2.9548,overlap;ENCSR000BHA.bcl11a.gm12878;3.189,overlap;ENCSR000EAG.rela.gm12878;…	-	-	within;Strong_Enhancer_GM12878;0.2615	within;Heterochrom/lo_HUVEC;0.1046	overlap;Weak_Enhancer_HMEC;2.615,partial;Weak_Txn_HMEC; 0.0357,partial;Weak_Enhancer_HMEC;0.36	partial;Weak_Enhancer_NHEK; 0.535,partial;Weak_Enhancer_NHEK;0.6933	within;Heterochrom/lo_NHLF;0.0155
1	3752469	3752613	144	0.0287356	CEP104	-	-	Derived	-	SINE,Alu,partial,0.2083;SINE,Alu,partial,0.7917	N.S	-	-	-	-	-	-	-	-	-	-	-	-	-	-	-	-	within;Weak_Txn_GM12878;0.06	within;Weak_Txn_HUVEC;0.0107	within;Txn_Elongation_HMEC;0.0077	within;Txn_Elongation_NHEK;0.0091	within;Txn_Elongation_NHLF;0.0069
1	4784731	4784762	31	0.287356	AJAP1	-	-	Derived	-	-	N.S	-	-	-	-	-	-	-	-	-	-	-	-	-	-	-	-	within;Heterochrom/lo_GM12878;0.0002	within;Heterochrom/lo_HUVEC;0.0001	within;Heterochrom/lo_HMEC;0.0006	within;Heterochrom/lo_NHEK;0.001	within;Heterochrom/lo_NHLF;0.0001
1	5259146	5259190	44	0.408046	-	-	-	Derived	-	-	N.S	-	-	-	-	-	-	-	-	-	-	-	-	-	-	-	-	within;Heterochrom/lo_GM12878;0.0003	within;Heterochrom/lo_HUVEC;0.0001	within;Heterochrom/lo_HMEC;0.0001	within;Heterochrom/lo_NHEK;0.0001	within;Heterochrom/lo_NHLF;0.0001
1	5549798	5550149	351	0.0229885	-	-	-	Derived	-	LINE,L1,within,0.4517	N.S	-	-	-	-	-	-	-	-	-	-	-	-	-	-	-	-	within;Heterochrom/lo_GM12878;0.0033	within;Heterochrom/lo_HUVEC;0.0033	within;Heterochrom/lo_HMEC;0.0033	within;Heterochrom/lo_NHEK;0.0924	within;Heterochrom/lo_NHLF;0.0033
1	8245583	8245706	123	0.0172414	-	-	-	Derived	-	SINE,MIR,partial,0.9675	N.S	-	-	-	-	-	-	-	-	-	within;SE_33918;0.0017,within;SE_34786;0.0018,within;SE_47106;0.0006,within;SE_65889;0.0017,within;SE_55963;0.0025,within;SE_57530;0.0025,within;SE_34231;0.0006	-	-	-	-	-	-	within;Weak_Txn_GM12878;0.0176	within;Heterochrom/lo_HUVEC;0.0131	within;Weak_Txn_HMEC;0.0267	within;Weak_Txn_NHEK;0.0683	within;Heterochrom/lo_NHLF;0.0063
1	8728979	8729078	99	0.045977	RERE	-	-	Unknown	simple_repeat,cover,2.25,trf	Simple_repeat,Simple_repeat,cover,2.25;LINE,L1,partial,0.2525	N.S	-	-	-	-	-	-	-	-	partial;FOXA2_169;0.1241	within;SE_11581;0.002,within;SE_05261;0.0011	-	-	-	-	-	-	within;Weak_Txn_GM12878;0.1237	within;Weak_Enhancer_HUVEC;0.2475	within;Weak_Txn_HMEC;0.0177	partial;Weak_Txn_NHEK;0.17,partial;Weak_Enhancer_NHEK; 0.1625	within;Weak_Txn_NHLF;0.0707
1	9652700	9652744	44	0.252874	TMEM201	-	-	Derived	-	-	N.S	-	-	-	-	-	-	-	-	-	-	-	-	-	-	-	-	within;Weak_Enhancer_GM12878;0.0733	within;Weak_Enhancer_HUVEC;0.11	within;Weak_Txn_HMEC;0.0275	within;Weak_Enhancer_NHEK;0.11	within;Weak_Txn_NHLF;0.0244
1	10636609	10644047	7438	0.0402299	PEX14	-	-	Derived	simple_repeat,cover,154.9583,trf;simple_repeat,cover,161.6957,trf;simple_repeat,cover,123.9667,trf;simple_repeat,cover,126.0678,trf;simple_repeat,cover,185.95,trf;simple_repeat,cover,143.0385,trf;simple_repeat,cover,103.3056,trf;simple_repeat,cover,121.9344,trf;simple_repeat,cover,79.1277,trf;simple_repeat,cover,212.5143,trf;simple_repeat,cover,190.7179,trf	Simple_repeat,Simple_repeat,cover,265.6429;LINE,L1,cover,82.6444;LINE,L1,cover,87.5059;SINE,Alu,cover,28.0679;SINE,Alu,cover,26.007;LTR,ERVL,cover,118.0635;LINE,L1,cover,49.9195;LTR,ERVL,cover,161.6957;SINE,Alu,cover,25.4726;LINE,L1,cover,14.9058;SINE,Alu,cover,25.1284;SINE,Alu,cover,25.0438;LINE,L1,cover,32.6228;LINE,L1,cover,7.6523;Simple_repeat,Simple_repeat,cover,190.7179;Low_complexity,Low_c…	N.S	-	-	-	-	-	-	-	-	partial;MAX_144; 0.7388,overlap;CBX3_254;16.9045	-	-	-	-	-	-	overlap;Open_chromatin_GM12878;46.1988	overlap;Weak_Enhancer_GM12878;18.595,overlap;Weak_Txn_GM12878;9.2975,partial;Weak_Txn_GM12878; 0.6992,partial;Weak_Txn_GM12878;0.0472,overlap;Repetitive/CNV_GM12878;37.19	overlap;Repetitive/CNV_HUVEC;37.19,partial;Weak_Txn_HUVEC;0.804,partial;Heterochrom/lo_HUVEC; 0.7481	partial;Weak_Txn_HMEC; 0.7481,partial;Weak_Txn_HMEC;0.804,overlap;Repetitive/CNV_HMEC;37.19	overlap;Weak_Enhancer_NHEK;37.19,partial;Weak_Txn_NHEK;0.67,partial;Heterochrom/lo_NHEK; 0.7481	overlap;Weak_Txn_NHLF;3.0992,partial;Weak_Txn_NHLF;0.5025,partial;Heterochrom/lo_NHLF; 0.6303,overlap;Repetitive/CNV_NHLF;37.19
1	12053126	12053387	261	0.0344828	MFN2	-	-	Derived	-	LTR,ERV1,partial,0.3065;LINE,L1,partial,0.6743	Causal	ILMN_1691464	MASP2	-2.70012	0.00845635	0.93698	-0.0984767	0.00845635	-	-	within;SE_40992;0.007,within;SE_42819;0.007,within;SE_49145;0.0142	-	-	within;CTCF_binding_CTCFBSDB2.0;0.0002	-	-	-	within;Txn_Elongation_GM12878;0.0207	within;Txn_Elongation_HUVEC;0.0124	within;Txn_Elongation_HMEC;0.0096	within;Txn_Elongation_NHEK;0.0159	within;Txn_Elongation_NHLF;0.0101
1	12892890	12893289	399	0.0344828	-	-	-	Derived	-	LTR,ERV1,cover,3.0692;LTR,ERV1,cover,2.8913;LTR,ERV1,partial,0.0125	N.S	-	-	-	-	-	-	-	-	-	-	-	-	-	-	-	-	within;Heterochrom/lo_GM12878;0.0106	within;Heterochrom/lo_HUVEC;0.0019	within;Heterochrom/lo_HMEC;0.0019	within;Heterochrom/lo_NHEK;0.0104	within;Heterochrom/lo_NHLF;0.0029
1	14437073	14438939	1866	0.810345	-	-	-	Derived	-	SINE,Alu,cover,6.118;LINE,L2,cover,18.2941;DNA,hAT-Charlie,cover,5.6375;LINE,L2,cover,20.2826	N.S	-	-	-	-	-	-	-	-	overlap;CTCF_286;7.464,overlap;Rad21_169;7.9068,overlap;CTCF_(SC-5916)_209;9.1471,overlap;RAD21_714;7.6475,overlap;CTCF_584;5.4087	-	-	-	overlap;CTCF_binding_CTCFBSDB2.0;5.8495,overlap;CTCF_binding_CTCFBSDB2.0;8.113,overlap;CTCF_binding_CTCFBSDB2.0;9.8211,overlap;CTCF_binding_CTCFBSDB2.0;13.4245,overlap;CTCF_binding_CTCFBSDB2.0;9.5204,overlap;CTCF_binding_CTCFBSDB2.0;15.1707,overlap;CTCF_binding_CTCFBSDB2.0;12.3576,overlap;CTCF_binding_CTCFBSDB2.0;5.9427,overlap;CTCF_binding_CTCFBSDB2.0;4.5072,overlap;CTCF_binding_CTCFBSDB2.0;22.7…	-	-	-	within;Heterochrom/lo_GM12878;0.1124	within;Heterochrom/lo_HUVEC;0.0046	within;Heterochrom/lo_HMEC;0.0457	within;Repressed_NHEK;0.217	within;Heterochrom/lo_NHLF;0.1014
1	19537953	19537983	30	0.0344828	-	-	-	Derived	-	SINE,Alu,within,0.1042	N.S	-	-	-	-	-	-	-	-	-	within;SE_40376;0.0069	-	-	-	-	-	-	within;Active_Promoter_GM12878;0.01	within;Strong_Enhancer_HUVEC;0.025	within;Weak_Promoter_HMEC;0.075	within;Strong_Enhancer_NHEK;0.03	within;Strong_Enhancer_NHLF;0.0375
1	19724713	19724752	39	0.425287	CAPZB	-	-	Derived	-	-	Causal	ILMN_1807171	PLA2G5	3.80654	0.00027472	0.243516	0.0856827	0.00164832	-	-	within;SE_28668;0.0003,within;SE_01631;0.0005,within;SE_46635;0.0005,within;SE_52345;0.0003,within;SE_51211;0.0003,within;SE_48688;0.0003,within;SE_45720;0.0003,within;SE_65446;0.0004,within;SE_50058;0.0003,within;SE_18410;0.0003,within;SE_04046;0.0004,within;SE_25786;0.0003,within;SE_31447;0.0003,within;SE_42185;0.0003,within;SE_54550;0.0004,within;SE_26537;0.0002,within;SE_05077;0.0004,within;S…	-	-	within;CTCF_binding_CTCFBSDB2.0;0.0373,within;CTCF_binding_CTCFBSDB2.0;0.0468,partial;CTCF_binding_CTCFBSDB2.0;0.0471,within;CTCF_binding_CTCFBSDB2.0;0.0013,within;CTCF_binding_CTCFBSDB2.0;0.0374,within;CTCF_binding_CTCFBSDB2.0;0.0476,within;CTCF_binding_CTCFBSDB2.0;0.0138,within;CTCF_binding_CTCFBSDB2.0;0.0015	-	-	-	within;Txn_Elongation_GM12878;0.0089	within;Weak_Txn_HUVEC;0.0041	within;Weak_Enhancer_HMEC;0.039	within;Txn_Transition_NHEK;0.0056	within;Strong_Enhancer_NHLF;0.0217
1	19761428	19761593	165	0.316092	CAPZB	-	-	Derived	-	-	N.S	-	-	-	-	-	-	-	-	partial;CEBPB_1000; 0.0866	within;SE_23237;0.0026,within;SE_02919;0.003,within;SE_31447;0.0012,within;SE_51211;0.0012,within;SE_48688;0.0014,within;SE_00361;0.0018,within;SE_56083;0.0047,within;SE_28668;0.0012,within;SE_13780;0.0028,within;SE_42185;0.0011,within;SE_31164;0.0021,within;SE_07251;0.0022,within;SE_44300;0.0043,within;SE_05833;0.0011,within;SE_39233;0.0069,within;SE_45720;0.0015,within;SE_41031;0.0018,within;SE…	-	-	within;CTCF_binding_CTCFBSDB2.0;0.0063,within;CTCF_binding_CTCFBSDB2.0;0.005,within;CTCF_binding_CTCFBSDB2.0;0.0076,within;CTCF_binding_CTCFBSDB2.0;0.0074	-	-	within;Promoter_Flanking_Region_GM12878;0.0206	within;Txn_Transition_GM12878;0.0206	within;Txn_Transition_HUVEC;0.0485	within;Weak_Enhancer_HMEC;0.825	within;Txn_Transition_NHEK;0.0434	within;Strong_Enhancer_NHLF;0.2062
1	19787770	19787807	37	0.206897	CAPZB	-	-	Derived	-	SINE,MIR,partial,0.1351	N.S	-	-	-	-	-	-	-	-	within;MYC_183;0.0964,within;MAX_244;0.1039	within;SE_01199;0.0007,within;SE_28668;0.0003,within;SE_50058;0.0003,within;SE_08066;0.0005,within;SE_02919;0.0007,within;SE_29645;0.0004,within;SE_18042;0.0011,within;SE_47234;0.0006,within;SE_15716;0.0013,within;SE_13780;0.0006,within;SE_23924;0.001,within;SE_14589;0.0005,within;SE_23237;0.0006,within;SE_18410;0.0003,within;SE_65446;0.0003,within;SE_46635;0.0004,within;SE_41031;0.0004,within;SE…	within;Enhancer_ACTIVE;0.0463,within;Enhancer_INACTIVE;0.0463	-	within;CTCF_binding_CTCFBSDB2.0;0.001	partial;ENCSR000BHD.pax5.gm12878;0.3084	-	within;Enhancer_GM12878;0.0463	within;Txn_Transition_GM12878;0.0206	within;Weak_Txn_HUVEC;0.008	within;Txn_Transition_HMEC;0.0116	within;Txn_Transition_NHEK;0.0031	within;Weak_Enhancer_NHLF;0.0206
1	19954878	19954943	65	0.770115	MINOS1-NBL1; MINOS1	MINOS1,exon,19952880,19956315,within,0.0189	5_UTR, MINOS1; 3_UTR, MINOS1; 5_UTR, MINOS1-NBL1	Derived	-	SINE,Alu,partial,0.7385	N.S	-	-	-	-	-	-	-	-	-	-	-	-	-	-	-	-	within;Txn_Elongation_GM12878;0.0108	within;Weak_Txn_HUVEC;0.0116	within;Weak_Txn_HMEC;0.0086	within;Weak_Txn_NHEK;0.0088	within;Txn_Elongation_NHLF;0.0102
1	20286463	20288569	2106	0.0287356	-	-	-	Derived	simple_repeat,cover,78.0,trf;simple_repeat,cover,60.1714,trf;simple_repeat,cover,40.5,trf;simple_repeat,cover,61.9412,trf;simple_repeat,cover,39.7358,trf	SINE,Alu,cover,6.7935;LTR,ERV1,cover,4.0893;LINE,L1,cover,175.5;Simple_repeat,Simple_repeat,cover,70.2;Simple_repeat,Simple_repeat,cover,39.7358;LINE,L1,cover,13.5;LTR,ERV1,cover,30.9706;Simple_repeat,Simple_repeat,cover,67.9355;SINE,MIR,cover,14.4247;LTR,ERV1,cover,23.6629	N.S	-	-	-	-	-	-	-	-	overlap;YY1_160;5.8017,overlap;POU2F2_502;8.4578,overlap;POU2F2_624;6.7935,overlap;Oct-2_502;8.4578	-	-	-	-	overlap;ENCSR000BNP.yy1.gm12878;10.4776,overlap;ENCSR000BGP.pou2f2.gm12878;5.1744,overlap;ENCSR000BGU.ebf1.gm12878;17.405	-	-	overlap;Weak_Txn_GM12878;10.53,overlap;Weak_Enhancer_GM12878;10.53,partial;Heterochrom/lo_GM12878;0.11,overlap;Repetitive/CNV_GM12878;5.265,partial;Heterochrom/lo_GM12878; 0.0411,overlap;Weak_Enhancer_GM12878;3.51	within;Heterochrom/lo_HUVEC;0.5014	within;Heterochrom/lo_HMEC;0.1755	within;Repressed_NHEK;0.2106	within;Repressed_NHLF;0.0877
1	20397342	20397421	79	0.0229885	PLA2G5	-	-	Derived	-	LINE,L2,partial,0.8608	N.S	-	-	-	-	-	-	-	-	-	-	-	-	-	-	-	within;CTCF_Binding_Site_GM12878;0.0659	within;Weak_Txn_GM12878;0.0086	within;Heterochrom/lo_HUVEC;0.0065	within;Heterochrom/lo_HMEC;0.0022	within;Repressed_NHEK;0.0056	partial;Weak_Promoter_NHLF;0.071,partial;Weak_Enhancer_NHLF; 0.04
1	20497190	20497737	547	0.172414	PLA2G2C	-	-	Derived	-	-	N.S	-	-	-	-	-	-	-	-	-	-	-	-	-	partial;ENCSR517QHU.bhlhe40.gm12878; 0.1293,partial;ENCSR199WXF.eed.gm12878; 0.1708	-	-	partial;Weak_Txn_GM12878;0.0813,partial;Weak_Enhancer_GM12878; 0.31	within;Heterochrom/lo_HUVEC;0.0977	within;Weak_Enhancer_HMEC;0.6837	partial;Weak_Txn_NHEK;0.0743,partial;Strong_Enhancer_NHEK; 0.2067,overlap;Weak_Enhancer_NHEK;2.735	within;Repressed_NHLF;0.0189
1	21786419	21786690	271	0.873563	NBPF3	-	-	Derived	-	-	Causal	ILMN_1680348	NBPF3	-3.84553	0.000240345	0.223007	-0.157423	0.000288229	-	-	-	-	-	-	-	-	-	within;Heterochrom/lo_GM12878;0.0437	within;Weak_Txn_HUVEC;0.0308	within;Weak_Txn_HMEC;0.033	within;Weak_Txn_NHEK;0.0323	within;Weak_Txn_NHLF;0.0502
1	21787746	21787809	63	0.936782	NBPF3	-	-	Derived	-	LINE,L1,within,0.0647	Causal	ILMN_1680348	NBPF3	-3.79248	0.000288229	0.247864	-0.154635	0.000288229	-	-	-	-	-	-	-	-	-	within;Heterochrom/lo_GM12878;0.0102	within;Weak_Txn_HUVEC;0.0072	within;Weak_Txn_HMEC;0.0077	within;Weak_Txn_NHEK;0.0075	within;Weak_Txn_NHLF;0.0117
1	22510554	22510592	38	0.0114943	-	-	-	Derived	-	SINE,Alu,within,0.1338	N.S	-	-	-	-	-	-	-	-	-	within;SE_59262;0.0015	-	-	-	-	-	-	within;Heterochrom/lo_GM12878;0.0073	within;Repressed_HUVEC;0.0083	within;Heterochrom/lo_HMEC;0.0031	within;Repressed_NHEK;0.0066	within;Repressed_NHLF;0.0013
1	23651580	23652907	1327	0.0344828	HNRNPR	-	-	Derived	-	SINE,Alu,partial,0.052;SINE,Alu,cover,4.3508	N.S	-	-	-	-	-	-	-	-	-	-	-	-	-	-	-	-	within;Txn_Elongation_GM12878;0.0359	within;Txn_Elongation_HUVEC;0.2457	within;Txn_Elongation_HMEC;0.0484	within;Txn_Elongation_NHEK;0.0922	within;Txn_Elongation_NHLF;0.0799
1	26359582	26359624	42	0.0172414	EXTL1	-	-	Derived	-	-	N.S	-	-	-	-	-	-	-	-	-	within;SE_48141;0.0006	-	-	within;CTCF_binding_CTCFBSDB2.0;0.0019,within;CTCF_binding_CTCFBSDB2.0;0.0025	-	-	-	within;Heterochrom/lo_GM12878;0.0043	within;Heterochrom/lo_HUVEC;0.0034	within;Heterochrom/lo_HMEC;0.0091	within;Heterochrom/lo_NHEK;0.0117	within;Repressed_NHLF;0.0091
1	26740698	26740735	37	0.270115	LIN28A	-	-	Derived	-	-	Causal	ILMN_1780790	DPPA2	-2.72592	0.00787534	0.924353	-0.0458253	0.00787534	-	-	within;SE_32755;0.0018	-	-	-	-	-	-	within;Repressed_GM12878;0.0044	within;Repressed_HUVEC;0.005	within;Repressed_HMEC;0.0103	within;Repressed_NHEK;0.0041	within;Repressed_NHLF;0.0028
1	28247800	28248108	308	0.902299	-	-	-	Ancestral	-	SINE,Alu,partial,0.9773	N.S	-	-	-	-	-	-	-	-	-	-	-	-	-	-	-	-	within;Heterochrom/lo_GM12878;0.023	within;Heterochrom/lo_HUVEC;0.02	within;Heterochrom/lo_HMEC;0.0211	within;Heterochrom/lo_NHEK;0.0376	within;Heterochrom/lo_NHLF;0.0385
1	31372050	31372081	31	0.103448	SDC3	-	-	Derived	-	SINE,Alu,within,0.103	N.S	-	-	-	-	-	-	-	-	partial;TBP_166; 0.0426	within;SE_01020;0.001,within;SE_54900;0.001	-	-	-	-	-	-	within;Heterochrom/lo_GM12878;0.0044	within;Weak_Txn_HUVEC;0.0013	within;Weak_Txn_HMEC;0.0021	within;Weak_Txn_NHEK;0.0012	within;Weak_Txn_NHLF;0.0043
1	31470734	31470813	79	0.0402299	PUM1	-	-	Derived	-	-	N.S	-	-	-	-	-	-	-	-	-	-	-	-	partial;CTCF_binding_CTCFBSDB2.0;0.0036	within;ENCSR000BRI.runx3.gm12878;0.5	-	-	within;Txn_Transition_GM12878;0.0208	within;Txn_Transition_HUVEC;0.0158	within;Txn_Elongation_HMEC;0.0054	within;Txn_Transition_NHEK;0.0304	partial;Txn_Elongation_NHLF;0.0304
1	31514381	31515199	818	0.045977	PUM1	-	-	Derived	simple_repeat,partial,0.055,trf	LTR,ERVL-MaLR,partial,0.401;SINE,Alu,partial,0.4034	N.S	-	-	-	-	-	-	-	-	partial;SETDB1_502;0.8549,overlap;KAP1_688;1.8178,overlap;USF1_517;3.0868,overlap;Max_235;3.4661,overlap;USF1_(SC-8983)_46;3.7182,overlap;USF2_276;2.811,overlap;CTCF_214;2.9963,overlap;USF2_127;3.0985,overlap;USF-1_278;3.272,overlap;SETDB1_506;1.8178,partial;MAX_481;0.9964,partial;KAP1_619;0.8161	-	-	-	overlap;CTCF_binding_CTCFBSDB2.0;4.8402,partial;CTCF_binding_CTCFBSDB2.0;0.9545,overlap;CTCF_binding_CTCFBSDB2.0;5.6806,overlap;CTCF_binding_CTCFBSDB2.0;5.4533,overlap;CTCF_binding_CTCFBSDB2.0;4.4945,overlap;CTCF_binding_CTCFBSDB2.0;28.2069,overlap;CTCF_binding_CTCFBSDB2.0;6.0593,overlap;CTCF_binding_CTCFBSDB2.0;5.3816,overlap;CTCF_binding_CTCFBSDB2.0;16.36	-	-	-	within;Txn_Elongation_GM12878;0.2921	within;Txn_Transition_HUVEC;0.1239	within;Txn_Elongation_HMEC;0.1515	within;Txn_Transition_NHEK;0.0359	within;Txn_Elongation_NHLF;0.1105
1	32535999	32537605	1606	0.0172414	-	-	-	Derived	simple_repeat,cover,53.5333,trf;simple_repeat,cover,5.3533,trf	LINE,L2,partial,0.1021;SINE,Alu,cover,5.2484;LINE,L2,cover,4.6822;SINE,Alu,cover,9.3918;SINE,Alu,cover,11.7226;SINE,Alu,cover,5.1146;SINE,Alu,partial,0.1034	N.S	-	-	-	-	-	-	-	-	partial;FOXA2_286; 0.6448,partial;FOXA2_(SC-6554)_144; 0.6875,partial;FOS_733; 0.824,partial;POLR2A_162; 0.6336,partial;FOXA1_(SC-101058)_361; 0.9407,partial;TAF1_160; 0.5338,partial;c-Jun_709; 0.7862,partial;FOSL2_383; 0.8231,partial;FOXA1_524; 0.8581,overlap;c-Fos_1000;12.0752,partial;FOSL2_249; 0.7542,partial;CTCF_153; 0.8643,partial;JUND_172; 0.8242,partial;JUN_519; 0.7568,partial;FOXA1_(C-20…	-	-	-	within;CTCF_binding_CTCFBSDB2.0;0.0811,partial;CTCF_binding_CTCFBSDB2.0;0.9667,overlap;CTCF_binding_CTCFBSDB2.0;10.7067,overlap;CTCF_binding_CTCFBSDB2.0;14.7339,partial;CTCF_binding_CTCFBSDB2.0;0.1329,within;CTCF_binding_CTCFBSDB2.0;0.0796,within;CTCF_binding_CTCFBSDB2.0;0.0787,partial;CTCF_binding_CTCFBSDB2.0;0.9747	partial;ENCSR412QBS.tardbp.gm12878; 0.7403	-	-	partial;Weak_Enhancer_GM12878; 0.96,partial;Heterochrom/lo_GM12878;0.2828	overlap;Weak_Enhancer_HUVEC;8.03,partial;Weak_Txn_HUVEC;0.1783,overlap;Weak_Enhancer_HUVEC;4.015,overlap;Strong_Enhancer_HUVEC;8.03,partial;Strong_Enhancer_HUVEC; 0.3267	partial;Weak_Txn_HMEC;0.5892,partial;Weak_Enhancer_HMEC; 0.96	partial;Weak_Txn_NHEK;0.5518,overlap;Weak_Enhancer_NHEK;8.03,partial;Strong_Enhancer_NHEK; 0.96	partial;Weak_Txn_NHLF;0.4522,partial;Strong_Enhancer_NHLF; 0.98,overlap;Weak_Enhancer_NHLF;4.015
1	32546860	32547307	447	0.166667	TMEM39B	-	-	Derived	-	SINE,Alu,cover,3.2628;SINE,Alu,partial,0.5391	N.S	-	-	-	-	-	-	-	-	-	-	-	-	-	-	-	-	within;Weak_Txn_GM12878;0.1242	within;Weak_Txn_HUVEC;0.1315	within;Weak_Txn_HMEC;0.0344	within;Weak_Txn_NHEK;0.0372	within;Weak_Txn_NHLF;0.1016
1	33604827	33604860	33	0.0114943	-	-	-	Derived	-	-	N.S	-	-	-	-	-	-	-	-	-	within;SE_05995;0.0006,within;SE_05102;0.0006	-	-	within;CTCF_binding_CTCFBSDB2.0;0.0007	-	-	-	within;Heterochrom/lo_GM12878;0.0034	within;Repressed_HUVEC;0.0127	within;Heterochrom/lo_HMEC;0.0127	within;Heterochrom/lo_NHEK;0.0127	within;Weak_Txn_NHLF;0.0275
1	35672924	35673103	179	0.103448	-	-	-	Derived	-	SINE,Alu,within,0.5594	N.S	-	-	-	-	-	-	-	-	-	-	-	-	-	-	-	-	within;Heterochrom/lo_GM12878;0.0098	within;Heterochrom/lo_HUVEC;0.0101	within;Heterochrom/lo_HMEC;0.0098	within;Heterochrom/lo_NHEK;0.0098	within;Heterochrom/lo_NHLF;0.0099
1	38077350	38077420	70	0.965517	RSPO1	-	5_UTR, RSPO1	Ancestral	-	-	N.S	-	-	-	-	-	-	-	-	-	-	-	-	within;CTCF_binding_CTCFBSDB2.0;0.0018,within;CTCF_binding_CTCFBSDB2.0;0.4118,within;CTCF_binding_CTCFBSDB2.0;0.0035	-	-	-	within;Repressed_GM12878;0.0058	within;Repressed_HUVEC;0.0045	within;Heterochrom/lo_HMEC;0.0117	within;Repressed_NHEK;0.0047	within;Repressed_NHLF;0.0045
1	38208246	38208408	162	0.586207	EPHA10	-	-	Derived	-	SINE,Alu,partial,0.2037;LTR,ERVL-MaLR,partial,0.7963	N.S	-	-	-	-	-	-	-	-	-	-	-	-	-	-	-	-	within;Heterochrom/lo_GM12878;0.0104	within;Heterochrom/lo_HUVEC;0.0133	within;Heterochrom/lo_HMEC;0.0238	within;Heterochrom/lo_NHEK;0.0426	within;Heterochrom/lo_NHLF;0.0198
1	38405305	38405335	30	0.241379	INPP5B	-	-	Derived	-	SINE,Alu,within,0.0974	Causal	ILMN_1703558	FHL3	3.42926	0.000959442	0.464539	0.348166	0.00287833	red_blood_cell_distribution_width;PMID_27863252;rs28673728;0.000000006	-	within;SE_59957;0.0008	-	-	-	-	-	-	within;Weak_Txn_GM12878;0.0056	within;Weak_Txn_HUVEC;0.0023	within;Heterochrom/lo_HMEC;0.0023	within;Heterochrom/lo_NHEK;0.0014	within;Txn_Elongation_NHLF;0.0031
1	40250197	40250317	120	0.218391	BMP8B	-	-	Derived	-	LINE,L2,partial,0.8667	Causal	ILMN_1754541	MYCL1	3.08138	0.00282526	0.723479	0.0530167	0.00847577	-	-	-	-	-	-	-	-	-	within;Heterochrom/lo_GM12878;0.015	within;Repressed_HUVEC;0.0146	within;Heterochrom/lo_HMEC;0.0113	within;Repressed_NHEK;0.0069	within;Repressed_NHLF;0.0043
1	40512774	40512819	45	0.511494	CAP1	-	-	Ancestral	-	DNA,TcMar-Tigger,within,0.298	N.S	-	-	-	-	-	-	-	-	-	within;SE_60101;0.0008,within;SE_53653;0.0007,within;SE_20876;0.0011,within;SE_17728;0.0011,within;SE_26225;0.0011,within;SE_39994;0.0018,within;SE_52954;0.001,within;SE_62827;0.0014,within;SE_18663;0.001,within;SE_14500;0.001,within;SE_04621;0.0012,within;SE_09462;0.0007,within;SE_11290;0.001,within;SE_22570;0.001,within;SE_13580;0.001	-	-	-	-	-	-	partial;Weak_Promoter_GM12878; 0.0043,partial;Txn_Transition_GM12878;0.039	within;Txn_Elongation_HUVEC;0.0118	within;Txn_Transition_HMEC;0.0087	within;Txn_Transition_NHEK;0.0066	within;Txn_Transition_NHLF;0.007
1	40966773	40970571	3798	0.172414	-	-	-	Derived	simple_repeat,cover,111.7059,trf;simple_repeat,cover,102.6486,trf;simple_repeat,cover,105.5,trf	DNA,hAT-Charlie,cover,118.6875;LTR,ERVL-MaLR,partial,0.0677;SINE,Alu,cover,13.1419;LTR,ERVL,cover,27.7226;LINE,L2,cover,7.7988;SINE,Alu,cover,12.2913;DNA,hAT-Charlie,cover,33.9107;SINE,Alu,cover,12.5347;SINE,Alu,partial,0.0632;SINE,Alu,cover,21.4576;SINE,Alu,cover,12.9625;SINE,Alu,cover,77.5102	N.S	-	-	-	-	-	-	-	-	-	-	-	-	-	-	-	-	within;Heterochrom/lo_GM12878;0.422	within;Weak_Txn_HUVEC;0.3274	within;Weak_Txn_HMEC;0.3165	within;Weak_Txn_NHEK;0.3014	within;Heterochrom/lo_NHLF;0.4997
1	41739683	41739715	32	0.114943	-	-	-	Derived	-	-	N.S	-	-	-	-	-	-	-	-	-	-	-	-	within;CTCF_binding_CTCFBSDB2.0;0.2133	-	-	-	within;Heterochrom/lo_GM12878;0.0047	within;Repressed_HUVEC;0.003	within;Heterochrom/lo_HMEC;0.0024	within;Repressed_NHEK;0.0027	within;Repressed_NHLF;0.0025
1	42717123	42717156	33	0.0172414	FOXJ3	-	-	Unknown	-	LINE,L1,within,0.0487	N.S	-	-	-	-	-	-	-	-	within;SETDB1_217;0.0465,within;KAP1_428;0.0373,within;KAP1_612;0.0733,partial;CBX3_323;0.0455	-	-	-	within;CTCF_binding_CTCFBSDB2.0;0.0001	-	-	-	within;Weak_Txn_GM12878;0.0046	within;Weak_Txn_HUVEC;0.0019	within;Weak_Txn_HMEC;0.0019	within;Weak_Txn_NHEK;0.0019	within;Weak_Txn_NHLF;0.0019
1	43460060	43464359	4299	0.0229885	-	-	-	Derived	simple_repeat,cover,99.9767,trf;simple_repeat,cover,130.2727,trf;simple_repeat,cover,97.7045,trf;simple_repeat,cover,61.4143,trf	SINE,Alu,cover,13.7788;SINE,Alu,cover,15.9222;LINE,L1,partial,0.0081;Simple_repeat,Simple_repeat,cover,97.7045;SINE,MIR,cover,26.537;SINE,Alu,cover,14.0033;SINE,Alu,cover,14.9271;SINE,Alu,cover,69.3387;LINE,L1,cover,28.4702;SINE,Alu,cover,14.0951;LINE,L1,cover,17.7645;SINE,Alu,cover,13.1468;LINE,L2,cover,12.6814;DNA,hAT-Charlie,cover,45.2526;SINE,Alu,cover,24.0168	N.S	-	-	-	-	-	-	-	-	overlap;GATA-1_179;9.5533,overlap;GATA1_207;5.314	-	-	-	-	-	-	-	within;Heterochrom/lo_GM12878;0.1143	within;Heterochrom/lo_HUVEC;0.2009	within;Heterochrom/lo_HMEC;0.1125	within;Heterochrom/lo_NHEK;0.2171	within;Heterochrom/lo_NHLF;0.1919
1	43694062	43695543	1481	0.350575	CFAP57	-	-	Derived	-	LTR,ERVL-MaLR,cover,4.1025;DNA,hAT-Charlie,partial,0.1114;LINE,L2,partial,0.0196	N.S	-	-	-	-	-	-	-	-	partial;STAT1_256;0.1849,partial;STAT1_127;0.1056	-	-	-	partial;CTCF_binding_CTCFBSDB2.0;0.0054,within;CTCF_binding_CTCFBSDB2.0;0.0634	-	-	-	within;Weak_Txn_GM12878;0.1481	within;Weak_Txn_HUVEC;0.4114	within;Heterochrom/lo_HMEC;0.3366	within;Heterochrom/lo_NHEK;0.3703	within;Weak_Txn_NHLF;0.6171
1	45561960	45562222	262	0.304598	ZSWIM5	-	-	Derived	simple_repeat,partial,0.0573,trf;simple_repeat,cover,6.8947,trf	Simple_repeat,Simple_repeat,partial,0.0573;Simple_repeat,Simple_repeat,cover,4.7636;Simple_repeat,Simple_repeat,partial,0.084	N.S	-	-	-	-	-	-	-	-	-	-	-	-	-	-	-	-	within;Heterochrom/lo_GM12878;0.002	within;Heterochrom/lo_HUVEC;0.0068	within;Heterochrom/lo_HMEC;0.0019	within;Heterochrom/lo_NHEK;0.0036	within;Heterochrom/lo_NHLF;0.005
1	46207287	46207598	311	0.517241	IPP	-	-	Ancestral	-	SINE,MIR,partial,0.0096;SINE,Alu,partial,0.9904	Non-causal	ILMN_1742069	ZSWIM5	-3.06105	0.00300243	0.74565	-0.0398865	0.00600485	hemoglobin_measurement;PMID_27863252;rs2230657;0.0000000000003	-	-	-	-	-	-	-	-	within;Weak_Txn_GM12878;0.0288	within;Heterochrom/lo_HUVEC;0.007	within;Heterochrom/lo_HMEC;0.0251	within;Weak_Txn_NHEK;0.0173	within;Weak_Txn_NHLF;0.0121
1	47995611	47995815	204	0.0114943	-	-	-	Derived	-	DNA,TcMar-Tigger,partial,0.8382	N.S	-	-	-	-	-	-	-	-	partial;KAP1_354;0.1568,within;SETDB1_1000;0.2713,partial;SETDB1_1000;0.375	-	-	-	partial;CTCF_binding_CTCFBSDB2.0;0.1657,within;CTCF_binding_CTCFBSDB2.0;0.0487,partial;CTCF_binding_CTCFBSDB2.0;0.1229,partial;CTCF_binding_CTCFBSDB2.0;0.1136,partial;CTCF_binding_CTCFBSDB2.0;0.1978,partial;CTCF_binding_CTCFBSDB2.0;0.1059,partial;CTCF_binding_CTCFBSDB2.0;0.1323,partial;CTCF_binding_CTCFBSDB2.0;0.128,within;CTCF_binding_CTCFBSDB2.0;0.0162,partial;CTCF_binding_CTCFBSDB2.0;0.52,part…	-	-	-	partial;Insulator_GM12878;0.005,partial;Heterochrom/lo_GM12878; 0.101	partial;Repressed_HUVEC; 0.0721,partial;Insulator_HUVEC;0.005	partial;Weak_Txn_HMEC; 0.0631,partial;Insulator_HMEC;0.005	partial;Repressed_NHEK; 0.0631,partial;Insulator_NHEK;0.0033	partial;Insulator_NHLF;0.005,partial;Heterochrom/lo_NHLF; 0.1263
1	49797777	49797860	83	0.0114943	AGBL4	-	-	Derived	-	-	N.S	-	-	-	-	-	-	-	-	-	-	-	-	-	-	-	-	within;Heterochrom/lo_GM12878;0.0001	within;Heterochrom/lo_HUVEC;0.0001	within;Heterochrom/lo_HMEC;0.0007	within;Heterochrom/lo_NHEK;0.0002	within;Heterochrom/lo_NHLF;0.0001
1	50769448	50771391	1943	0.0114943	-	-	-	Derived	-	SINE,MIR,cover,15.2992;DNA,hAT-Charlie,cover,15.2992;DNA,TcMar-Tigger,partial,0.001;Low_complexity,Low_complexity,cover,41.3404;LINE,L2,partial,0.0021;SINE,MIR,cover,7.6196	N.S	-	-	-	-	-	-	-	-	partial;REST_177; 0.0222	-	-	-	overlap;CTCF_binding_CTCFBSDB2.0;7.1697	-	-	-	within;Heterochrom/lo_GM12878;0.0328	within;Heterochrom/lo_HUVEC;0.0336	within;Heterochrom/lo_HMEC;0.0334	within;Heterochrom/lo_NHEK;0.036	partial;Heterochrom/lo_NHLF;0.975,partial;Heterochrom/lo_NHLF; 0.089,overlap;Insulator_NHLF;4.8575
1	51775308	51775350	42	0.137931	TTC39A	-	-	Derived	-	-	N.S	-	-	-	-	-	-	-	-	-	within;SE_65473;0.001,within;SE_24436;0.0011	-	-	-	-	-	-	within;Heterochrom/lo_GM12878;0.0078	within;Weak_Txn_HUVEC;0.0091	within;Heterochrom/lo_HMEC;0.0026	within;Heterochrom/lo_NHEK;0.0031	within;Heterochrom/lo_NHLF;0.0027
1	52797029	52797167	138	0.149425	ZFYVE9	-	-	Derived	-	SINE,Alu,partial,0.7826;SINE,Alu,partial,0.1812	N.S	-	-	-	-	-	-	-	-	-	-	-	-	-	-	-	-	within;Heterochrom/lo_GM12878;0.0077	within;Weak_Txn_HUVEC;0.0079	within;Weak_Txn_HMEC;0.0072	within;Weak_Txn_NHEK;0.0075	within;Weak_Txn_NHLF;0.0078
1	54087274	54087380	106	0.0689655	GLIS1	-	-	Derived	-	Low_complexity,Low_complexity,partial,0.1321	N.S	-	-	-	-	-	-	-	-	-	-	-	-	within;CTCF_binding_CTCFBSDB2.0;0.0053	-	-	-	within;Heterochrom/lo_GM12878;0.0027	within;Repressed_HUVEC;0.0171	within;Heterochrom/lo_HMEC;0.0042	within;Heterochrom/lo_NHEK;0.0252	within;Repressed_NHLF;0.0075
1	55092274	55095966	3692	0.545977	ACOT11	-	-	Derived	-	LINE,L2,cover,58.6032;SINE,Alu,cover,11.9097;SINE,MIR,cover,75.3469;SINE,Alu,cover,49.8919;SINE,MIR,cover,99.7838;LINE,L1,cover,29.3016;SINE,Alu,cover,14.3658;SINE,Alu,cover,12.6438;SINE,Alu,cover,12.0654;LINE,L1,cover,19.9568;SINE,Alu,cover,12.0261;LTR,ERVK,partial,0.0019	N.S	-	-	-	-	-	-	-	-	-	-	-	-	overlap;CTCF_binding_CTCFBSDB2.0;24.4503	overlap;ENCSR000BGF.rest.gm12878;32.1043	-	-	within;Heterochrom/lo_GM12878;0.076	within;Heterochrom/lo_HUVEC;0.355	within;Heterochrom/lo_HMEC;0.0676	within;Heterochrom/lo_NHEK;0.2198	within;Heterochrom/lo_NHLF;0.6366
1	55102262	55102398	136	0.114943	-	-	-	Derived	-	LTR,ERVK,within,0.1392	N.S	-	-	-	-	-	-	-	-	-	-	-	-	-	-	-	within;Open_chromatin_GM12878;0.2345	within;Heterochrom/lo_GM12878;0.0028	within;Heterochrom/lo_HUVEC;0.0425	within;Heterochrom/lo_HMEC;0.0025	within;Heterochrom/lo_NHEK;0.0081	within;Repressed_NHLF;0.0111
1	55287552	55287869	317	0.350575	LEXM	-	-	Ancestral	simple_repeat,cover,10.5667,trf	SINE,Alu,partial,0.9748;LINE,L1,partial,0.0221	N.S	-	-	-	-	-	-	-	-	-	-	-	-	-	-	-	-	within;Heterochrom/lo_GM12878;0.0109	within;Heterochrom/lo_HUVEC;0.033	within;Heterochrom/lo_HMEC;0.011	within;Heterochrom/lo_NHEK;0.0162	within;Repressed_NHLF;0.0108
1	55340470	55340512	42	0.270115	DHCR24	-	-	Derived	-	SINE,MIR,within,0.1527	N.S	-	-	-	-	-	-	-	-	-	within;SE_01162;0.0011	-	-	within;CTCF_binding_CTCFBSDB2.0;0.0013	-	-	-	within;Txn_Elongation_GM12878;0.0024	within;Txn_Elongation_HUVEC;0.0021	within;Txn_Transition_HMEC;0.015	within;Txn_Transition_NHEK;0.0091	within;Txn_Elongation_NHLF;0.035
1	55927716	55929225	1509	0.126437	-	-	-	Derived	simple_repeat,cover,28.4717,trf;simple_repeat,cover,30.18,trf	DNA,hAT-Tip100,cover,8.337;Low_complexity,Low_complexity,cover,30.18;DNA,hAT-Tip100,partial,0.5368;SINE,Alu,cover,11.4318;LINE,L1,partial,0.1518	N.S	-	-	-	-	-	-	-	-	-	-	-	-	-	-	-	-	within;Heterochrom/lo_GM12878;0.0151	within;Heterochrom/lo_HUVEC;0.1006	within;Heterochrom/lo_HMEC;0.068	within;Heterochrom/lo_NHEK;0.0867	within;Heterochrom/lo_NHLF;0.2039
1	56928196	56928239	43	0.0344828	-	-	-	Derived	-	LINE,L2,within,0.1185	N.S	-	-	-	-	-	-	-	-	-	-	-	-	-	-	-	-	within;Heterochrom/lo_GM12878;0.0022	within;Heterochrom/lo_HUVEC;0.0039	within;Heterochrom/lo_HMEC;0.0015	within;Heterochrom/lo_NHEK;0.0028	within;Weak_Txn_NHLF;0.0038
1	58343212	58343535	323	0.798851	DAB1	-	-	Ancestral	simple_repeat,cover,12.4231,trf	SINE,Alu,cover,1.0031	N.S	-	-	-	-	-	-	-	-	-	-	-	-	-	-	-	-	within;Heterochrom/lo_GM12878;0.0015	within;Heterochrom/lo_HUVEC;0.0008	partial;Heterochrom/lo_HMEC; 0.0299	within;Heterochrom/lo_NHEK;0.0213	within;Heterochrom/lo_NHLF;0.0013
1	58743910	58744822	912	0.91954	-	-	-	Derived	-	LTR,ERVL-MaLR,partial,0.1996;LTR,ERVL-MaLR,cover,7.3548;LINE,L2,cover,5.561	N.S	-	-	-	-	-	-	-	-	-	-	-	-	-	-	-	-	within;Heterochrom/lo_GM12878;0.0066	within;Heterochrom/lo_HUVEC;0.0064	within;Heterochrom/lo_HMEC;0.0067	within;Heterochrom/lo_NHEK;0.0104	within;Heterochrom/lo_NHLF;0.029
1	59059617	59059941	324	0.66092	-	-	-	Ancestral	simple_repeat,cover,11.1724,trf	SINE,Alu,cover,1.0452	N.S	-	-	-	-	-	-	-	-	-	within;SE_26866;0.0108	-	-	within;CTCF_binding_CTCFBSDB2.0;0.0006	-	-	-	within;Heterochrom/lo_GM12878;0.045	partial;Weak_Txn_HUVEC; 0.0058,partial;Weak_Enhancer_HUVEC;0.975	within;Weak_Txn_HMEC;0.108	within;Txn_Elongation_NHEK;0.2314	within;Weak_Txn_NHLF;0.324
1	59597424	59597689	265	0.0172414	-	-	-	Derived	-	SINE,MIR,partial,0.1547;SINE,MIR,partial,0.0075;Simple_repeat,Simple_repeat,cover,12.619	N.S	-	-	-	-	-	-	-	-	-	within;SE_63802;0.006,within;SE_37909;0.006,within;SE_44663;0.007,within;SE_55697;0.0024,within;SE_52007;0.006	-	-	within;CTCF_binding_CTCFBSDB2.0;0.0009	-	-	-	within;Heterochrom/lo_GM12878;0.0323	partial;Weak_Enhancer_HUVEC; 0.385,partial;Weak_Txn_HUVEC;0.0855	within;Weak_Txn_HMEC;0.039	within;Weak_Txn_NHEK;0.039	within;Weak_Txn_NHLF;0.0379
1	59620942	59620998	56	0.0229885	-	-	-	Derived	-	-	N.S	-	-	-	-	-	-	-	-	-	within;SE_63802;0.0013,within;SE_52007;0.0013,within;SE_37909;0.0013,within;SE_55697;0.0005,within;SE_44663;0.0015	-	-	within;CTCF_binding_CTCFBSDB2.0;0.0002,within;CTCF_binding_CTCFBSDB2.0;0.0024	-	-	-	within;Heterochrom/lo_GM12878;0.0046	within;Weak_Txn_HUVEC;0.0187	within;Weak_Txn_HMEC;0.0122	within;Weak_Txn_NHEK;0.0147	within;Weak_Txn_NHLF;0.0187
1	60046725	60050636	3911	0.143678	FGGY	-	-	Derived	-	LINE,L2,cover,95.3902;LINE,L1,partial,0.2462;SINE,MIR,cover,24.5975;SINE,MIR,cover,18.6238;SINE,Alu,cover,16.0947;SINE,MIR,cover,51.4605;LINE,L2,cover,21.9719;LINE,L2,cover,9.4697	N.S	-	-	-	-	-	-	-	-	-	-	-	-	partial;CTCF_binding_CTCFBSDB2.0;0.1565,overlap;CTCF_binding_CTCFBSDB2.0;26.0733	-	-	-	within;Heterochrom/lo_GM12878;0.2794	within;Heterochrom/lo_HUVEC;0.1715	within;Heterochrom/lo_HMEC;0.1899	within;Heterochrom/lo_NHEK;0.1481	within;Heterochrom/lo_NHLF;0.1917
1	60487927	60488457	530	0.0229885	C1orf87	-	-	Derived	-	LINE,L2,partial,0.2075;LINE,L1,cover,5.1961;DNA,TcMar-Tigger,cover,5.7609;DNA,TcMar-Tigger,partial,0.4	N.S	-	-	-	-	-	-	-	-	-	-	-	-	-	-	-	-	within;Heterochrom/lo_GM12878;0.0055	within;Heterochrom/lo_HUVEC;0.0074	within;Heterochrom/lo_HMEC;0.0069	within;Heterochrom/lo_NHEK;0.0095	within;Heterochrom/lo_NHLF;0.0122
1	60578971	60579020	49	0.0517241	-	-	-	Derived	-	-	N.S	-	-	-	-	-	-	-	-	within;CTCF_261;0.114,within;CTCF_129;0.1376	-	-	-	within;CTCF_binding_CTCFBSDB2.0;0.3267,partial;CTCF_binding_CTCFBSDB2.0;0.26,within;CTCF_binding_CTCFBSDB2.0;0.2094,partial;CTCF_binding_CTCFBSDB2.0;0.1267,within;CTCF_binding_CTCFBSDB2.0;0.1719,within;CTCF_binding_CTCFBSDB2.0;0.1701,within;CTCF_binding_CTCFBSDB2.0;0.1396,partial;CTCF_binding_CTCFBSDB2.0;0.2391	-	-	-	within;Heterochrom/lo_GM12878;0.001	within;Heterochrom/lo_HUVEC;0.0022	within;Heterochrom/lo_HMEC;0.0011	within;Heterochrom/lo_NHEK;0.0011	within;Heterochrom/lo_NHLF;0.0023
1	60835353	60835426	73	0.0287356	-	-	-	Derived	-	LTR,ERVL,partial,0.3425;LINE,L2,partial,0.4932	N.S	-	-	-	-	-	-	-	-	-	-	-	-	-	-	-	-	within;Heterochrom/lo_GM12878;0.0007	within;Heterochrom/lo_HUVEC;0.0016	within;Heterochrom/lo_HMEC;0.0006	within;Heterochrom/lo_NHEK;0.0007	within;Heterochrom/lo_NHLF;0.0006
1	61069712	61070022	310	0.0977011	-	-	-	Ancestral	-	SINE,Alu,partial,0.9613;LINE,L1,partial,0.0387	N.S	-	-	-	-	-	-	-	-	-	-	-	-	-	-	-	-	within;Heterochrom/lo_GM12878;0.0009	within;Heterochrom/lo_HUVEC;0.31	within;Heterochrom/lo_HMEC;0.0018	within;Heterochrom/lo_NHEK;0.0024	within;Heterochrom/lo_NHLF;0.0019
1	61306378	61306408	30	0.0114943	-	-	-	Derived	-	LINE,L1,within,0.0211	N.S	-	-	-	-	-	-	-	-	-	-	-	-	within;CTCF_binding_CTCFBSDB2.0;0.0003,within;CTCF_binding_CTCFBSDB2.0;0.0015	-	-	-	within;Heterochrom/lo_GM12878;0.0004	within;Heterochrom/lo_HUVEC;0.0013	within;Heterochrom/lo_HMEC;0.002	within;Heterochrom/lo_NHEK;0.0025	within;Heterochrom/lo_NHLF;0.0004
1	62082858	62083701	843	0.408046	-	-	-	Derived	-	LTR,ERVL-MaLR,partial,0.3369;LINE,L2,cover,14.5345	N.S	-	-	-	-	-	-	-	-	-	-	-	-	-	-	-	partial;Open_chromatin_GM12878;0.0772	within;Heterochrom/lo_GM12878;0.0224	within;Heterochrom/lo_HUVEC;0.0299	within;Weak_Txn_HMEC;0.6021	within;Weak_Txn_NHEK;0.5269	within;Repressed_NHLF;0.4215
1	62113414	62119520	6106	0.155172	-	-	-	Derived	simple_repeat,cover,244.24,trf;simple_repeat,cover,19.1411,trf	DNA,hAT-Charlie,cover,36.5629;SINE,MIR,cover,71.0;DNA,TcMar-Tigger,partial,0.0116;Low_complexity,Low_complexity,cover,244.24;DNA,TcMar-Mariner,cover,77.2911;LINE,L1,cover,42.6993;LINE,L1,cover,18.3916;SINE,Alu,cover,20.8396;Simple_repeat,Simple_repeat,cover,57.0654;DNA,TcMar-Mariner,cover,81.4133;LINE,L2,cover,48.848;SINE,MIR,cover,63.6042;LINE,L2,cover,95.4062;LINE,L2,cover,23.3053;LINE,L2,cover…	N.S	-	-	-	-	-	-	-	-	overlap;FOXA1_(C-20)_150;27.2589,overlap;FOXA1_209;25.4417	-	-	-	overlap;CTCF_binding_CTCFBSDB2.0;54.5179	-	-	-	within;Heterochrom/lo_GM12878;0.3723	within;Heterochrom/lo_HUVEC;0.3635	within;Heterochrom/lo_HMEC;0.1534	within;Heterochrom/lo_NHEK;0.3816	within;Heterochrom/lo_NHLF;0.355
1	62598822	62598891	69	0.0862069	PATJ	-	-	Derived	-	LINE,L1,partial,0.1159	N.S	-	-	-	-	-	-	-	-	-	-	-	-	-	-	-	-	within;Heterochrom/lo_GM12878;0.0173	within;Heterochrom/lo_HUVEC;0.0182	within;Weak_Txn_HMEC;0.0173	within;Heterochrom/lo_NHEK;0.0182	within;Heterochrom/lo_NHLF;0.0182
1	63705357	63708146	2789	0.666667	-	-	-	Ancestral	simple_repeat,cover,64.8605,trf	Simple_repeat,Simple_repeat,cover,64.8605;LINE,L1,cover,3.3929;LINE,L1,partial,0.6884	N.S	-	-	-	-	-	-	-	-	-	-	-	-	-	-	-	-	within;Heterochrom/lo_GM12878;0.025	within;Heterochrom/lo_HUVEC;0.0397	within;Heterochrom/lo_HMEC;0.0383	within;Heterochrom/lo_NHEK;0.0392	within;Heterochrom/lo_NHLF;0.0377
1	64446626	64448002	1376	0.0517241	ROR1	-	-	Derived	simple_repeat,cover,34.4,trf;simple_repeat,cover,36.2105,trf	SINE,MIR,cover,7.2421;SINE,MIR,partial,0.0451;SINE,MIR,cover,6.341;Low_complexity,Low_complexity,cover,34.4	N.S	-	-	-	-	-	-	-	-	overlap;ESR1_208;3.8761,overlap;GATA3_240;4.6486,overlap;FOXA1_1000;5.7333,overlap;TCF7L2_196;2.7742,overlap;ERalpha_a_147;4.3962,overlap;GATA3_(SC-268)_177;5.2923,overlap;FOXA1_(C-20)_1000;8.8774,overlap;GR_288;6.3704,overlap;NR3C1_261;5.504	within;SE_01916;0.0195	-	-	within;CTCF_binding_CTCFBSDB2.0;0.0063,partial;CTCF_binding_CTCFBSDB2.0;0.7404,partial;CTCF_binding_CTCFBSDB2.0;0.28	-	-	partial;Open_chromatin_GM12878; 0.263	within;Heterochrom/lo_GM12878;0.5292	within;Heterochrom/lo_HUVEC;0.0387	partial;Weak_Enhancer_HMEC; 0.4875,partial;Weak_Enhancer_HMEC;0.93,overlap;Strong_Enhancer_HMEC;1.72	partial;Strong_Enhancer_NHEK;0.6433,partial;Weak_Txn_NHEK; 0.39,overlap;Strong_Enhancer_NHEK;6.88,overlap;Weak_Enhancer_NHEK;6.88	within;Weak_Txn_NHLF;0.3127
1	66605061	66605141	80	0.0287356	PDE4B	-	-	Derived	-	LTR,ERVL-MaLR,within,0.1329	N.S	-	-	-	-	-	-	-	-	-	within;SE_04549;0.0017,within;SE_07181;0.0011,within;SE_59788;0.001,within;SE_05340;0.0015,within;SE_08204;0.0012,within;SE_03536;0.0016	-	-	-	-	-	-	within;Heterochrom/lo_GM12878;0.0004	within;Heterochrom/lo_HUVEC;0.0014	within;Heterochrom/lo_HMEC;0.0005	within;Heterochrom/lo_NHEK;0.0012	within;Heterochrom/lo_NHLF;0.0005
1	66694580	66694640	60	0.683908	PDE4B	-	-	Derived	-	DNA,TcMar-Mariner,partial,0.5833	N.S	-	-	-	-	-	-	-	-	-	within;SE_55746;0.0007	-	-	-	-	-	-	within;Heterochrom/lo_GM12878;0.0053	within;Heterochrom/lo_HUVEC;0.0067	within;Heterochrom/lo_HMEC;0.0013	within;Heterochrom/lo_NHEK;0.0007	within;Heterochrom/lo_NHLF;0.0045
1	67201205	67201536	331	0.37931	SGIP1	-	-	Ancestral	simple_repeat,partial,0.0816,trf	LINE,L1,partial,0.0483;SINE,Alu,partial,0.9517	N.S	-	-	-	-	-	-	-	-	-	-	-	-	within;CTCF_binding_CTCFBSDB2.0;0.0163	-	-	-	within;Heterochrom/lo_GM12878;0.0263	within;Heterochrom/lo_HUVEC;0.0247	within;Heterochrom/lo_HMEC;0.0138	within;Heterochrom/lo_NHEK;0.019	within;Weak_Txn_NHLF;0.0613
1	68594526	68594723	197	0.149425	WLS	-	-	Derived	-	SINE,MIR,partial,0.4416	N.S	-	-	-	-	-	-	-	-	-	-	-	-	within;CTCF_binding_CTCFBSDB2.0;0.0004,within;CTCF_binding_CTCFBSDB2.0;0.0069,within;CTCF_binding_CTCFBSDB2.0;0.0066	-	-	-	within;Heterochrom/lo_GM12878;0.0066	partial;Txn_Elongation_HUVEC; 0.0231,partial;Txn_Transition_HUVEC;0.1433	within;Weak_Txn_HMEC;0.0704	within;Txn_Elongation_NHEK;0.0133	within;Txn_Transition_NHLF;0.1094
1	68692992	68693023	31	0.0114943	WLS	-	-	Derived	-	SINE,Alu,within,0.1006	N.S	-	-	-	-	-	-	-	-	-	within;SE_30324;0.0005,within;SE_26041;0.0005	-	-	within;CTCF_binding_CTCFBSDB2.0;0.0001	-	-	-	within;Repressed_GM12878;0.0025	within;Txn_Transition_HUVEC;0.0077	partial;Weak_Enhancer_HMEC; 0.0275,partial;Strong_Enhancer_HMEC;0.0111	within;Strong_Enhancer_NHEK;0.0155	partial;Txn_Transition_NHLF;0.0125,partial;Weak_Txn_NHLF; 0.0275
1	69082532	69082567	35	0.908046	-	-	-	Derived	-	LINE,L1,partial,0.6	N.S	-	-	-	-	-	-	-	-	-	-	-	-	-	-	-	-	within;Heterochrom/lo_GM12878;0.0004	within;Heterochrom/lo_HUVEC;0.001	within;Heterochrom/lo_HMEC;0.0015	within;Heterochrom/lo_NHEK;0.0003	within;Heterochrom/lo_NHLF;0.0001
1	69943716	69944021	305	0.896552	-	-	-	Ancestral	-	SINE,Alu,partial,0.9738;LINE,L1,partial,0.0262	N.S	-	-	-	-	-	-	-	-	-	-	-	-	-	-	-	-	within;Heterochrom/lo_GM12878;0.0018	within;Heterochrom/lo_HUVEC;0.0009	within;Heterochrom/lo_HMEC;0.0201	within;Heterochrom/lo_NHEK;0.0196	within;Heterochrom/lo_NHLF;0.001
1	70027320	70027676	356	0.701149	-	-	-	Ancestral	simple_repeat,partial,0.0337,trf;simple_repeat,cover,7.5745,trf	SINE,Alu,cover,1.116;LINE,L1,partial,0.0758;SINE,Alu,partial,0.014	N.S	-	-	-	-	-	-	-	-	-	-	-	-	partial;CTCF_binding_CTCFBSDB2.0;0.8554	-	-	partial;Open_chromatin_GM12878; 0.35	overlap;Repetitive/CNV_GM12878;1.78,partial;Repetitive/CNV_GM12878; 0.32,partial;Heterochrom/lo_GM12878;0.0006	partial;Heterochrom/lo_HUVEC;0.0008,partial;Repetitive/CNV_HUVEC; 0.32	partial;Heterochrom/lo_HMEC;0.0089,partial;Repetitive/CNV_HMEC; 0.32	partial;Weak_Enhancer_NHEK; 0.32,partial;Heterochrom/lo_NHEK;0.0104	partial;Repetitive/CNV_NHLF; 0.32,partial;Heterochrom/lo_NHLF;0.0078
1	70648213	70650214	2001	0.0229885	LRRC40	-	-	Derived	simple_repeat,cover,28.5857,trf	Low_complexity,Low_complexity,cover,87.0;SINE,MIR,cover,14.5;SINE,Alu,cover,6.4968;SINE,Alu,cover,6.7148	N.S	-	-	-	-	-	-	-	-	-	-	-	-	within;CTCF_binding_CTCFBSDB2.0;0.01	-	-	-	partial;Txn_Elongation_GM12878; 0.002,partial;Weak_Txn_GM12878;0.0474	within;Weak_Txn_HUVEC;0.0322	within;Weak_Txn_HMEC;0.0556	within;Heterochrom/lo_NHEK;0.0529	within;Weak_Txn_NHLF;0.0663
1	70768112	70768434	322	0.471264	ANKRD13C	-	-	Ancestral	simple_repeat,partial,0.0807,trf	SINE,Alu,partial,0.9534	Causal	ILMN_1802338	HHLA3	5.23905	1.28e-06	0.00387814	0.238282	5.12e-06	-	-	-	-	-	-	-	-	-	within;Txn_Elongation_GM12878;0.0619	within;Weak_Txn_HUVEC;0.0173	within;Weak_Txn_HMEC;0.0126	within;Weak_Txn_NHEK;0.015	within;Weak_Txn_NHLF;0.0145
1	71148799	71149047	248	0.396552	-	-	-	Derived	-	LINE,L1,within,0.1423	N.S	-	-	-	-	-	-	-	-	-	-	-	-	-	-	-	-	within;Heterochrom/lo_GM12878;0.0276	within;Heterochrom/lo_HUVEC;0.0019	within;Heterochrom/lo_HMEC;0.0016	within;Heterochrom/lo_NHEK;0.0016	within;Heterochrom/lo_NHLF;0.002
1	71886716	71886941	225	0.0172414	NEGR1	-	-	Derived	-	-	N.S	-	-	-	-	-	-	-	-	-	-	-	-	-	-	-	-	within;Heterochrom/lo_GM12878;0.0009	within;Heterochrom/lo_HUVEC;0.0014	within;Heterochrom/lo_HMEC;0.0014	within;Heterochrom/lo_NHEK;0.0014	within;Heterochrom/lo_NHLF;0.0023
1	71896771	71896805	34	0.0574713	NEGR1	-	-	Derived	simple_repeat,partial,0.3235,trf	-	N.S	-	-	-	-	-	-	-	-	-	-	-	-	-	-	-	-	within;Heterochrom/lo_GM12878;0.0001	within;Heterochrom/lo_HUVEC;0.0002	within;Heterochrom/lo_HMEC;0.0002	within;Heterochrom/lo_NHEK;0.0002	within;Heterochrom/lo_NHLF;0.0004
1	72713668	72717582	3914	0.0287356	NEGR1	-	-	Derived	simple_repeat,cover,95.4634,trf	LTR,ERVL,cover,16.3083;SINE,Alu,cover,13.4041;LTR,ERVL-MaLR,partial,0.0542;DNA,TcMar-Tigger,cover,12.1176;SINE,Alu,cover,15.4704;LTR,ERVL,cover,83.2766;Simple_repeat,Simple_repeat,cover,95.4634;LTR,ERVL-MaLR,cover,10.6649	N.S	-	-	-	-	-	-	-	-	overlap;c-Fos_211;11.3779	-	-	-	within;CTCF_binding_CTCFBSDB2.0;0.0376,within;CTCF_binding_CTCFBSDB2.0;0.0382	-	-	-	within;Heterochrom/lo_GM12878;0.0418	partial;Heterochrom/lo_HUVEC; 0.0557,partial;Heterochrom/lo_HUVEC;0.0657,overlap;Weak_Enhancer_HUVEC;3.914,overlap;Weak_Enhancer_HUVEC;19.57	within;Heterochrom/lo_HMEC;0.0415	within;Heterochrom/lo_NHEK;0.0783	within;Heterochrom/lo_NHLF;0.1208
1	72755693	72764074	8381	0.0229885	-	-	-	Derived	simple_repeat,cover,164.3333,trf	LTR,ERVL,partial,0.0006;Low_complexity,Low_complexity,cover,239.4571;LINE,L1,cover,6.9494;SINE,MIR,cover,61.625;LINE,L1,cover,12.509;Low_complexity,Low_complexity,cover,161.1731;SINE,Alu,cover,27.2997;Low_complexity,Low_complexity,cover,399.0952;LTR,ERVL-MaLR,partial,0.0085;LINE,L1,cover,22.4692;LINE,L2,cover,43.4249;Low_complexity,Low_complexity,cover,133.0317;LINE,L1,cover,3.9072;LTR,ERVL-MaLR,…	N.S	-	-	-	-	-	-	-	-	overlap;GATA2_290;13.7393,overlap;GATA3_631;17.3161,overlap;EP300_174;26.5222,overlap;MafK_(ab50322)_103;34.9208,overlap;MAFK_231;31.0407,overlap;GATA-2_170;24.3634	-	-	-	overlap;CTCF_binding_CTCFBSDB2.0;35.8162,partial;CTCF_binding_CTCFBSDB2.0;0.2348	-	-	-	within;Heterochrom/lo_GM12878;0.0573	within;Heterochrom/lo_HUVEC;0.0556	within;Heterochrom/lo_HMEC;0.1305	within;Heterochrom/lo_NHEK;0.1056	within;Heterochrom/lo_NHLF;0.0759
1	73768784	73769134	350	0.373563	-	-	-	Ancestral	simple_repeat,cover,6.4815,trf	SINE,Alu,cover,1.1254	Non-causal	ILMN_1727878	FPGT	-3.27417	0.00156691	0.602646	-0.0995552	0.00783453	schizophrenia;PMID_26198764;rs10890032;0.00000000007	-	-	-	-	-	-	-	-	within;Heterochrom/lo_GM12878;0.0007	within;Heterochrom/lo_HUVEC;0.0009	within;Heterochrom/lo_HMEC;0.0007	within;Heterochrom/lo_NHEK;0.0007	within;Heterochrom/lo_NHLF;0.0006
1	74204761	74204795	34	0.0517241	-	-	-	Derived	-	LINE,L1,within,0.0284	N.S	-	-	-	-	-	-	-	-	-	-	-	-	-	-	-	-	within;Heterochrom/lo_GM12878;0.0003	within;Heterochrom/lo_HUVEC;0.0003	within;Heterochrom/lo_HMEC;0.0003	within;Heterochrom/lo_NHEK;0.0003	within;Heterochrom/lo_NHLF;0.0003
1	74312431	74312681	250	0.816092	-	-	-	Derived	-	-	N.S	-	-	-	-	-	-	-	-	-	-	-	-	-	-	-	-	within;Heterochrom/lo_GM12878;0.0016	within;Heterochrom/lo_HUVEC;0.0016	within;Heterochrom/lo_HMEC;0.0134	within;Heterochrom/lo_NHEK;0.0016	within;Heterochrom/lo_NHLF;0.0012
1	74755169	74755289	120	0.965517	TNNI3K; FPGT-TNNI3K	-	-	Derived	-	-	N.S	-	-	-	-	-	-	-	-	-	-	-	-	-	-	-	-	within;Heterochrom/lo_GM12878;0.0005	within;Heterochrom/lo_HUVEC;0.0004	within;Heterochrom/lo_HMEC;0.0005	within;Heterochrom/lo_NHEK;0.0004	within;Heterochrom/lo_NHLF;0.0007
1	74984520	74985253	733	0.103448	TNNI3K; FPGT-TNNI3K	-	-	Ancestral	-	Low_complexity,Low_complexity,partial,0.0614;LINE,L1,partial,0.9386	N.S	-	-	-	-	-	-	-	-	-	-	-	-	-	-	-	-	within;Heterochrom/lo_GM12878;0.1666	within;Heterochrom/lo_HUVEC;0.0044	within;Heterochrom/lo_HMEC;0.009	within;Heterochrom/lo_NHEK;0.0044	within;Heterochrom/lo_NHLF;0.0092
1	75191265	75191295	30	0.896552	CRYZ	-	-	Derived	-	LTR,ERVL-MaLR,partial,0.6667;LTR,ERVL-MaLR,partial,0.3333	N.S	-	-	-	-	-	-	-	-	-	-	-	-	-	-	-	-	within;Txn_Elongation_GM12878;0.0029	within;Weak_Txn_HUVEC;0.0056	within;Weak_Txn_HMEC;0.0047	within;Weak_Txn_NHEK;0.0058	within;Weak_Txn_NHLF;0.0063
1	76259678	76259714	36	0.0287356	RABGGTB	-	-	Derived	-	-	N.S	-	-	-	-	-	-	-	-	within;POLR2A_357;0.0295	-	-	-	within;CTCF_binding_CTCFBSDB2.0;0.0027	-	-	-	within;Txn_Transition_GM12878;0.03	within;Txn_Transition_HUVEC;0.0106	within;Txn_Transition_HMEC;0.0078	within;Txn_Transition_NHEK;0.0086	within;Txn_Elongation_NHLF;0.005
1	76768720	76768797	77	0.856322	ST6GALNAC3	-	-	Derived	-	LTR,ERV1,within,0.11	N.S	-	-	-	-	-	-	-	-	within;NFYB_241;0.1321	-	-	-	-	within;ENCSR000DNM.nfyb.gm12878;0.2163	-	-	within;Heterochrom/lo_GM12878;0.0013	within;Heterochrom/lo_HUVEC;0.0027	within;Weak_Enhancer_HMEC;0.1925	within;Heterochrom/lo_NHEK;0.0004	within;Heterochrom/lo_NHLF;0.0004
1	77240063	77240138	75	0.149425	-	-	-	Derived	-	LINE,L2,partial,0.6133	N.S	-	-	-	-	-	-	-	-	-	-	-	-	-	-	-	-	within;Heterochrom/lo_GM12878;0.0009	within;Heterochrom/lo_HUVEC;0.0044	within;Heterochrom/lo_HMEC;0.0013	within;Heterochrom/lo_NHEK;0.0006	within;Heterochrom/lo_NHLF;0.0029
1	77448473	77448805	332	0.247126	ST6GALNAC5	-	-	Derived	-	LINE,L1,within,0.0539	N.S	-	-	-	-	-	-	-	-	-	-	-	-	-	-	-	-	within;Heterochrom/lo_GM12878;0.0021	within;Heterochrom/lo_HUVEC;0.0031	within;Heterochrom/lo_HMEC;0.0087	within;Heterochrom/lo_NHEK;0.018	partial;Repressed_NHLF;0.1737,partial;Heterochrom/lo_NHLF; 0.0122
1	79401509	79401830	321	0.827586	ADGRL4	-	-	Ancestral	-	SINE,Alu,partial,0.947	N.S	-	-	-	-	-	-	-	-	-	-	-	-	-	-	-	-	within;Heterochrom/lo_GM12878;0.0029	partial;Txn_Elongation_HUVEC; 0.0033,partial;Weak_Txn_HUVEC;0.0583	within;Heterochrom/lo_HMEC;0.0016	within;Heterochrom/lo_NHEK;0.0008	within;Heterochrom/lo_NHLF;0.0027
1	80640363	80640485	122	0.0114943	-	-	-	Derived	-	LINE,L1,partial,0.7131	N.S	-	-	-	-	-	-	-	-	-	-	-	-	-	-	-	-	within;Heterochrom/lo_GM12878;0.0004	within;Heterochrom/lo_HUVEC;0.002	within;Heterochrom/lo_HMEC;0.002	within;Heterochrom/lo_NHEK;0.0008	within;Heterochrom/lo_NHLF;0.0007
1	80928312	80928347	35	0.0402299	-	-	-	Derived	simple_repeat,partial,0.2286,trf	-	N.S	-	-	-	-	-	-	-	-	-	-	-	-	-	-	-	-	within;Heterochrom/lo_GM12878;0.0001	within;Heterochrom/lo_HUVEC;0.0003	within;Heterochrom/lo_HMEC;0.0004	within;Heterochrom/lo_NHEK;0.0001	within;Heterochrom/lo_NHLF;0.0003
1	81643743	81643787	44	0.195402	-	-	-	Derived	-	LTR,ERV1,within,0.0316	N.S	-	-	-	-	-	-	-	-	-	-	-	-	-	-	-	-	within;Heterochrom/lo_GM12878;0.0003	within;Weak_Txn_HUVEC;0.0138	within;Weak_Txn_HMEC;0.0157	within;Weak_Txn_NHEK;0.0147	within;Weak_Txn_NHLF;0.0129
1	81687785	81688113	328	0.95977	-	-	-	Ancestral	simple_repeat,partial,0.0854,trf	SINE,Alu,partial,0.9634	N.S	-	-	-	-	-	-	-	-	-	-	-	-	-	-	-	-	within;Heterochrom/lo_GM12878;0.0061	within;Heterochrom/lo_HUVEC;0.0116	within;Heterochrom/lo_HMEC;0.0073	within;Heterochrom/lo_NHEK;0.0066	within;Heterochrom/lo_NHLF;0.0069
1	81979732	81979852	120	0.482759	-	-	-	Derived	-	-	N.S	-	-	-	-	-	-	-	-	-	-	-	-	-	-	-	-	within;Heterochrom/lo_GM12878;0.0034	within;Heterochrom/lo_HUVEC;0.0033	within;Heterochrom/lo_HMEC;0.0037	within;Heterochrom/lo_NHEK;0.0031	within;Heterochrom/lo_NHLF;0.0039
1	82085249	82085299	50	0.614943	-	-	-	Derived	-	-	N.S	-	-	-	-	-	-	-	-	-	-	-	-	-	-	-	-	within;Heterochrom/lo_GM12878;0.0008	within;Heterochrom/lo_HUVEC;0.0006	within;Heterochrom/lo_HMEC;0.0008	within;Heterochrom/lo_NHEK;0.0005	within;Heterochrom/lo_NHLF;0.0012
1	82475442	82475559	117	0.0287356	-	-	-	Derived	-	LINE,L1,partial,0.5556	N.S	-	-	-	-	-	-	-	-	-	-	-	-	-	-	-	-	within;Heterochrom/lo_GM12878;0.0004	within;Heterochrom/lo_HUVEC;0.0025	within;Heterochrom/lo_HMEC;0.0085	within;Heterochrom/lo_NHEK;0.0011	within;Heterochrom/lo_NHLF;0.0027
1	82546941	82547123	182	0.091954	-	-	-	Derived	-	LTR,ERVL,partial,0.3297;LTR,ERVL,partial,0.6044	N.S	-	-	-	-	-	-	-	-	-	-	-	-	-	-	-	-	within;Heterochrom/lo_GM12878;0.0006	within;Heterochrom/lo_HUVEC;0.004	within;Heterochrom/lo_HMEC;0.0069	within;Heterochrom/lo_NHEK;0.0082	within;Heterochrom/lo_NHLF;0.0069
1	82627416	82627453	37	0.045977	-	-	-	Derived	-	DNA,hAT-Blackjack,within,0.3364	N.S	-	-	-	-	-	-	-	-	within;KAP1_586;0.0873,within;EP300_160;0.1,within;KAP1_313;0.0561,partial;PAX5_186; 0.0795	-	-	-	-	within;ENCSR514VAY.hcfc1.gm12878;0.1805,within;ENCSR626VUC.etv6.gm12878;0.1412,within;ENCSR517QHU.bhlhe40.gm12878;0.0839,within;ENCSR000BGR.pbx3.gm12878;0.1209,within;ENCSR739IHN.tbx21.gm12878;0.0542,within;ENCSR412QBS.tardbp.gm12878;0.0721	-	within;Promoter_Flanking_Region_GM12878;0.0463	within;Heterochrom/lo_GM12878;0.0001	within;Weak_Enhancer_HUVEC;0.0925	within;Heterochrom/lo_HMEC;0.0005	within;Weak_Promoter_NHEK;0.0617	within;Weak_Promoter_NHLF;0.0617
1	83207002	83207037	35	0.0287356	-	-	-	Derived	simple_repeat,partial,0.4286,trf	LINE,L2,within,0.1362	N.S	-	-	-	-	-	-	-	-	-	-	-	-	-	-	-	-	within;Heterochrom/lo_GM12878;0.0002	within;Heterochrom/lo_HUVEC;0.0005	within;Heterochrom/lo_HMEC;0.0002	within;Heterochrom/lo_NHEK;0.0002	within;Heterochrom/lo_NHLF;0.0005
1	83761331	83761372	41	0.557471	-	-	-	Unknown*	-	LTR,ERVL-MaLR,within,0.0798	N.S	-	-	-	-	-	-	-	-	partial;BATF_154; 0.0381	-	-	-	-	-	-	-	within;Heterochrom/lo_GM12878;0.0003	within;Heterochrom/lo_HUVEC;0.0012	within;Heterochrom/lo_HMEC;0.0001	within;Weak_Enhancer_NHEK;0.0512	within;Heterochrom/lo_NHLF;0.0002
1	84271903	84272033	130	0.488506	-	-	-	Derived	-	-	N.S	-	-	-	-	-	-	-	-	-	-	-	-	within;CTCF_binding_CTCFBSDB2.0;0.0005	-	-	-	within;Heterochrom/lo_GM12878;0.0024	within;Heterochrom/lo_HUVEC;0.0017	within;Heterochrom/lo_HMEC;0.0017	within;Heterochrom/lo_NHEK;0.0009	within;Heterochrom/lo_NHLF;0.0017
1	85748621	85748950	329	0.850575	-	-	-	Ancestral	simple_repeat,cover,11.75,trf	SINE,MIR,partial,0.0334;SINE,Alu,cover,1.0346	N.S	-	-	-	-	-	-	-	-	-	within;SE_45615;0.003,within;SE_64666;0.0131,within;SE_25309;0.0315,within;SE_10841;0.0132,within;SE_47178;0.003,within;SE_36434;0.0129	-	-	partial;CTCF_binding_CTCFBSDB2.0;0.0753,within;CTCF_binding_CTCFBSDB2.0;0.008,partial;CTCF_binding_CTCFBSDB2.0;0.0409,within;CTCF_binding_CTCFBSDB2.0;0.0005,partial;CTCF_binding_CTCFBSDB2.0;0.1045,partial;CTCF_binding_CTCFBSDB2.0;0.0494	-	-	-	within;Heterochrom/lo_GM12878;0.0498	within;Heterochrom/lo_HUVEC;0.0498	within;Weak_Txn_HMEC;0.5483	partial;Weak_Enhancer_NHEK; 0.138,partial;Weak_Txn_NHEK;0.955	partial;Weak_Txn_NHLF;0.4775,partial;Heterochrom/lo_NHLF; 0.046
1	85906486	85906559	73	0.293103	DDAH1	-	-	Derived	-	-	N.S	-	-	-	-	-	-	-	-	-	within;SE_45583;0.0005	-	-	within;CTCF_binding_CTCFBSDB2.0;0.0001	-	-	-	within;Heterochrom/lo_GM12878;0.0013	within;Strong_Enhancer_HUVEC;0.0608	within;Heterochrom/lo_HMEC;0.002	within;Heterochrom/lo_NHEK;0.0017	within;Strong_Enhancer_NHLF;0.1217
1	85910986	85915402	4416	0.0229885	DDAH1	-	-	Derived	-	LTR,ERVL-MaLR,cover,15.2803;SINE,Alu,cover,15.7714;DNA,hAT-Charlie,cover,20.3502;LINE,L2,partial,0.0102;LTR,ERVL-MaLR,cover,11.903	N.S	-	-	-	-	-	-	-	-	overlap;CEBPB_543;17.25,overlap;FOS_883;17.664,overlap;FOS_307;14.1538,overlap;GATA2_458;6.8359,overlap;GATA-2_378;11.6211,partial;EP300_353; 0.9557,overlap;p300_523;47.4839,overlap;POLR2A_306;9.5172,overlap;c-Jun_501;16.0,overlap;p300_281;16.3556,overlap;JUN_395;14.9189,overlap;EP300_518;13.9747,overlap;c-Fos_1000;12.8372,overlap;STAT3_103;15.5493	within;SE_45583;0.0297	-	-	within;CTCF_binding_CTCFBSDB2.0;0.0068,overlap;CTCF_binding_CTCFBSDB2.0;29.44,overlap;CTCF_binding_CTCFBSDB2.0;18.0984	-	-	overlap;Open_chromatin_GM12878;6.5037,overlap;Open_chromatin_GM12878;10.6925	within;Heterochrom/lo_GM12878;0.0815	overlap;Strong_Enhancer_HUVEC;4.416,overlap;Strong_Enhancer_HUVEC;2.4533,partial;Strong_Enhancer_HUVEC; 0.3167,overlap;Weak_Enhancer_HUVEC;22.08,partial;Weak_Txn_HUVEC;0.2554	partial;Weak_Txn_HMEC; 0.6188,partial;Weak_Txn_HMEC;0.5217,overlap;Weak_Enhancer_HMEC;22.08,overlap;Weak_Txn_HMEC;1.84	within;Heterochrom/lo_NHEK;0.1018	partial;Weak_Enhancer_NHLF; 0.975,overlap;Strong_Enhancer_NHLF;1.38,partial;Weak_Txn_NHLF;0.71,overlap;Txn_Elongation_NHLF;11.04
1	86405791	86406118	327	0.91954	COL24A1	-	-	Ancestral	simple_repeat,partial,0.0979,trf	SINE,Alu,cover,1.0514	N.S	-	-	-	-	-	-	-	-	-	-	-	-	-	-	-	-	partial;Heterochrom/lo_GM12878;0.0078,partial;Repetitive/CNV_GM12878; 0.53	partial;Repressed_HUVEC;0.085,partial;Repetitive/CNV_HUVEC; 0.53	within;Heterochrom/lo_HMEC;0.0031	partial;Heterochrom/lo_NHEK;0.0078,partial;Insulator_NHEK; 0.53	partial;Repetitive/CNV_NHLF; 0.53,partial;Heterochrom/lo_NHLF;0.0078
1	86837296	86837345	49	0.0344828	ODF2L	-	-	Derived	-	Low_complexity,Low_complexity,partial,0.1633	N.S	-	-	-	-	-	-	-	-	-	-	-	-	-	-	-	-	within;Weak_Txn_GM12878;0.0051	within;Txn_Elongation_HUVEC;0.0056	within;Weak_Txn_HMEC;0.0025	within;Weak_Txn_NHEK;0.0028	within;Weak_Txn_NHLF;0.0056
1	88047132	88047237	105	0.0172414	-	-	-	Unknown*	-	LINE,L1,within,0.1208	N.S	-	-	-	-	-	-	-	-	-	-	-	-	-	-	-	-	within;Heterochrom/lo_GM12878;0.0169	within;Heterochrom/lo_HUVEC;0.0009	within;Heterochrom/lo_HMEC;0.0006	within;Heterochrom/lo_NHEK;0.0015	within;Heterochrom/lo_NHLF;0.0028
1	88047574	88047612	38	0.321839	-	-	-	Unknown*	-	SINE,Alu,within,0.125	N.S	-	-	-	-	-	-	-	-	-	-	-	-	-	-	-	-	within;Heterochrom/lo_GM12878;0.0061	within;Heterochrom/lo_HUVEC;0.0003	within;Heterochrom/lo_HMEC;0.0002	within;Heterochrom/lo_NHEK;0.0005	within;Heterochrom/lo_NHLF;0.001
1	89094519	89095340	821	0.0747126	-	-	-	Derived	-	-	Causal	ILMN_1774077	GBP2	-3.50679	0.000746842	0.402157	-0.681372	0.000746842	-	-	-	-	-	-	-	-	-	within;Heterochrom/lo_GM12878;0.0176	within;Repressed_HUVEC;0.1866	within;Heterochrom/lo_HMEC;0.0384	within;Heterochrom/lo_NHEK;0.0241	within;Heterochrom/lo_NHLF;0.0175
1	91040178	91040395	217	0.045977	-	-	-	Derived	-	LTR,ERVL-MaLR,partial,0.7972	N.S	-	-	-	-	-	-	-	-	-	-	-	-	-	-	-	-	within;Heterochrom/lo_GM12878;0.008	within;Heterochrom/lo_HUVEC;0.0027	within;Heterochrom/lo_HMEC;0.0027	within;Heterochrom/lo_NHEK;0.0027	within;Heterochrom/lo_NHLF;0.0027
1	91523173	91523224	51	0.0747126	-	-	-	Derived	-	LINE,L1,within,0.2727	N.S	-	-	-	-	-	-	-	-	-	-	-	-	-	-	-	-	within;Weak_Txn_GM12878;0.0255	within;Heterochrom/lo_HUVEC;0.0004	within;Heterochrom/lo_HMEC;0.0007	within;Heterochrom/lo_NHEK;0.0005	within;Heterochrom/lo_NHLF;0.0008
1	92201758	92202047	289	0.850575	TGFBR3	-	-	Derived	-	DNA,hAT-Charlie,partial,0.1003	N.S	-	-	-	-	-	-	-	-	partial;NR3C1_196; 0.79,partial;GR_102; 0.7963	within;SE_02965;0.0039,within;SE_25884;0.0036,within;SE_46247;0.007,within;SE_27588;0.0044,within;SE_29597;0.0016,within;SE_01167;0.0036,within;SE_46678;0.0022,within;SE_42700;0.0035,within;SE_41368;0.0036,within;SE_54682;0.0048,within;SE_00014;0.0014,within;SE_49045;0.0036	-	-	within;CTCF_binding_CTCFBSDB2.0;0.015,overlap;CTCF_binding_CTCFBSDB2.0;1.2788	-	-	within;Promoter_Flanking_Region_GM12878;0.1716	within;Weak_Enhancer_GM12878;0.1204	within;Heterochrom/lo_HUVEC;0.0283	partial;Heterochrom/lo_HMEC;0.0706,partial;Weak_Enhancer_HMEC; 0.0875	partial;Heterochrom/lo_NHEK;0.0159,overlap;Insulator_NHEK;1.445,partial;Weak_Enhancer_NHEK; 0.175	partial;Strong_Enhancer_NHLF;0.4233,partial;Strong_Enhancer_NHLF; 0.0292
1	92232062	92233333	1271	0.241379	TGFBR3	-	-	Derived	-	SINE,MIR,cover,10.8632;LTR,ERV1,cover,2.4537	N.S	-	-	-	-	-	-	-	-	overlap;FOXA1_(C-20)_390;8.0443,overlap;FOXA2_498;8.8264,overlap;p300_190;4.4754,overlap;FOXA1_(SC-101058)_421;9.4148,overlap;EP300_222;3.9228,overlap;FOXA2_(SC-6554)_355;8.6463,overlap;FOXA1_741;7.3046,overlap;MYBL2_275;2.0633	within;SE_46678;0.0097,within;SE_27588;0.0195,within;SE_29597;0.007,within;SE_54682;0.0213,within;SE_00014;0.0061	-	-	-	-	-	-	within;Heterochrom/lo_GM12878;0.0438	within;Heterochrom/lo_HUVEC;0.0378	within;Repressed_HMEC;0.0611	within;Heterochrom/lo_NHEK;0.0374	within;Weak_Txn_NHLF;0.5296
1	93406553	93406585	32	0.954023	FAM69A	-	-	Derived	-	LINE,L1,within,0.07	N.S	-	-	-	-	-	-	-	-	partial;POLR2A_404;0.0293	within;SE_62582;0.0005,within;SE_10454;0.0006,within;SE_07475;0.0011,within;SE_11145;0.0004	-	-	-	-	-	-	within;Weak_Txn_GM12878;0.007	within;Repressed_HUVEC;0.0034	within;Weak_Enhancer_HMEC;0.0533	within;Weak_Enhancer_NHEK;0.0533	within;Weak_Enhancer_NHLF;0.16
1	93738064	93738098	34	0.0172414	CCDC18	-	-	Derived	-	LINE,L2,within,0.0554	N.S	-	-	-	-	-	-	-	-	-	-	-	-	-	-	-	-	within;Weak_Txn_GM12878;0.0044	within;Heterochrom/lo_HUVEC;0.0006	within;Heterochrom/lo_HMEC;0.0008	within;Heterochrom/lo_NHEK;0.0009	within;Heterochrom/lo_NHLF;0.01
1	94251459	94251771	312	0.33908	BCAR3	-	-	Ancestral	simple_repeat,partial,0.0737,trf	LTR,ERVL-MaLR,partial,0.0256;SINE,Alu,partial,0.9744	N.S	-	-	-	-	-	-	-	-	partial;FOXA1_178; 0.1429,partial;ESR1_110; 0.3257	-	-	-	-	-	-	-	within;Heterochrom/lo_GM12878;0.0088	within;Heterochrom/lo_HUVEC;0.0223	partial;Weak_Txn_HMEC;0.153,partial;Heterochrom/lo_HMEC; 0.0135	within;Heterochrom/lo_NHEK;0.0269	within;Heterochrom/lo_NHLF;0.0159
1	94288373	94291256	2883	0.563218	BCAR3	-	-	Derived	-	SINE,Alu,cover,9.4216;LTR,ERVL-MaLR,cover,7.3923;LINE,L2,cover,21.0438	N.S	-	-	-	-	-	-	-	-	-	-	-	-	overlap;CTCF_binding_CTCFBSDB2.0;14.415	-	-	-	within;Heterochrom/lo_GM12878;0.3516	within;Weak_Txn_HUVEC;0.5339	overlap;Weak_Txn_HMEC;3.6037,partial;Weak_Enhancer_HMEC;0.195,partial;Weak_Txn_HMEC; 0.2477,overlap;Strong_Enhancer_HMEC;4.805,overlap;Weak_Enhancer_HMEC;4.805,overlap;Weak_Enhancer_HMEC;14.415	partial;Strong_Enhancer_NHEK;0.3994,partial;Weak_Txn_NHEK; 0.511,overlap;Weak_Enhancer_NHEK;14.415	within;Heterochrom/lo_NHLF;0.3134
1	94298611	94298954	343	0.0114943	BCAR3	-	-	Derived	-	LTR,ERVK,within,0.3191	N.S	-	-	-	-	-	-	-	-	partial;KAP1_367; 0.2889,partial;SETDB1_596; 0.2829,partial;EP300_445; 0.1536,partial;TRIM28_210; 0.1923,partial;CBX3_462; 0.2318,within;KAP1_481;0.388,partial;SETDB1_531; 0.2844	-	-	-	-	-	-	-	within;Heterochrom/lo_GM12878;0.0212	within;Heterochrom/lo_HUVEC;0.0245	within;Heterochrom/lo_HMEC;0.035	within;Heterochrom/lo_NHEK;0.0343	within;Heterochrom/lo_NHLF;0.033
1	94850022	94850070	48	0.724138	-	-	-	Derived	-	SINE,MIR,within,0.192	N.S	-	-	-	-	-	-	-	-	partial;GABPA_337;0.0667,within;TAF1_183;0.1101,within;BCL3_391;0.0833,within;ATF3_312;0.0992,within;ZBTB33_311;0.0992,within;REST_387;0.0952,within;POLR2A_801;0.0755	-	-	-	-	-	-	within;Promoter_Flanking_Region_GM12878;0.03	within;Heterochrom/lo_GM12878;0.0059	within;Repressed_HUVEC;0.0073	within;Heterochrom/lo_HMEC;0.0008	within;Heterochrom/lo_NHEK;0.0011	within;Repressed_NHLF;0.0029
1	95522260	95525936	3676	0.229885	ALG14	-	-	Derived	simple_repeat,cover,147.04,trf;simple_repeat,cover,126.7586,trf;simple_repeat,cover,63.3793,trf;simple_repeat,cover,6.0461,trf	Simple_repeat,Simple_repeat,cover,59.2903;LINE,L1,cover,21.3721;LINE,L1,partial,0.0008;SINE,Alu,cover,12.0921;Simple_repeat,Simple_repeat,cover,76.5833;LINE,L1,cover,193.4737;SINE,Alu,cover,12.3356;Low_complexity,Low_complexity,cover,167.0909;LINE,L1,cover,27.4328;DNA,hAT-Charlie,cover,17.2582;Simple_repeat,Simple_repeat,cover,126.7586;DNA,TcMar-Tigger,cover,11.8581;SINE,Alu,cover,11.8964	N.S	-	-	-	-	-	-	-	-	-	-	-	-	overlap;CTCF_binding_CTCFBSDB2.0;31.9652	-	-	-	within;Heterochrom/lo_GM12878;0.1976	within;Heterochrom/lo_HUVEC;0.1332	within;Heterochrom/lo_HMEC;0.1447	within;Heterochrom/lo_NHEK;0.1342	partial;Heterochrom/lo_NHLF;0.1109,partial;Weak_Txn_NHLF; 0.1609
1	95595743	95595773	30	0.270115	TMEM56-RWDD3; TMEM56	-	-	Derived	-	SINE,Alu,within,0.0962	N.S	-	-	-	-	-	-	-	-	-	-	-	-	-	-	-	-	within;Heterochrom/lo_GM12878;0.0012	within;Repressed_HUVEC;0.0079	within;Heterochrom/lo_HMEC;0.0016	within;Heterochrom/lo_NHEK;0.0018	within;Heterochrom/lo_NHLF;0.0039
1	96492551	96492583	32	0.0402299	-	-	-	Derived	-	LINE,L1,partial,0.625	N.S	-	-	-	-	-	-	-	-	-	-	-	-	within;CTCF_binding_CTCFBSDB2.0;0.1317,partial;CTCF_binding_CTCFBSDB2.0;0.0186	-	-	-	within;Heterochrom/lo_GM12878;0.0001	within;Heterochrom/lo_HUVEC;0.0003	within;Heterochrom/lo_HMEC;0.0002	within;Heterochrom/lo_NHEK;0.0003	within;Heterochrom/lo_NHLF;0.0005
1	97723276	97723668	392	0.0229885	DPYD	-	-	Derived	-	LINE,L2,within,0.9224	N.S	-	-	-	-	-	-	-	-	-	-	-	-	within;CTCF_binding_CTCFBSDB2.0;0.0009	-	-	-	within;Heterochrom/lo_GM12878;0.0054	within;Heterochrom/lo_HUVEC;0.0156	within;Heterochrom/lo_HMEC;0.0124	within;Heterochrom/lo_NHEK;0.0123	within;Heterochrom/lo_NHLF;0.0158
1	99179943	99180049	106	0.0977011	SNX7	-	-	Derived	-	LINE,L2,partial,0.8302	N.S	-	-	-	-	-	-	-	-	-	-	-	-	-	-	-	-	within;Heterochrom/lo_GM12878;0.0012	within;Weak_Txn_HUVEC;0.0066	within;Weak_Txn_HMEC;0.0033	within;Heterochrom/lo_NHEK;0.008	within;Weak_Txn_NHLF;0.0043
1	101891245	101891278	33	0.195402	-	-	-	Derived	-	LINE,L1,within,0.0072	N.S	-	-	-	-	-	-	-	-	-	-	-	-	-	-	-	-	within;Weak_Txn_GM12878;0.0053	within;Heterochrom/lo_HUVEC;0.0012	within;Heterochrom/lo_HMEC;0.0011	within;Heterochrom/lo_NHEK;0.0003	within;Heterochrom/lo_NHLF;0.0006
1	104443200	104443725	525	0.252874	-	-	-	Derived	-	-	N.S	-	-	-	-	-	-	-	-	-	-	-	-	-	-	-	-	within;Heterochrom/lo_GM12878;0.0074	within;Heterochrom/lo_HUVEC;0.0009	within;Heterochrom/lo_HMEC;0.0013	within;Heterochrom/lo_NHEK;0.0013	within;Heterochrom/lo_NHLF;0.0007
1	104451499	104451652	153	0.293103	-	-	-	Derived	-	DNA,hAT-Charlie,partial,0.1046	N.S	-	-	-	-	-	-	-	-	-	-	-	-	-	-	-	-	within;Heterochrom/lo_GM12878;0.0021	within;Heterochrom/lo_HUVEC;0.0003	within;Heterochrom/lo_HMEC;0.0004	within;Heterochrom/lo_NHEK;0.0004	within;Heterochrom/lo_NHLF;0.0002
1	104719848	104720164	316	0.172414	-	-	-	Ancestral	-	SINE,Alu,partial,0.9494;LTR,ERV1,partial,0.0506	N.S	-	-	-	-	-	-	-	-	-	-	-	-	-	-	-	-	within;Heterochrom/lo_GM12878;0.0013	within;Heterochrom/lo_HUVEC;0.0005	within;Heterochrom/lo_HMEC;0.0024	within;Heterochrom/lo_NHEK;0.0008	within;Heterochrom/lo_NHLF;0.0004
1	105255033	105256188	1155	0.741379	-	-	-	Derived	simple_repeat,partial,0.0519,trf;simple_repeat,cover,13.9157,trf;simple_repeat,partial,0.0442,trf;simple_repeat,cover,35.0,trf;simple_repeat,partial,0.0511,trf	Simple_repeat,Simple_repeat,cover,11.1058;Simple_repeat,Simple_repeat,partial,0.0519;Low_complexity,Low_complexity,cover,23.1;LINE,L2,cover,13.125	N.S	-	-	-	-	-	-	-	-	-	-	-	-	-	-	-	-	within;Heterochrom/lo_GM12878;0.0302	within;Heterochrom/lo_HUVEC;0.007	within;Heterochrom/lo_HMEC;0.0088	within;Heterochrom/lo_NHEK;0.0081	within;Heterochrom/lo_NHLF;0.007
1	105866771	105867044	273	0.614943	-	-	-	Ancestral	-	LINE,L1,partial,0.0366;SINE,Alu,partial,0.9634	N.S	-	-	-	-	-	-	-	-	-	-	-	-	-	-	-	-	within;Heterochrom/lo_GM12878;0.0141	within;Heterochrom/lo_HUVEC;0.0014	within;Heterochrom/lo_HMEC;0.0006	within;Heterochrom/lo_NHEK;0.0009	within;Heterochrom/lo_NHLF;0.0014
1	106160505	106160548	43	0.0114943	-	-	-	Derived	-	DNA,TcMar-Tigger,within,0.1168	N.S	-	-	-	-	-	-	-	-	-	-	-	-	-	-	-	-	within;Heterochrom/lo_GM12878;0.0002	within;Heterochrom/lo_HUVEC;0.0002	within;Heterochrom/lo_HMEC;0.0003	within;Heterochrom/lo_NHEK;0.0002	within;Heterochrom/lo_NHLF;0.0002
1	108402972	108405484	2512	0.0804598	VAV3	-	-	Derived	-	LINE,CR1,cover,14.6901;SINE,Alu,cover,17.8156	N.S	-	-	-	-	-	-	-	-	overlap;POLR2A_285;5.4138,overlap;FOXP2_388;8.2632,overlap;GATA2_315;5.6577,overlap;c-Jun_537;9.1014,overlap;c-Fos_491;7.3023,overlap;FOS_390;6.28,overlap;JUN_393;8.4865,overlap;GATA-2_262;6.6105	within;SE_25637;0.0489,within;SE_58785;0.0604,within;SE_49834;0.0169,within;SE_39364;0.0156,within;SE_10900;0.0132	-	-	overlap;CTCF_binding_CTCFBSDB2.0;10.735	overlap;ENCSR199WXF.eed.gm12878;13.5784,overlap;ENCSR000BGQ.spi1.gm12878;15.411,overlap;ENCSR000BQT.tcf3.gm12878;20.9333	-	overlap;Open_chromatin_GM12878;4.407	within;Heterochrom/lo_GM12878;0.3063	partial;Weak_Enhancer_HUVEC; 0.0175,overlap;Weak_Enhancer_HUVEC;6.28,partial;Heterochrom/lo_HUVEC;0.0766,overlap;Strong_Enhancer_HUVEC;1.7943	within;Heterochrom/lo_HMEC;0.0571	within;Heterochrom/lo_NHEK;0.073	partial;Heterochrom/lo_NHLF;0.3262,partial;Repressed_NHLF; 0.1886
1	109573232	109575180	1948	0.54023	WDR47	-	-	Derived	-	Simple_repeat,Simple_repeat,cover,69.5714;SINE,Alu,cover,6.2436;Low_complexity,Low_complexity,cover,51.2632;SINE,MIR,cover,19.098;LINE,L1,cover,22.1364;SINE,Alu,cover,6.6712	N.S	-	-	-	-	-	-	-	-	overlap;BHLHE40_243;6.2839	-	-	-	-	-	-	-	within;Weak_Txn_GM12878;0.1988	within;Weak_Txn_HUVEC;0.1709	within;Heterochrom/lo_HMEC;0.2265	within;Weak_Txn_NHEK;0.4235	within;Weak_Txn_NHLF;0.1739
1	109690879	109690917	38	0.954023	KIAA1324	-	-	Derived	-	SINE,Alu,within,0.1267	N.S	-	-	-	-	-	-	-	-	-	within;SE_31987;0.0006,within;SE_28451;0.0015	-	-	-	-	-	-	within;Heterochrom/lo_GM12878;0.0022	within;Heterochrom/lo_HUVEC;0.0012	within;Heterochrom/lo_HMEC;0.0009	within;Heterochrom/lo_NHEK;0.0008	within;Weak_Txn_NHLF;0.0112
1	110256302	110256543	241	0.212644	GSTM5	GSTM5,exon,110256282,110256383,partial,0.802	-	Derived	-	-	N.S	-	-	-	-	-	-	-	-	-	within;SE_34206;0.0044	-	-	-	-	-	-	within;Heterochrom/lo_GM12878;0.0482	within;Heterochrom/lo_HUVEC;0.0048	within;Heterochrom/lo_HMEC;0.0049	within;Weak_Txn_NHEK;0.0548	within;Repressed_NHLF;0.0927
1	111827776	111836090	8314	0.0287356	-	-	-	Derived	simple_repeat,cover,159.8846,trf;simple_repeat,cover,107.974,trf	LTR,ERVL,cover,42.4184;LTR,ERVL,cover,27.259;LTR,ERVL,cover,61.1324;LINE,L1,cover,38.1376;LINE,L1,cover,16.1751;LINE,L1,cover,37.9635;LINE,L2,cover,9.6227;LINE,L1,cover,31.2556;SINE,Alu,cover,49.4881;LTR,ERVL,cover,13.8336;LTR,ERVL,cover,52.2893;Low_complexity,Low_complexity,cover,169.6735;LTR,ERVL,cover,151.1636;LINE,L1,cover,39.0329;SINE,MIR,cover,36.4649;LINE,L2,cover,65.4646;Low_complexity,Lo…	N.S	-	-	-	-	-	-	-	-	overlap;CEBPB_621;25.5815,overlap;CEBPB_457;32.4766,overlap;FOXA1_241;29.6929,overlap;FOXA1_(C-20)_119;31.9769	-	-	-	-	-	-	-	partial;Heterochrom/lo_GM12878; 0.2246,overlap;Repressed_GM12878;13.8567,partial;Heterochrom/lo_GM12878;0.0502	partial;Heterochrom/lo_HUVEC;0.0626,overlap;Repressed_HUVEC;5.1963,partial;Heterochrom/lo_HUVEC; 0.2684	partial;Repressed_HMEC;0.7732,partial;Heterochrom/lo_HMEC; 0.3674	partial;Repressed_NHEK;0.2828,partial;Heterochrom/lo_NHEK; 0.377	partial;Repressed_NHLF;0.2348,partial;Heterochrom/lo_NHLF; 0.3456
1	112074695	112074805	110	0.494253	TMIGD3	-	-	Derived	-	LINE,L1,within,0.2376	N.S	-	-	-	-	-	-	-	-	within;REST_261;0.44,within;NRSF_28;0.5238	-	-	-	-	-	-	-	within;Heterochrom/lo_GM12878;0.003	within;Repressed_HUVEC;0.0153	within;Heterochrom/lo_HMEC;0.0058	within;Heterochrom/lo_NHEK;0.005	within;Heterochrom/lo_NHLF;0.0053
1	112764716	112764771	55	0.678161	-	-	-	Unknown	-	LINE,L1,within,0.0091	N.S	-	-	-	-	-	-	-	-	-	-	-	-	-	-	-	-	within;Heterochrom/lo_GM12878;0.0007	within;Heterochrom/lo_HUVEC;0.0005	within;Heterochrom/lo_HMEC;0.0008	within;Heterochrom/lo_NHEK;0.003	within;Heterochrom/lo_NHLF;0.0009
1	113611323	113613777	2454	0.798851	-	-	-	Ancestral	simple_repeat,cover,5.4292,trf;simple_repeat,cover,10.6234,trf;simple_repeat,cover,8.4621,trf;simple_repeat,cover,21.3391,trf;simple_repeat,cover,5.2888,trf;simple_repeat,cover,13.6333,trf;simple_repeat,cover,7.1337,trf;simple_repeat,cover,13.558,trf;simple_repeat,cover,4.3511,trf;simple_repeat,cover,22.5138,trf;simple_repeat,cover,7.3694,trf;simple_repeat,cover,5.1019,trf;simple_repeat,cover,4.5…	Other,Other,cover,2.454;Other,Other,cover,3.2895;Other,Other,cover,4.2678	N.S	-	-	-	-	-	-	-	-	-	-	-	-	-	-	-	-	within;Heterochrom/lo_GM12878;0.1681	within;Heterochrom/lo_HUVEC;0.2011	within;Heterochrom/lo_HMEC;0.0876	within;Weak_Txn_NHEK;0.6817	within;Heterochrom/lo_NHLF;0.0852
1	114039828	114045877	6049	0.333333	MAGI3	-	-	Ancestral	simple_repeat,partial,0.006,trf	LINE,L1,partial,0.9977;SINE,Alu,partial,0.0023	N.S	-	-	-	-	-	-	-	-	-	-	-	-	-	-	-	-	partial;Heterochrom/lo_GM12878;0.1174,overlap;Repetitive/CNV_GM12878;30.245	partial;Heterochrom/lo_HUVEC;0.4321	partial;Heterochrom/lo_HMEC;0.2677	partial;Heterochrom/lo_NHEK;0.426	partial;Heterochrom/lo_NHLF;0.135
1	114786461	114786576	115	0.408046	-	-	-	Derived	-	LINE,L1,within,0.0274	Non-causal	ILMN_1810093	TSPAN2	3.23214	0.00178527	0.627205	0.0533096	0.00535579	-	-	-	-	-	-	-	-	-	within;Heterochrom/lo_GM12878;0.0045	within;Heterochrom/lo_HUVEC;0.0029	within;Heterochrom/lo_HMEC;0.0034	within;Heterochrom/lo_NHEK;0.018	within;Heterochrom/lo_NHLF;0.0074
1	114886338	114886581	243	0.0402299	-	-	-	Derived	simple_repeat,cover,6.2308,trf;simple_repeat,cover,3.8571,trf;simple_repeat,cover,6.3947,trf	SINE,Alu,partial,0.3333;SINE,Alu,partial,0.5514	N.S	-	-	-	-	-	-	-	-	-	within;SE_52160;0.0086,within;SE_25690;0.0076,within;SE_63955;0.0085	-	-	within;CTCF_binding_CTCFBSDB2.0;0.0178,within;CTCF_binding_CTCFBSDB2.0;0.0078	-	-	-	within;Heterochrom/lo_GM12878;0.0264	within;Heterochrom/lo_HUVEC;0.081	within;Heterochrom/lo_HMEC;0.027	within;Heterochrom/lo_NHEK;0.027	within;Heterochrom/lo_NHLF;0.0759
1	115043521	115043832	311	0.0344828	TRIM33	-	-	Ancestral	-	LTR,ERVL-MaLR,partial,0.0289;SINE,Alu,partial,0.9711	N.S	-	-	-	-	-	-	-	-	-	within;SE_11735;0.0067	-	-	-	partial;ENCSR000BNP.yy1.gm12878; 0.0706	-	-	within;Weak_Txn_GM12878;0.0622	within;Weak_Txn_HUVEC;0.0331	within;Weak_Txn_HMEC;0.0143	within;Weak_Txn_NHEK;0.0114	within;Weak_Txn_NHLF;0.0104
1	115452063	115452098	35	0.143678	SYCP1	-	-	Derived	-	LINE,L1,partial,0.8	N.S	-	-	-	-	-	-	-	-	-	-	-	-	-	-	-	-	within;Heterochrom/lo_GM12878;0.0002	within;Heterochrom/lo_HUVEC;0.0036	within;Heterochrom/lo_HMEC;0.0032	within;Repressed_NHEK;0.002	within;Heterochrom/lo_NHLF;0.0006
1	115796889	115797172	283	0.850575	-	-	-	Ancestral	simple_repeat,partial,0.1166,trf	SINE,Alu,cover,1.0481	N.S	-	-	-	-	-	-	-	-	-	within;SE_45728;0.0025	-	-	-	-	-	-	partial;Weak_Enhancer_GM12878; 0.475,partial;Heterochrom/lo_GM12878;0.0152	partial;Repetitive/CNV_HUVEC; 0.475,partial;Weak_Txn_HUVEC;0.1567	within;Weak_Txn_HMEC;0.0488	partial;Weak_Txn_NHEK;0.094,partial;Insulator_NHEK; 0.475	partial;Weak_Txn_NHLF;0.1175,partial;Weak_Promoter_NHLF; 0.475
1	115841171	115841433	262	0.206897	NGF	-	-	Derived	-	-	N.S	-	-	-	-	-	-	-	-	-	within;SE_45728;0.0023	-	-	within;CTCF_binding_CTCFBSDB2.0;0.0067,partial;CTCF_binding_CTCFBSDB2.0;0.0368	-	-	-	within;Repressed_GM12878;0.0273	within;Heterochrom/lo_HUVEC;0.0069	within;Weak_Txn_HMEC;0.2183	within;Weak_Txn_NHEK;0.3275	within;Weak_Txn_NHLF;0.1871
1	115897455	115897485	30	0.0229885	-	-	-	Derived	-	-	N.S	-	-	-	-	-	-	-	-	-	-	-	-	within;CTCF_binding_CTCFBSDB2.0;0.0006	-	-	-	within;Heterochrom/lo_GM12878;0.0003	within;Heterochrom/lo_HUVEC;0.0009	within;Heterochrom/lo_HMEC;0.0009	within;Heterochrom/lo_NHEK;0.0009	within;Heterochrom/lo_NHLF;0.0039
1	116229484	116232840	3356	0.454023	VANGL1	-	-	Derived	simple_repeat,cover,134.24,trf;simple_repeat,cover,74.5778,trf;simple_repeat,cover,31.3645,trf	LINE,L2,partial,0.0438;SINE,Alu,cover,11.4932;LINE,L1,cover,20.4634;SINE,Alu,cover,10.8961;Simple_repeat,Simple_repeat,cover,74.5778;Simple_repeat,Simple_repeat,cover,30.2342;DNA,hAT-Charlie,cover,19.858;LINE,L1,cover,22.9863;Simple_repeat,Simple_repeat,cover,209.75;SINE,Alu,cover,11.2241;SINE,Alu,cover,20.589;Simple_repeat,Simple_repeat,cover,33.2277;SINE,MIR,cover,24.6765	N.S	-	-	-	-	-	-	-	-	partial;PU.1_118;0.3087,partial;SPI1_301;0.3167	-	-	-	partial;CTCF_binding_CTCFBSDB2.0;0.0053	partial;ENCSR000BGQ.spi1.gm12878;0.1891,partial;ENCSR000BGQ.spi1.gm12878; 0.3431	-	-	within;Weak_Txn_GM12878;0.9322	partial;Weak_Txn_HUVEC;0.9391,partial;Txn_Elongation_HUVEC; 0.0815	partial;Weak_Txn_HMEC;0.9978,partial;Txn_Elongation_HMEC; 0.0679	within;Txn_Elongation_NHEK;0.2844	partial;Weak_Txn_NHLF;0.7602,partial;Txn_Elongation_NHLF; 0.0582
1	117002163	117002292	129	0.0402299	-	-	-	Derived	-	SINE,Alu,partial,0.1318;LINE,L1,partial,0.845	N.S	-	-	-	-	-	-	-	-	-	-	-	-	-	-	-	-	within;Heterochrom/lo_GM12878;0.002	within;Heterochrom/lo_HUVEC;0.0077	within;Heterochrom/lo_HMEC;0.0073	within;Heterochrom/lo_NHEK;0.0358	within;Heterochrom/lo_NHLF;0.0269
1	117078165	117078485	320	0.821839	CD58	-	-	Ancestral	simple_repeat,partial,0.0719,trf	SINE,Alu,partial,0.95	N.S	-	-	-	-	-	-	-	-	partial;FOS_805; 0.0372	within;SE_09788;0.0079,within;SE_28774;0.004,within;SE_27848;0.0043,within;SE_19688;0.0084	-	-	-	-	-	partial;Open_chromatin_GM12878; 0.2955	within;Txn_Elongation_GM12878;0.0182	within;Weak_Txn_HUVEC;0.0533	partial;Weak_Enhancer_HMEC; 0.02,partial;Weak_Txn_HMEC;0.78	within;Weak_Enhancer_NHEK;0.5333	within;Heterochrom/lo_NHLF;0.0113
1	117136262	117136298	36	0.0172414	IGSF3	-	-	Derived	-	-	N.S	-	-	-	-	-	-	-	-	-	within;SE_59077;0.0005	-	-	-	-	-	-	within;Weak_Enhancer_GM12878;0.045	within;Heterochrom/lo_HUVEC;0.01	within;Weak_Txn_HMEC;0.0106	within;Weak_Txn_NHEK;0.0129	within;Heterochrom/lo_NHLF;0.006
1	117952051	117952090	39	0.091954	MAN1A2	-	-	Derived	-	LINE,L1,within,0.0315	N.S	-	-	-	-	-	-	-	-	-	-	-	-	-	-	-	-	within;Weak_Txn_GM12878;0.0019	within;Weak_Txn_HUVEC;0.0042	within;Heterochrom/lo_HMEC;0.0007	within;Weak_Txn_NHEK;0.0009	within;Heterochrom/lo_NHLF;0.001
1	118091037	118091258	221	0.942529	-	-	-	Ancestral	-	SINE,Alu,partial,0.9367;LINE,L1,partial,0.0633	N.S	-	-	-	-	-	-	-	-	-	-	-	-	-	-	-	-	within;Heterochrom/lo_GM12878;0.0113	within;Repressed_HUVEC;0.0283	within;Heterochrom/lo_HMEC;0.0052	within;Heterochrom/lo_NHEK;0.0094	within;Heterochrom/lo_NHLF;0.0136
1	119558772	119559090	318	0.695402	-	-	-	Ancestral	simple_repeat,cover,10.2581,trf	SINE,Alu,partial,0.9717	Causal	ILMN_1721580	TBX15	3.669	0.000437366	0.30251	0.406467	0.0013121	-	-	-	-	-	within;CTCF_binding_CTCFBSDB2.0;0.0081	-	-	-	within;Heterochrom/lo_GM12878;0.011	within;Heterochrom/lo_HUVEC;0.0025	within;Heterochrom/lo_HMEC;0.023	within;Heterochrom/lo_NHEK;0.0212	within;Heterochrom/lo_NHLF;0.011
1	120012851	120013628	777	0.0747126	-	-	-	Derived	-	SINE,Alu,cover,2.5987	N.S	-	-	-	-	-	-	-	-	-	-	-	-	-	-	-	-	within;Heterochrom/lo_GM12878;0.0306	partial;Repressed_HUVEC; 0.1888,partial;Weak_Txn_HUVEC;0.4471	partial;Weak_Enhancer_HMEC;0.2825,partial;Heterochrom/lo_HMEC; 0.1252	partial;Weak_Enhancer_NHEK;0.13,partial;Heterochrom/lo_NHEK; 0.9387	within;Heterochrom/lo_NHLF;0.0246
1	120195662	120195696	34	0.0172414	-	-	-	Derived	-	-	N.S	-	-	-	-	-	-	-	-	-	-	-	-	within;CTCF_binding_CTCFBSDB2.0;0.0006	-	-	-	within;Weak_Txn_GM12878;0.0089	within;Heterochrom/lo_HUVEC;0.0155	partial;Weak_Enhancer_HMEC;0.0187,partial;Weak_Txn_HMEC; 0.0086	within;Heterochrom/lo_NHEK;0.0034	within;Weak_Enhancer_NHLF;0.0567
1	142633530	142643177	9647	0.0114943	-	-	-	Derived	simple_repeat,cover,137.8143,trf;simple_repeat,cover,116.2289,trf;simple_repeat,cover,123.6795,trf;simple_repeat,cover,99.4536,trf;simple_repeat,cover,178.6481,trf;simple_repeat,cover,321.5667,trf;simple_repeat,cover,192.94,trf;simple_repeat,cover,42.3114,trf	DNA,TcMar-Tigger,partial,0.0068;LTR,ERV1,cover,189.1569;LINE,L1,cover,803.9167;LTR,ERV1,cover,18.6957;LINE,L1,cover,86.9099;SINE,Alu,cover,33.3806;LTR,ERVL-MaLR,cover,31.9437;LINE,L1,cover,21.8753;LTR,ERV1,cover,20.2243;LINE,L1,cover,11.969;LINE,L1,cover,29.6831;SINE,Alu,cover,31.4235;LTR,ERVL-MaLR,cover,74.7829;LTR,ERVL-MaLR,cover,54.5028;LTR,ERVL-MaLR,cover,141.8676;LTR,ERVL-MaLR,cover,42.6858;…	N.S	-	-	-	-	-	-	-	-	overlap;RAD21_489;44.662,overlap;Rad21_164;45.9381,overlap;CTCF_646;33.9683,overlap;MAX_216;24.7359,overlap;CTCF_982;28.2903,overlap;MYC_219;31.1194	-	-	-	overlap;CTCF_binding_CTCFBSDB2.0;70.9338,overlap;CTCF_binding_CTCFBSDB2.0;101.5474,overlap;CTCF_binding_CTCFBSDB2.0;29.0572,overlap;CTCF_binding_CTCFBSDB2.0;27.3286,overlap;CTCF_binding_CTCFBSDB2.0;31.8383,overlap;CTCF_binding_CTCFBSDB2.0;160.7833,overlap;CTCF_binding_CTCFBSDB2.0;89.3241,overlap;CTCF_binding_CTCFBSDB2.0;41.5819,overlap;CTCF_binding_CTCFBSDB2.0;21.2022,overlap;CTCF_binding_CTCFBSD…	-	-	-	partial;Repetitive/CNV_GM12878; 0.975,overlap;Repetitive/CNV_GM12878;24.1175,partial;Repetitive/CNV_GM12878;0.8912	partial;Repetitive/CNV_HUVEC;0.8113,overlap;Weak_Txn_HUVEC;5.3594,overlap;Weak_Txn_HUVEC;4.8235,overlap;Repetitive/CNV_HUVEC;3.4454,partial;Repetitive/CNV_HUVEC; 0.3056	partial;Repetitive/CNV_HMEC;0.9388,overlap;Weak_Txn_HMEC;6.8907,partial;Repetitive/CNV_HMEC; 0.9286	partial;Weak_Txn_NHEK; 0.15,overlap;Repetitive/CNV_NHEK;8.0392,overlap;Weak_Txn_NHEK;6.0294,overlap;Repetitive/CNV_NHEK;3.4454,overlap;Weak_Txn_NHEK;8.0392,partial;Repetitive/CNV_NHEK;0.9096	partial;Weak_Txn_NHLF;0.8675,partial;Repetitive/CNV_NHLF; 0.949
1	143533340	143533476	136	0.0172414	-	-	-	Ancestral	-	LINE,L1,cover,1.36	N.S	-	-	-	-	-	-	-	-	-	-	-	-	within;CTCF_binding_CTCFBSDB2.0;0.0168,within;CTCF_binding_CTCFBSDB2.0;0.0139	-	-	-	within;Repetitive/CNV_GM12878;0.0174	within;Repetitive/CNV_HUVEC;0.0145	within;Repetitive/CNV_HMEC;0.0206	within;Repetitive/CNV_NHEK;0.0128	within;Repetitive/CNV_NHLF;0.0213
1	144679291	144680038	747	0.281609	NBPF8; NBPF9; NBPF20; NBPF19	-	-	Derived	-	LINE,L1,partial,0.3561	N.S	-	-	-	-	-	-	-	-	overlap;GATA2_181;1.6824,overlap;GATA-2_155;1.9658,overlap;PU.1_240;6.5526,overlap;SPI1_561;6.7297	within;SE_51075;0.0201,within;SE_06235;0.0209,within;SE_03221;0.0214,within;SE_48068;0.0207,within;SE_63923;0.0429,within;SE_40626;0.0205,within;SE_54600;0.0207,within;SE_49499;0.0219	-	-	-	-	-	overlap;Open_chromatin_GM12878;1.2769	within;Weak_Enhancer_GM12878;0.9337	partial;Strong_Enhancer_HUVEC; 0.9875,partial;Strong_Enhancer_HUVEC;0.88	within;Weak_Txn_HMEC;0.1132	within;Heterochrom/lo_NHEK;0.0439	partial;Weak_Enhancer_NHLF; 0.9917,partial;Weak_Txn_NHLF;0.152
1	146532003	146532105	102	0.0402299	NBPF19	-	-	Derived	-	LTR,ERV1,within,0.255	N.S	-	-	-	-	-	-	-	-	-	-	-	-	-	-	-	-	within;Heterochrom/lo_GM12878;0.006	within;Heterochrom/lo_HUVEC;0.0071	within;Heterochrom/lo_HMEC;0.0067	within;Heterochrom/lo_NHEK;0.0074	within;Heterochrom/lo_NHLF;0.0043
1	149151330	149151379	49	0.0689655	-	-	-	Derived	-	LTR,ERVK,within,0.0452	N.S	-	-	-	-	-	-	-	-	-	-	-	-	-	-	-	-	within;Heterochrom/lo_GM12878;0.0014	within;Repressed_HUVEC;0.0028	within;Heterochrom/lo_HMEC;0.0079	within;Heterochrom/lo_NHEK;0.0117	within;Heterochrom/lo_NHLF;0.0129
1	150037843	150037898	55	0.988506	-	-	-	Unknown	simple_repeat,cover,2.037,trf	SINE,Alu,partial,0.7636	N.S	-	-	-	-	-	-	-	-	partial;FOS_692;0.01	-	-	-	-	-	-	-	within;Weak_Promoter_GM12878;0.0917	within;Strong_Enhancer_HUVEC;0.275	within;Weak_Enhancer_HMEC;0.0917	within;Strong_Enhancer_NHEK;0.0917	within;Weak_Promoter_NHLF;0.055
1	150691436	150691769	333	0.988506	HORMAD1	-	-	Ancestral	simple_repeat,partial,0.1141,trf	SINE,Alu,cover,1.0777	N.S	-	-	-	-	-	-	-	-	-	-	-	-	-	-	-	-	within;Heterochrom/lo_GM12878;0.0333	within;Heterochrom/lo_HUVEC;0.0157	within;Heterochrom/lo_HMEC;0.0157	within;Heterochrom/lo_NHEK;0.0157	within;Heterochrom/lo_NHLF;0.0187
1	151423644	151426016	2372	0.0287356	POGZ	-	-	Derived	simple_repeat,cover,94.88,trf	LINE,L1,cover,22.8077;LINE,L1,cover,20.807;SINE,Alu,cover,16.8227;SINE,Alu,cover,7.5783;SINE,Alu,cover,8.2076;SINE,Alu,cover,29.65;LINE,L1,cover,50.4681;SINE,Alu,cover,7.7013;LINE,L1,cover,57.8537	N.S	-	-	-	-	-	-	-	-	-	-	-	-	-	-	-	-	partial;Txn_Elongation_GM12878;0.183,partial;Weak_Enhancer_GM12878; 0.2,overlap;Weak_Txn_GM12878;11.86,overlap;Txn_Elongation_GM12878;2.965,overlap;Weak_Txn_GM12878;3.9533	within;Weak_Txn_HUVEC;0.2238	within;Weak_Txn_HMEC;0.2081	within;Weak_Txn_NHEK;0.2081	partial;Weak_Txn_NHLF;0.0244,overlap;Insulator_NHLF;11.86,overlap;Insulator_NHLF;5.93,overlap;Heterochrom/lo_NHLF;1.9767,partial;Heterochrom/lo_NHLF; 0.2
1	151512431	151512466	35	0.0402299	-	-	-	Derived	-	-	N.S	-	-	-	-	-	-	-	-	within;TCF7L2_235;0.0694,partial;MAZ_185;0.0459,partial;MafK_(SC-477)_201;0.0328,partial;PML_308; 0.0161,partial;FOS_499;0.0514,within;CTCF_89;0.1591,within;TAF7_152;0.0983,within;CTCF_352;0.1042,within;RBBP5_304;0.0522,within;JUN_139;0.0862,within;eGFP-JunD_256;0.1182,partial;TCF3_156;0.0493,partial;E2F1_1000; 0.0349,within;MYC_592;0.0335,within;KAP1_549;0.0404,within;BHLHE40_305;0.1129,within;P…	within;SE_28920;0.0028,within;SE_28035;0.0027	-	-	partial;CTCF_binding_CTCFBSDB2.0;0.14,within;CTCF_binding_CTCFBSDB2.0;0.3153,within;CTCF_binding_CTCFBSDB2.0;0.0013,within;CTCF_binding_CTCFBSDB2.0;0.001,within;CTCF_binding_CTCFBSDB2.0;0.0016,within;CTCF_binding_CTCFBSDB2.0;0.0014,partial;CTCF_binding_CTCFBSDB2.0;0.04,within;CTCF_binding_CTCFBSDB2.0;0.0238,within;CTCF_binding_CTCFBSDB2.0;0.2134,partial;CTCF_binding_CTCFBSDB2.0;0.1733,within;CTCF…	partial;ENCSR199WXF.eed.gm12878;0.0295,partial;ENCSR000BRI.runx3.gm12878;0.0903,within;ENCSR769ZTN.gtf2f1.gm12878;0.0509	-	-	within;Strong_Enhancer_GM12878;0.0583	within;Weak_Promoter_HUVEC;0.0875	within;Strong_Enhancer_HMEC;0.0875	within;Strong_Enhancer_NHEK;0.035	within;Weak_Promoter_NHLF;0.035
1	153010874	153011026	152	0.0402299	-	-	-	Derived	simple_repeat,partial,0.1842,trf	Simple_repeat,Simple_repeat,cover,1.3451;LINE,L1,partial,0.0658	N.S	-	-	-	-	-	-	-	-	-	-	-	-	-	-	-	-	within;Heterochrom/lo_GM12878;0.0217	within;Heterochrom/lo_HUVEC;0.0007	within;Weak_Txn_HMEC;0.0281	within;Weak_Txn_NHEK;0.033	within;Heterochrom/lo_NHLF;0.0008
1	153133707	153133963	256	0.775862	-	-	-	Derived	-	LINE,L1,partial,0.0352;LINE,L1,partial,0.9648	N.S	-	-	-	-	-	-	-	-	-	-	-	-	-	-	-	-	within;Heterochrom/lo_GM12878;0.0074	within;Heterochrom/lo_HUVEC;0.0028	within;Heterochrom/lo_HMEC;0.0061	within;Heterochrom/lo_NHEK;0.0068	within;Heterochrom/lo_NHLF;0.0014
1	153908430	153908467	37	0.0402299	DENND4B	-	-	Derived	-	-	N.S	-	-	-	-	-	-	-	-	-	within;SE_07112;0.0009	-	-	-	-	-	-	within;Txn_Elongation_GM12878;0.0028	within;Txn_Elongation_HUVEC;0.0034	within;Txn_Elongation_HMEC;0.0077	within;Txn_Elongation_NHEK;0.0027	within;Txn_Elongation_NHLF;0.0024
1	154741174	154741666	492	0.0172414	KCNN3	-	-	Derived	-	SINE,MIR,cover,3.936	N.S	-	-	-	-	-	-	-	-	partial;EBF1_178;0.1174	-	-	-	within;CTCF_binding_CTCFBSDB2.0;0.0135,within;CTCF_binding_CTCFBSDB2.0;0.012	-	-	-	partial;Txn_Transition_GM12878; 0.6125,partial;Txn_Elongation_GM12878;0.0011	within;Heterochrom/lo_HUVEC;0.2733	within;Weak_Txn_HMEC;0.0769	within;Repressed_NHEK;0.0267	within;Repressed_NHLF;0.0066
1	154799006	154799036	30	0.16092	KCNN3	-	-	Derived	-	SINE,MIR,partial,0.0667	N.S	-	-	-	-	-	-	-	-	-	-	-	-	within;CTCF_binding_CTCFBSDB2.0;0.0009	-	-	-	within;Weak_Txn_GM12878;0.0079	within;Heterochrom/lo_HUVEC;0.0021	within;Heterochrom/lo_HMEC;0.0018	within;Heterochrom/lo_NHEK;0.0065	within;Heterochrom/lo_NHLF;0.0083
1	154827283	154827475	192	0.0114943	KCNN3	-	-	Derived	-	SINE,Alu,partial,0.3333;DNA,TcMar-Tigger,partial,0.6667	N.S	-	-	-	-	-	-	-	-	-	within;SE_59689;0.0059,within;SE_51492;0.0057,within;SE_61741;0.0046,within;SE_48327;0.0047	-	-	within;CTCF_binding_CTCFBSDB2.0;0.0037,within;CTCF_binding_CTCFBSDB2.0;0.0054	-	-	-	within;Weak_Txn_GM12878;0.0873	within;Heterochrom/lo_HUVEC;0.0126	within;Heterochrom/lo_HMEC;0.0178	within;Heterochrom/lo_NHEK;0.0181	within;Heterochrom/lo_NHLF;0.0505
1	156306102	156306138	36	0.425287	CCT3	-	-	Derived	-	DNA,hAT-Charlie,within,0.2293	Causal	ILMN_1698243	C1orf85	-3.17152	0.00215076	0.674345	-0.117307	0.00430152	-	within;ARID3A_172;0.1,within;CTCF_910;0.0809,within;TEAD4_284;0.0989,within;CTCF_463;0.0898	-	-	-	within;CTCF_binding_CTCFBSDB2.0;0.0847,within;CTCF_binding_CTCFBSDB2.0;0.0965,within;CTCF_binding_CTCFBSDB2.0;0.0505,within;CTCF_binding_CTCFBSDB2.0;0.0861,within;CTCF_binding_CTCFBSDB2.0;0.0678,within;CTCF_binding_CTCFBSDB2.0;0.1071,within;CTCF_binding_CTCFBSDB2.0;0.125,within;CTCF_binding_CTCFBSDB2.0;0.0427,partial;CTCF_binding_CTCFBSDB2.0;0.0149,partial;CTCF_binding_CTCFBSDB2.0;0.12,within;CTC…	within;ENCSR000AKB.ctcf.gm12878;0.1143,partial;ENCSR000DKV.ctcf.gm12878; 0.1193	-	-	within;Weak_Promoter_GM12878;0.0164	within;Weak_Promoter_HUVEC;0.0257	within;Weak_Promoter_HMEC;0.0225	within;Weak_Enhancer_NHEK;0.09	within;Weak_Promoter_NHLF;0.18
1	156831061	156831091	30	0.0632184	NTRK1	-	-	Derived	-	-	N.S	-	-	-	-	-	-	-	-	within;EZH2_746;0.0204	-	-	-	partial;CTCF_binding_CTCFBSDB2.0;0.0733,partial;CTCF_binding_CTCFBSDB2.0;0.06,within;CTCF_binding_CTCFBSDB2.0;0.2,within;CTCF_binding_CTCFBSDB2.0;0.0015	within;ENCSR744XTG.suz12.gm12878;0.0713	-	partial;Promoter_Flanking_Region_GM12878;0.0021	within;Repressed_GM12878;0.0187	within;Poised_Promoter_HUVEC;0.0107	within;Poised_Promoter_HMEC;0.0115	within;Repressed_NHEK;0.0063	within;Repressed_NHLF;0.0063
1	158488409	158488675	266	0.758621	-	-	-	Derived	-	SINE,Alu,partial,0.3797	N.S	-	-	-	-	-	-	-	-	-	-	-	-	-	-	-	-	within;Heterochrom/lo_GM12878;0.0025	within;Heterochrom/lo_HUVEC;0.0158	within;Heterochrom/lo_HMEC;0.0059	within;Heterochrom/lo_NHEK;0.013	within;Heterochrom/lo_NHLF;0.013
1	158712032	158712353	321	0.54023	-	-	-	Ancestral	simple_repeat,cover,12.84,trf	SINE,Alu,cover,1.049	N.S	-	-	-	-	-	-	-	-	-	-	-	-	-	-	-	-	within;Heterochrom/lo_GM12878;0.005	within;Heterochrom/lo_HUVEC;0.0007	within;Heterochrom/lo_HMEC;0.0042	within;Heterochrom/lo_NHEK;0.0012	within;Heterochrom/lo_NHLF;0.0007
1	159066086	159068278	2192	0.0229885	-	-	-	Derived	-	LINE,L2,cover,25.1954;SINE,MIR,partial,0.0684;DNA,hAT-Charlie,partial,0.0625;Low_complexity,Low_complexity,cover,37.1525;SINE,MIR,cover,9.2101	N.S	-	-	-	-	-	-	-	-	partial;c-Fos_371;0.9186,partial;FOS_261;0.7525	within;SE_56304;0.055	-	-	-	-	-	-	partial;Heterochrom/lo_GM12878;0.4833,partial;Heterochrom/lo_GM12878; 0.0843,overlap;Repressed_GM12878;10.96	overlap;Heterochrom/lo_HUVEC;1.2178,partial;Repressed_HUVEC; 0.1007,partial;Weak_Enhancer_HUVEC;0.225	overlap;Weak_Enhancer_HMEC;3.6533,partial;Strong_Enhancer_HMEC;0.225,partial;Weak_Txn_HMEC; 0.1878	partial;Weak_Enhancer_NHEK;0.2417,overlap;Weak_Enhancer_NHEK;10.96,partial;Heterochrom/lo_NHEK; 0.1001	partial;Heterochrom/lo_NHLF;0.3521,partial;Repressed_NHLF; 0.0584
1	159077652	159077683	31	0.0229885	-	-	-	Derived	-	LINE,L1,within,0.0114	N.S	-	-	-	-	-	-	-	-	-	within;SE_56304;0.0008	-	-	-	-	-	-	within;Heterochrom/lo_GM12878;0.0015	within;Heterochrom/lo_HUVEC;0.0018	within;Heterochrom/lo_HMEC;0.0037	within;Heterochrom/lo_NHEK;0.0018	within;Heterochrom/lo_NHLF;0.0014
1	159648708	159649657	949	0.931034	-	-	-	Derived	-	LINE,L2,partial,0.0864	N.S	-	-	-	-	-	-	-	-	overlap;c-Fos_548;2.7587,partial;FOS_374;0.9375,overlap;GATA-2_751;3.8266,overlap;c-Jun_338;3.4384,overlap;GATA2_835;3.7362,overlap;JUN_265;3.2061	-	-	-	-	-	-	partial;Open_chromatin_GM12878;0.9458	within;Heterochrom/lo_GM12878;0.0177	within;Heterochrom/lo_HUVEC;0.0123	within;Heterochrom/lo_HMEC;0.0074	within;Heterochrom/lo_NHEK;0.0107	within;Heterochrom/lo_NHLF;0.0029
1	160511109	160511151	42	0.0114943	CD84	CD84,exon,160510883,160518111,within,0.0058	5_UTR, CD84	Derived	-	-	N.S	-	-	-	-	-	-	-	-	-	within;SE_40050;0.0033,within;SE_14592;0.001,within;SE_20900;0.001,within;SE_62435;0.001,within;SE_10005;0.0008,within;SE_50018;0.0013,within;SE_18505;0.001,within;SE_22621;0.001	-	-	within;CTCF_binding_CTCFBSDB2.0;0.0146,within;CTCF_binding_CTCFBSDB2.0;0.0015	-	-	within;Promoter_Flanking_Region_GM12878;0.0131	within;Strong_Enhancer_GM12878;0.0525	within;Heterochrom/lo_HUVEC;0.0008	within;Weak_Txn_HMEC;0.0162	within;Weak_Txn_NHEK;0.0191	within;Heterochrom/lo_NHLF;0.0002
1	160935021	160935336	315	0.954023	-	-	-	Unknown	-	LINE,L1,partial,0.0444;SINE,Alu,partial,0.9556	N.S	-	-	-	-	-	-	-	-	-	-	-	-	-	-	-	-	within;Heterochrom/lo_GM12878;0.019	within;Heterochrom/lo_HUVEC;0.0185	within;Heterochrom/lo_HMEC;0.0118	within;Heterochrom/lo_NHEK;0.019	within;Heterochrom/lo_NHLF;0.0128
1	165317170	165317254	84	0.287356	LMX1A	-	-	Derived	-	-	N.S	-	-	-	-	-	-	-	-	-	-	-	-	-	-	-	-	within;Repressed_GM12878;0.0049	within;Repressed_HUVEC;0.0071	within;Heterochrom/lo_HMEC;0.0183	within;Repressed_NHEK;0.0055	within;Heterochrom/lo_NHLF;0.0098
1	166273359	166273510	151	0.091954	-	-	-	Derived	-	LTR,ERVL-MaLR,partial,0.4371	N.S	-	-	-	-	-	-	-	-	-	-	-	-	-	-	-	-	partial;Heterochrom/lo_GM12878;0.0017,partial;Weak_Enhancer_GM12878; 0.335	within;Heterochrom/lo_HUVEC;0.0008	within;Heterochrom/lo_HMEC;0.0011	within;Heterochrom/lo_NHEK;0.0008	within;Heterochrom/lo_NHLF;0.0008
1	167882891	167882968	77	0.0747126	ADCY10	-	-	Derived	-	-	N.S	-	-	-	-	-	-	-	-	-	-	-	-	-	-	-	-	within;Weak_Txn_GM12878;0.0128	within;Heterochrom/lo_HUVEC;0.0071	within;Heterochrom/lo_HMEC;0.0075	within;Weak_Txn_NHEK;0.0073	within;Weak_Txn_NHLF;0.0088
1	168089041	168091474	2433	0.0114943	GPR161	-	-	Derived	-	LTR,ERVL-MaLR,partial,0.3239;SINE,MIR,cover,33.7917;LINE,L2,partial,0.0818;LINE,L1,cover,55.2955;LTR,ERVL-MaLR,cover,6.6658	N.S	-	-	-	-	-	-	-	-	overlap;MYC_151;7.8484,partial;CBX3_452;0.8114,partial;SETDB1_358;0.9469,overlap;FOS_194;9.732,overlap;STAT3_143;9.3577,overlap;CEBPB_409;9.5039,partial;SETDB1_179;0.7831,overlap;STAT3_295;8.5972	-	-	-	overlap;CTCF_binding_CTCFBSDB2.0;12.165,overlap;CTCF_binding_CTCFBSDB2.0;16.22,overlap;CTCF_binding_CTCFBSDB2.0;8.3897	-	-	overlap;Enhancer_GM12878;2.4354	within;Heterochrom/lo_GM12878;0.1448	within;Weak_Txn_HUVEC;0.2097	overlap;Weak_Enhancer_HMEC;6.0825,partial;Weak_Enhancer_HMEC; 0.83,partial;Weak_Txn_HMEC;0.3655	partial;Weak_Txn_NHEK;0.3179,partial;Weak_Enhancer_NHEK; 0.8725,overlap;Weak_Enhancer_NHEK;6.0825	partial;Weak_Txn_NHLF;0.675,partial;Strong_Enhancer_NHLF; 0.915,overlap;Weak_Txn_NHLF;3.0412,overlap;Insulator_NHLF;12.165,overlap;Weak_Enhancer_NHLF;12.165
1	168356845	168356876	31	0.0402299	-	-	-	Derived	-	-	N.S	-	-	-	-	-	-	-	-	within;STAT3_247;0.0937,partial;USF-1_122;0.0565,partial;FOS_375;0.0757,partial;ATF2_286;0.0483,within;USF1_238;0.1292,within;E2F1_471;0.0473,partial;STAT3_234;0.0638,within;MYC_843;0.0602,within;CTCF_503;0.068,within;CTCF_232;0.0816,partial;SIN3A_513;0.0269	-	-	-	within;CTCF_binding_CTCFBSDB2.0;0.0291,partial;CTCF_binding_CTCFBSDB2.0;0.0333,within;CTCF_binding_CTCFBSDB2.0;0.0022,within;CTCF_binding_CTCFBSDB2.0;0.1058,within;CTCF_binding_CTCFBSDB2.0;0.1088,within;CTCF_binding_CTCFBSDB2.0;0.0003,within;CTCF_binding_CTCFBSDB2.0;0.0272,partial;CTCF_binding_CTCFBSDB2.0;0.1667,within;CTCF_binding_CTCFBSDB2.0;0.2067,within;CTCF_binding_CTCFBSDB2.0;0.0942,within;…	-	-	within;Promoter_Flanking_Region_GM12878;0.0518	within;Heterochrom/lo_GM12878;0.0009	within;Repressed_HUVEC;0.0111	within;Strong_Enhancer_HMEC;0.0387	within;Strong_Enhancer_NHEK;0.155	within;Repressed_NHLF;0.003
1	168554010	168554157	147	0.0344828	-	-	-	Derived	-	-	N.S	-	-	-	-	-	-	-	-	-	-	-	-	-	-	-	-	within;Heterochrom/lo_GM12878;0.0051	within;Heterochrom/lo_HUVEC;0.0051	within;Weak_Txn_HMEC;0.1837	within;Weak_Enhancer_NHEK;0.0612	within;Weak_Enhancer_NHLF;0.735
1	169004359	169005229	870	0.0287356	-	-	-	Derived	-	LINE,L1,partial,0.0379	N.S	-	-	-	-	-	-	-	-	-	-	-	-	-	-	-	-	within;Heterochrom/lo_GM12878;0.069	within;Heterochrom/lo_HUVEC;0.0088	within;Heterochrom/lo_HMEC;0.0115	within;Heterochrom/lo_NHEK;0.0313	within;Heterochrom/lo_NHLF;0.0059
1	169007751	169007849	98	0.287356	-	-	-	Derived	-	LINE,L1,within,0.0154	Causal	ILMN_1743427	SCYL3	3.71248	0.000377996	0.286566	0.203824	0.00151198	-	-	-	-	-	-	-	-	-	within;Heterochrom/lo_GM12878;0.0078	within;Heterochrom/lo_HUVEC;0.001	within;Heterochrom/lo_HMEC;0.0013	within;Heterochrom/lo_NHEK;0.0035	within;Heterochrom/lo_NHLF;0.0007
1	169160021	169160349	328	0.810345	NME7	-	-	Ancestral	simple_repeat,cover,10.25,trf	SINE,Alu,cover,1.0581	N.S	-	-	-	-	-	-	-	-	partial;FOS_203; 0.81,within;c-Fos_241;0.9535	-	-	-	-	-	-	-	within;Heterochrom/lo_GM12878;0.0023	within;Heterochrom/lo_HUVEC;0.0042	within;Heterochrom/lo_HMEC;0.0094	within;Heterochrom/lo_NHEK;0.0093	within;Heterochrom/lo_NHLF;0.0087
1	169440703	169440943	240	0.189655	SLC19A2	-	-	Derived	simple_repeat,partial,0.1833,trf	Simple_repeat,Simple_repeat,cover,10.0;SINE,Alu,cover,1.4545;Simple_repeat,Simple_repeat,partial,0.1833	N.S	-	-	-	-	-	-	-	-	-	-	-	-	-	-	-	-	within;Weak_Txn_GM12878;0.0115	within;Weak_Txn_HUVEC;0.0194	within;Weak_Txn_HMEC;0.0194	within;Weak_Txn_NHEK;0.0231	within;Heterochrom/lo_NHLF;0.0106
1	171457158	171457200	42	0.988506	PRRC2C	-	-	Derived	-	-	N.S	-	-	-	-	-	-	-	-	-	within;SE_17587;0.0073,within;SE_21092;0.0084,within;SE_22438;0.0078,within;SE_19421;0.0087,within;SE_18669;0.001,within;SE_17058;0.0098,within;SE_11227;0.0015,within;SE_18071;0.0064,within;SE_15075;0.009,within;SE_20132;0.0082	-	-	-	-	-	-	within;Weak_Promoter_GM12878;0.015	within;Weak_Promoter_HUVEC;0.07	partial;Weak_Enhancer_HMEC;0.09,partial;Weak_Promoter_HMEC; 0.024	within;Strong_Enhancer_NHEK;0.035	within;Weak_Promoter_NHLF;0.0233
1	171783588	171783649	61	0.890805	-	-	-	Derived	-	SINE,Alu,partial,0.8361	N.S	-	-	-	-	-	-	-	-	-	-	-	-	-	-	-	-	within;Heterochrom/lo_GM12878;0.0018	within;Heterochrom/lo_HUVEC;0.0048	within;Heterochrom/lo_HMEC;0.0098	within;Weak_Txn_NHEK;0.0098	within;Heterochrom/lo_NHLF;0.0074
1	172938153	172938187	34	0.224138	-	-	-	Derived	-	-	Causal	ILMN_1676191	DARS2	3.6101	0.000532061	0.331554	0.362838	0.00212824	systemic_lupus_erythematosus;PMID_26502338;rs704840;3E-19	-	within;SE_46344;0.0004,within;SE_37116;0.0003,within;SE_52221;0.0008,within;SE_37971;0.0003,within;SE_63524;0.0003	-	-	within;CTCF_binding_CTCFBSDB2.0;0.0001,within;CTCF_binding_CTCFBSDB2.0;0.0	-	-	-	within;Heterochrom/lo_GM12878;0.0006	within;Weak_Txn_HUVEC;0.0283	within;Weak_Enhancer_HMEC;0.0283	within;Weak_Txn_NHEK;0.0283	within;Weak_Enhancer_NHLF;0.0189
1	173944738	173945067	329	0.66092	RC3H1	-	-	Ancestral	simple_repeat,partial,0.0973,trf	SINE,Alu,cover,1.0613;LINE,L2,partial,0.0061;DNA,TcMar-Tc2,partial,0.0274	N.S	-	-	-	-	-	-	-	-	-	-	-	-	-	-	-	-	partial;Txn_Elongation_GM12878;0.001,partial;Repetitive/CNV_GM12878; 0.45,overlap;Repetitive/CNV_GM12878;1.645	partial;Repetitive/CNV_HUVEC; 0.45,partial;Txn_Elongation_HUVEC;0.0173	within;Weak_Txn_HMEC;0.1371	partial;Weak_Txn_NHEK;0.0249,partial;Weak_Enhancer_NHEK; 0.45	partial;Txn_Elongation_NHLF;0.0149,partial;Txn_Transition_NHLF; 0.45
1	174493894	174493931	37	0.195402	RABGAP1L	-	-	Derived	-	LINE,L1,within,0.0124	N.S	-	-	-	-	-	-	-	-	-	-	-	-	-	-	-	-	within;Weak_Txn_GM12878;0.001	within;Heterochrom/lo_HUVEC;0.0001	within;Heterochrom/lo_HMEC;0.0002	within;Heterochrom/lo_NHEK;0.0003	within;Heterochrom/lo_NHLF;0.0007
1	174796557	174801844	5287	0.344828	RABGAP1L	-	-	Derived	simple_repeat,cover,160.2121,trf;simple_repeat,cover,92.7544,trf;simple_repeat,cover,97.9074,trf;simple_repeat,cover,91.1552,trf	SINE,MIR,cover,22.0292;LTR,ERVL-MaLR,partial,0.0119;LINE,L2,cover,39.4552;LTR,ERVL-MaLR,cover,36.7153;Low_complexity,Low_complexity,cover,139.1316;SINE,MIR,cover,26.435;Low_complexity,Low_complexity,cover,73.4306;SINE,Alu,cover,16.9455;SINE,Alu,cover,17.6823;LINE,L2,cover,86.6721	N.S	-	-	-	-	-	-	-	-	-	-	-	-	overlap;CTCF_binding_CTCFBSDB2.0;112.4894	overlap;ENCSR000BGP.pou2f2.gm12878;48.0636	-	-	partial;Weak_Txn_GM12878; 0.3987,overlap;Weak_Enhancer_GM12878;13.2175,partial;Weak_Txn_GM12878;0.4556	within;Heterochrom/lo_HUVEC;0.2299	partial;Heterochrom/lo_HMEC; 0.4685,overlap;Strong_Enhancer_HMEC;13.2175,overlap;Weak_Enhancer_HMEC;26.435,overlap;Weak_Enhancer_HMEC;13.2175,partial;Heterochrom/lo_HMEC;0.0976	overlap;Weak_Enhancer_NHEK;13.2175,partial;Weak_Txn_NHEK;0.2214,partial;Weak_Txn_NHEK; 0.4815,overlap;Strong_Enhancer_NHEK;8.8117,overlap;Weak_Enhancer_NHEK;26.435	within;Heterochrom/lo_NHLF;0.2299
1	182581172	182581215	43	0.0747126	-	-	-	Derived	-	-	N.S	-	-	-	-	-	-	-	-	within;RAD21_168;0.1792,within;RBBP5_189;0.0642,partial;TCF12_522;0.1222,within;MAX_123;0.1303,within;TCF12_234;0.1648	within;SE_58767;0.0008,within;SE_33596;0.0012,within;SE_30080;0.0009,within;SE_61551;0.0008	-	-	partial;CTCF_binding_CTCFBSDB2.0;0.0909,within;CTCF_binding_CTCFBSDB2.0;0.0008,partial;CTCF_binding_CTCFBSDB2.0;0.1393,within;CTCF_binding_CTCFBSDB2.0;0.2867,within;CTCF_binding_CTCFBSDB2.0;0.0021,within;CTCF_binding_CTCFBSDB2.0;0.0686,within;CTCF_binding_CTCFBSDB2.0;0.1641	partial;ENCSR000BGZ.tcf12.gm12878;0.0592,within;ENCSR199WXF.eed.gm12878;0.0456	-	-	within;Weak_Enhancer_GM12878;0.0537	within;Repressed_HUVEC;0.0048	within;Weak_Txn_HMEC;0.0179	within;Heterochrom/lo_NHEK;0.0119	within;Heterochrom/lo_NHLF;0.0067
1	182952007	182952307	300	0.528736	-	-	-	Ancestral	simple_repeat,cover,10.3448,trf	SINE,Alu,partial,0.9667	N.S	-	-	-	-	-	-	-	-	-	-	-	-	-	-	-	-	within;Heterochrom/lo_GM12878;0.0052	within;Heterochrom/lo_HUVEC;0.0114	within;Heterochrom/lo_HMEC;0.0254	within;Heterochrom/lo_NHEK;0.0197	within;Heterochrom/lo_NHLF;0.025
1	183367347	183371642	4295	0.0402299	NMNAT2	-	-	Derived	-	LTR,ERV1,partial,0.0997;LINE,L1,partial,0.9003	N.S	-	-	-	-	-	-	-	-	-	-	-	-	-	-	-	-	within;Heterochrom/lo_GM12878;0.2497	within;Heterochrom/lo_HUVEC;0.5804	within;Heterochrom/lo_HMEC;0.0985	within;Heterochrom/lo_NHEK;0.7405	within;Heterochrom/lo_NHLF;0.767
1	184278726	184279041	315	0.103448	-	-	-	Ancestral	-	SINE,Alu,partial,0.9619;LINE,L1,partial,0.0381	N.S	-	-	-	-	-	-	-	-	-	-	-	-	within;CTCF_binding_CTCFBSDB2.0;0.0006	-	-	-	within;Heterochrom/lo_GM12878;0.0119	within;Heterochrom/lo_HUVEC;0.0114	within;Heterochrom/lo_HMEC;0.0104	within;Heterochrom/lo_NHEK;0.025	within;Heterochrom/lo_NHLF;0.0262
1	184814729	184820784	6055	0.563218	FAM129A	-	-	Ancestral	simple_repeat,partial,0.0031,trf	LINE,L1,cover,1.005;SINE,Alu,partial,0.0021;Low_complexity,Low_complexity,partial,0.0015	N.S	-	-	-	-	-	-	-	-	-	within;SE_41468;0.065	-	-	-	-	-	-	within;Weak_Txn_GM12878;0.4091	within;Heterochrom/lo_HUVEC;0.1267	within;Heterochrom/lo_HMEC;0.6307	within;Weak_Txn_NHEK;0.3984	within;Heterochrom/lo_NHLF;0.4264
1	184937038	184937359	321	0.735632	FAM129A	-	-	Ancestral	-	SINE,Alu,partial,0.9533	N.S	-	-	-	-	-	-	-	-	partial;RUNX3_273;0.8108	-	-	-	-	partial;ENCSR000BRI.runx3.gm12878; 0.0338,partial;ENCSR000BRI.runx3.gm12878;0.3933	-	-	within;Weak_Enhancer_GM12878;0.2675	within;Heterochrom/lo_HUVEC;0.0191	within;Weak_Txn_HMEC;0.0944	within;Weak_Txn_NHEK;0.107	within;Weak_Txn_NHLF;0.2006
1	185009802	185011733	1931	0.172414	-	-	-	Derived	simple_repeat,cover,55.1714,trf;simple_repeat,cover,60.3438,trf	SINE,MIR,cover,7.755;LINE,L2,cover,17.0885;SINE,Alu,cover,6.1891;LINE,L2,cover,20.7634;SINE,Alu,cover,6.2492	N.S	-	-	-	-	-	-	-	-	overlap;CEBPB_93;7.543,overlap;CEBPB_193;6.9964,partial;POLR2A_188;0.2411	-	-	-	-	-	-	-	within;Heterochrom/lo_GM12878;0.0332	within;Heterochrom/lo_HUVEC;0.2299	within;Heterochrom/lo_HMEC;0.0726	within;Heterochrom/lo_NHEK;0.0737	within;Heterochrom/lo_NHLF;0.0737
1	186826158	186826403	245	0.494253	PLA2G4A	-	-	Derived	simple_repeat,cover,3.0247,trf;simple_repeat,cover,2.7841,trf;simple_repeat,cover,2.6923,trf	Simple_repeat,Simple_repeat,cover,2.7841	Causal	ILMN_1779037	PDC	-2.98091	0.00380618	0.806253	-0.0411631	0.00380618	-	-	-	-	-	-	-	-	-	within;Heterochrom/lo_GM12878;0.018	within;Heterochrom/lo_HUVEC;0.0059	within;Heterochrom/lo_HMEC;0.0272	within;Weak_Txn_NHEK;0.1021	within;Heterochrom/lo_NHLF;0.0028
1	188228669	188228924	255	0.0114943	-	-	-	Derived	-	LTR,ERV1,within,0.2856	N.S	-	-	-	-	-	-	-	-	-	-	-	-	-	-	-	-	within;Heterochrom/lo_GM12878;0.0007	within;Heterochrom/lo_HUVEC;0.0076	within;Heterochrom/lo_HMEC;0.0028	within;Heterochrom/lo_NHEK;0.0005	within;Heterochrom/lo_NHLF;0.0007
1	188994949	188995283	334	0.804598	-	-	-	Ancestral	simple_repeat,cover,9.2778,trf	SINE,Alu,partial,0.9491	N.S	-	-	-	-	-	-	-	-	-	-	-	-	-	-	-	-	within;Heterochrom/lo_GM12878;0.0012	partial;Heterochrom/lo_HUVEC; 0.0065,partial;Repetitive/CNV_HUVEC;0.14	within;Heterochrom/lo_HMEC;0.0021	within;Heterochrom/lo_NHEK;0.0012	partial;Heterochrom/lo_NHLF; 0.0065,partial;Weak_Enhancer_NHLF;0.14
1	189166619	189166832	213	0.0172414	-	-	-	Derived	-	LTR,ERVL,partial,0.6432	N.S	-	-	-	-	-	-	-	-	-	-	-	-	-	-	-	-	within;Heterochrom/lo_GM12878;0.0008	within;Heterochrom/lo_HUVEC;0.0008	within;Heterochrom/lo_HMEC;0.0006	within;Heterochrom/lo_NHEK;0.0006	within;Heterochrom/lo_NHLF;0.0008
1	189829498	189829534	36	0.37931	-	-	-	Derived	-	LINE,L1,within,0.1263	N.S	-	-	-	-	-	-	-	-	-	-	-	-	-	-	-	-	within;Heterochrom/lo_GM12878;0.0003	within;Heterochrom/lo_HUVEC;0.0003	within;Heterochrom/lo_HMEC;0.0002	within;Heterochrom/lo_NHEK;0.0001	within;Heterochrom/lo_NHLF;0.0001
1	190309826	190311762	1936	0.0689655	BRINP3	-	-	Derived	-	LTR,ERVL-MaLR,cover,3.7665;LTR,ERVL,cover,50.9474;LINE,L2,cover,22.2529;LTR,ERVL,cover,62.4516;LTR,ERVL,partial,0.0289	N.S	-	-	-	-	-	-	-	-	-	-	-	-	-	-	-	-	within;Heterochrom/lo_GM12878;0.0419	within;Heterochrom/lo_HUVEC;0.0067	within;Heterochrom/lo_HMEC;0.0095	within;Heterochrom/lo_NHEK;0.0248	within;Heterochrom/lo_NHLF;0.075
1	190837320	190837490	170	0.942529	-	-	-	Derived	-	LINE,L1,within,0.3386	N.S	-	-	-	-	-	-	-	-	-	-	-	-	-	-	-	-	within;Heterochrom/lo_GM12878;0.0009	within;Heterochrom/lo_HUVEC;0.0005	within;Heterochrom/lo_HMEC;0.0044	within;Heterochrom/lo_NHEK;0.0006	within;Heterochrom/lo_NHLF;0.0003
1	191332308	191332405	97	0.0862069	-	-	-	Derived	-	Simple_repeat,Simple_repeat,partial,0.2371	N.S	-	-	-	-	-	-	-	-	-	-	-	-	-	-	-	-	within;Heterochrom/lo_GM12878;0.0004	within;Heterochrom/lo_HUVEC;0.0005	within;Heterochrom/lo_HMEC;0.0003	within;Heterochrom/lo_NHEK;0.0004	within;Heterochrom/lo_NHLF;0.0004
1	191332309	191332755	446	0.0114943	-	-	-	Derived	simple_repeat,cover,13.1176,trf	Simple_repeat,Simple_repeat,partial,0.0493;Simple_repeat,Simple_repeat,cover,9.6957	N.S	-	-	-	-	-	-	-	-	partial;ZNF217_331; 0.607	-	-	-	-	-	-	-	within;Heterochrom/lo_GM12878;0.0018	within;Heterochrom/lo_HUVEC;0.0021	within;Heterochrom/lo_HMEC;0.0015	within;Heterochrom/lo_NHEK;0.0016	within;Heterochrom/lo_NHLF;0.0016
1	191867676	191868794	1118	0.0344828	-	-	-	Derived	-	LINE,L2,partial,0.0689;DNA,TcMar-Tigger,cover,2.2051	N.S	-	-	-	-	-	-	-	-	partial;CTCF_116; 0.8682	-	-	-	overlap;CTCF_binding_CTCFBSDB2.0;6.0432,overlap;CTCF_binding_CTCFBSDB2.0;7.4533,partial;CTCF_binding_CTCFBSDB2.0;0.8933,overlap;CTCF_binding_CTCFBSDB2.0;9.9821	-	-	-	within;Heterochrom/lo_GM12878;0.0039	within;Heterochrom/lo_HUVEC;0.0044	within;Heterochrom/lo_HMEC;0.0162	within;Heterochrom/lo_NHEK;0.0075	within;Heterochrom/lo_NHLF;0.0032
1	191916445	191918553	2108	0.212644	-	-	-	Derived	-	LINE,L1,cover,29.2778;LINE,L1,cover,2.8916;LINE,L1,partial,0.241;LINE,L2,cover,23.9545;LINE,L1,partial,0.0417;DNA,hAT-Tip100,cover,43.9167	N.S	-	-	-	-	-	-	-	-	-	-	-	-	-	-	-	-	within;Heterochrom/lo_GM12878;0.0073	within;Heterochrom/lo_HUVEC;0.0083	within;Heterochrom/lo_HMEC;0.0091	within;Heterochrom/lo_NHEK;0.0347	within;Heterochrom/lo_NHLF;0.006
1	192609799	192609864	65	0.396552	RGS13	-	-	Derived	-	-	N.S	-	-	-	-	-	-	-	-	-	within;SE_58423;0.0017,within;SE_61104;0.0017,within;SE_59069;0.0039,within;SE_61454;0.0009,within;SE_59607;0.0013,within;SE_60433;0.0017	-	-	within;CTCF_binding_CTCFBSDB2.0;0.0002	partial;ENCSR897MMC.junb.gm12878; 0.1503	-	-	within;Heterochrom/lo_GM12878;0.003	within;Heterochrom/lo_HUVEC;0.0012	within;Heterochrom/lo_HMEC;0.0052	within;Heterochrom/lo_NHEK;0.0007	within;Heterochrom/lo_NHLF;0.0032
1	193851696	193851773	77	0.0172414	-	-	-	Derived	-	LTR,ERV1,within,0.0292	N.S	-	-	-	-	-	-	-	-	-	-	-	-	-	-	-	-	within;Heterochrom/lo_GM12878;0.0004	within;Heterochrom/lo_HUVEC;0.0007	within;Heterochrom/lo_HMEC;0.0002	within;Heterochrom/lo_NHEK;0.0008	within;Heterochrom/lo_NHLF;0.0002
1	193869135	193869168	33	0.0114943	-	-	-	Derived	-	SINE,MIR,within,0.2598	N.S	-	-	-	-	-	-	-	-	-	-	-	-	-	-	-	-	within;Heterochrom/lo_GM12878;0.0002	within;Heterochrom/lo_HUVEC;0.0003	within;Heterochrom/lo_HMEC;0.0001	within;Heterochrom/lo_NHEK;0.0003	within;Heterochrom/lo_NHLF;0.0001
1	193999072	194000136	1064	0.132184	-	-	-	Derived	simple_repeat,cover,31.2941,trf	LTR,ERVL-MaLR,cover,1.931;LTR,ERVL-MaLR,partial,0.1278	N.S	-	-	-	-	-	-	-	-	-	-	-	-	-	-	-	-	within;Heterochrom/lo_GM12878;0.0056	within;Heterochrom/lo_HUVEC;0.0548	within;Heterochrom/lo_HMEC;0.0025	within;Heterochrom/lo_NHEK;0.0739	within;Heterochrom/lo_NHLF;0.0022
1	194060080	194060242	162	0.712644	-	-	-	Derived	simple_repeat,cover,3.5217,trf	SINE,Alu,partial,0.8519;LINE,L1,partial,0.1481	N.S	-	-	-	-	-	-	-	-	-	-	-	-	-	-	-	-	within;Heterochrom/lo_GM12878;0.0033	within;Heterochrom/lo_HUVEC;0.0011	within;Heterochrom/lo_HMEC;0.0004	within;Heterochrom/lo_NHEK;0.0041	within;Heterochrom/lo_NHLF;0.0003
1	194517608	194517867	259	0.856322	-	-	-	Derived	simple_repeat,partial,0.0772,trf	Simple_repeat,Simple_repeat,partial,0.0772;LINE,L1,cover,2.3761	N.S	-	-	-	-	-	-	-	-	-	-	-	-	-	-	-	-	within;Heterochrom/lo_GM12878;0.0012	within;Heterochrom/lo_HUVEC;0.0012	within;Heterochrom/lo_HMEC;0.0095	within;Heterochrom/lo_NHEK;0.0004	within;Heterochrom/lo_NHLF;0.0012
1	195013810	195019758	5948	0.0229885	-	-	-	Derived	simple_repeat,cover,123.9167,trf;simple_repeat,cover,90.1212,trf;simple_repeat,cover,180.2424,trf;simple_repeat,partial,0.0156,trf;simple_repeat,partial,0.016,trf;simple_repeat,partial,0.0188,trf	LINE,L1,cover,48.3577;SINE,MIR,cover,25.5279;Simple_repeat,Simple_repeat,partial,0.0188;LTR,ERV1,cover,108.1455;LINE,L1,cover,6.6607;SINE,Alu,cover,19.1254;SINE,MIR,partial,0.0116;LTR,ERV1,cover,21.0177;Low_complexity,Low_complexity,cover,180.2424;LTR,ERVL-MaLR,cover,14.9073;Low_complexity,Low_complexity,cover,270.3636	N.S	-	-	-	-	-	-	-	-	-	-	-	-	overlap;CTCF_binding_CTCFBSDB2.0;43.4161,overlap;CTCF_binding_CTCFBSDB2.0;25.8609	-	-	-	within;Heterochrom/lo_GM12878;0.0352	within;Heterochrom/lo_HUVEC;0.0097	within;Heterochrom/lo_HMEC;0.0185	within;Heterochrom/lo_NHEK;0.009	within;Heterochrom/lo_NHLF;0.0148
1	195070577	195070616	39	0.683908	-	-	-	Derived	-	-	N.S	-	-	-	-	-	-	-	-	-	-	-	-	-	-	-	-	within;Heterochrom/lo_GM12878;0.0002	within;Heterochrom/lo_HUVEC;0.0001	within;Heterochrom/lo_HMEC;0.0004	within;Heterochrom/lo_NHEK;0.0001	within;Heterochrom/lo_NHLF;0.0001
1	195954685	195954729	44	0.0172414	-	-	-	Derived	-	LINE,L1,within,0.0638	N.S	-	-	-	-	-	-	-	-	-	-	-	-	-	-	-	-	within;Heterochrom/lo_GM12878;0.0002	within;Heterochrom/lo_HUVEC;0.0002	within;Heterochrom/lo_HMEC;0.0023	within;Heterochrom/lo_NHEK;0.0024	within;Heterochrom/lo_NHLF;0.0003
1	196602685	196604037	1352	0.091954	-	-	-	Derived	-	LINE,L1,within,0.6839	Causal	ILMN_1803147	CRB1	4.32935	4.29e-05	0.065111	0.112843	0.000128827	-	-	-	-	-	partial;CTCF_binding_CTCFBSDB2.0;0.1158	-	-	-	within;Heterochrom/lo_GM12878;0.0277	within;Heterochrom/lo_HUVEC;0.0323	within;Heterochrom/lo_HMEC;0.0325	within;Heterochrom/lo_NHEK;0.0327	within;Heterochrom/lo_NHLF;0.0325
1	197500509	197503271	2762	0.982759	DENND1B	-	-	Ancestral	simple_repeat,cover,40.029,trf;simple_repeat,cover,42.4923,trf	LINE,L1,cover,3.4482;LINE,L1,partial,0.6883;Simple_repeat,Simple_repeat,cover,50.2182	N.S	-	-	-	-	-	-	-	-	-	-	-	-	within;CTCF_binding_CTCFBSDB2.0;0.0264,within;CTCF_binding_CTCFBSDB2.0;0.0261,partial;CTCF_binding_CTCFBSDB2.0;0.0051	-	-	-	partial;Repressed_GM12878;0.668,partial;Heterochrom/lo_GM12878; 0.0252	within;Heterochrom/lo_HUVEC;0.0314	within;Heterochrom/lo_HMEC;0.1062	within;Heterochrom/lo_NHEK;0.0986	within;Heterochrom/lo_NHLF;0.078
1	198304654	198310278	5624	0.425287	-	-	-	Derived	simple_repeat,cover,40.4604,trf;simple_repeat,cover,224.96,trf	LTR,ERVL,cover,9.9189;SINE,MIR,cover,23.4333;LTR,ERVL-MaLR,cover,14.4576;SINE,MIR,cover,56.8081;LINE,L2,cover,74.9867;LINE,L2,cover,52.5607;LINE,L2,cover,17.0424;LTR,ERVL-MaLR,cover,13.4868;LINE,L1,partial,0.1063	N.S	-	-	-	-	-	-	-	-	overlap;SPI1_610;27.5686,overlap;STAT3_235;17.3046,overlap;PU.1_211;28.12,overlap;FOS_311;22.4064,overlap;STAT3_241;19.8028	-	-	-	overlap;CTCF_binding_CTCFBSDB2.0;5.8952,overlap;CTCF_binding_CTCFBSDB2.0;37.4933,within;CTCF_binding_CTCFBSDB2.0;0.0185	overlap;ENCSR000BGQ.spi1.gm12878;21.384	-	-	within;Heterochrom/lo_GM12878;0.1926	within;Heterochrom/lo_HUVEC;0.1562	partial;Weak_Txn_HMEC; 0.5002,overlap;Weak_Enhancer_HMEC;14.06,partial;Weak_Txn_HMEC;0.6868,overlap;Heterochrom/lo_HMEC;28.12	partial;Heterochrom/lo_NHEK; 0.3626,overlap;Weak_Enhancer_NHEK;28.12,partial;Weak_Txn_NHEK;0.7582	within;Heterochrom/lo_NHLF;0.2286
1	198773750	198775414	1664	0.775862	-	-	-	Derived	-	Low_complexity,Low_complexity,cover,75.6364;SINE,MIR,cover,39.619;SINE,MIR,partial,0.0331;LTR,ERVL-MaLR,cover,4.3333;SINE,Alu,cover,5.6216	N.S	-	-	-	-	-	-	-	-	-	-	-	-	within;CTCF_binding_CTCFBSDB2.0;0.0062,within;CTCF_binding_CTCFBSDB2.0;0.004	-	-	-	within;Heterochrom/lo_GM12878;0.0537	within;Heterochrom/lo_HUVEC;0.1002	within;Heterochrom/lo_HMEC;0.0457	within;Heterochrom/lo_NHEK;0.041	within;Heterochrom/lo_NHLF;0.2773
1	199235173	199235429	256	0.0114943	-	-	-	Derived	simple_repeat,cover,5.9535,trf	Simple_repeat,Simple_repeat,cover,5.9535;SINE,MIR,partial,0.2461;SINE,MIR,partial,0.1875	N.S	-	-	-	-	-	-	-	-	-	-	-	-	within;CTCF_binding_CTCFBSDB2.0;0.0008	-	-	-	within;Heterochrom/lo_GM12878;0.0088	within;Heterochrom/lo_HUVEC;0.0093	within;Heterochrom/lo_HMEC;0.0096	within;Heterochrom/lo_NHEK;0.0125	within;Heterochrom/lo_NHLF;0.0092
1	199438727	199440233	1506	0.965517	-	-	-	Ancestral	simple_repeat,partial,0.0312,trf;simple_repeat,partial,0.0332,trf	LINE,L1,cover,1.7971;Simple_repeat,Simple_repeat,partial,0.0219;LTR,ERVL-MaLR,partial,0.0073;LINE,L1,cover,2.4173	N.S	-	-	-	-	-	-	-	-	-	-	-	-	-	-	-	-	overlap;Repetitive/CNV_GM12878;7.53,partial;Heterochrom/lo_GM12878; 0.003,partial;Heterochrom/lo_GM12878;0.1786	within;Heterochrom/lo_HUVEC;0.0398	within;Heterochrom/lo_HMEC;0.0566	within;Heterochrom/lo_NHEK;0.057	within;Heterochrom/lo_NHLF;0.0184
1	200848134	200848268	134	0.045977	-	-	-	Derived	-	SINE,Alu,within,0.4605	N.S	-	-	-	-	-	-	-	-	-	within;SE_19592;0.0045	-	-	-	-	-	-	within;Weak_Txn_GM12878;0.1117	within;Repressed_HUVEC;0.0172	within;Heterochrom/lo_HMEC;0.0114	within;Repressed_NHEK;0.0191	within;Repressed_NHLF;0.0172
1	203670138	203670345	207	0.0229885	ATP2B4	-	-	Derived	-	-	N.S	-	-	-	-	-	-	-	-	partial;BRF2_77;0.4432	within;SE_18521;0.0027,within;SE_25804;0.0026,within;SE_13787;0.0058,within;SE_00067;0.0024,within;SE_54514;0.0024,within;SE_20327;0.0038	-	-	within;CTCF_binding_CTCFBSDB2.0;0.0062,partial;CTCF_binding_CTCFBSDB2.0;0.9667,within;CTCF_binding_CTCFBSDB2.0;0.0114,within;CTCF_binding_CTCFBSDB2.0;0.0553	-	-	-	within;Heterochrom/lo_GM12878;0.0078	within;Txn_Elongation_HUVEC;0.0112	within;Txn_Elongation_HMEC;0.0517	partial;Strong_Enhancer_NHEK; 0.105,partial;Txn_Elongation_NHEK;0.0065	within;Txn_Transition_NHLF;0.028
1	205632218	205632253	35	0.166667	SLC45A3	SLC45A3,exon,205631960,205632746,within,0.0445	-	Derived	-	-	N.S	-	-	-	-	-	-	-	-	-	within;SE_06134;0.0014,within;SE_41915;0.0011,within;SE_07051;0.0014,within;SE_08345;0.0015,within;SE_05240;0.0015,within;SE_23702;0.0019,within;SE_04481;0.0016,within;SE_24440;0.002	-	-	within;CTCF_binding_CTCFBSDB2.0;0.001	-	-	-	within;Weak_Txn_GM12878;0.0073	within;Txn_Transition_HUVEC;0.0583	within;Heterochrom/lo_HMEC;0.0076	within;Weak_Enhancer_NHEK;0.025	within;Heterochrom/lo_NHLF;0.0019
1	206286213	206292095	5882	0.0287356	RHEX	RHEX,exon,206288104,206288647,cover,10.8324	-	Unknown	simple_repeat,cover,158.973,trf;simple_repeat,cover,60.0204,trf;simple_repeat,cover,202.8276,trf	LTR,ERV1,partial,0.0462;LTR,ERV1,cover,12.2033;DNA,TcMar-Mariner,cover,26.8584;Simple_repeat,Simple_repeat,cover,245.0833;LTR,ERV1,cover,5.8997;SINE,MIR,cover,48.2131;SINE,MIR,cover,113.1154;DNA,hAT-Charlie,partial,0.0502;LTR,ERV1,cover,6.5721;LINE,L1,cover,20.5664;DNA,TcMar-Mariner,cover,41.1329;SINE,Alu,cover,19.2852;Simple_repeat,Simple_repeat,cover,158.973;LINE,L2,cover,33.0449	N.S	-	-	-	-	-	-	-	-	overlap;CTCF_126;28.8333,overlap;BATF_544;32.3187,overlap;ESR1_136;19.3487,overlap;NFIC_1000;8.8451,overlap;TBP_208;15.4789,overlap;ZEB1_(SC-25388)_777;33.8046,overlap;POU2F2_581;19.5415,overlap;PAX5-N19_491;22.6231,overlap;SP1_230;18.3813,overlap;ESR1_849;24.1066,overlap;GR_350;27.2315,partial;TBL1XR1_216; 0.9732,overlap;ZBTB33_172;21.3116,overlap;EBF1_(C-8)_823;16.4302,overlap;FOXA1_(C-20)_319;…	within;SE_11396;0.1547,within;SE_63069;0.151,partial;SE_10652;0.1739,within;SE_58820;0.1061,within;SE_43616;0.1513,within;SE_60975;0.0742	overlap;Enhancer_FANTOM;28.6927,overlap;Enhancer_FANTOM;14.0718	-	overlap;CTCF_binding_CTCFBSDB2.0;5.1824,overlap;CTCF_binding_CTCFBSDB2.0;27.8768,overlap;CTCF_binding_CTCFBSDB2.0;39.2133,overlap;CTCF_binding_CTCFBSDB2.0;28.9754	overlap;ENCSR626VUC.etv6.gm12878;8.8718,overlap;ENCSR412QBS.tardbp.gm12878;16.6629,overlap;ENCSR501DKS.tcf7.gm12878;40.8472,overlap;ENCSR000BGS.taf1.gm12878;12.4355,overlap;ENCSR904YPP.nr3c1.gm12878;30.7958,overlap;ENCSR679FAB.rnf2.gm12878;17.9878,overlap;ENCSR000BND.zeb1.gm12878;10.9331,overlap;ENCSR000BGT.batf.gm12878;9.4263,overlap;ENCSR000BMQ.egr1.gm12878;16.5225,overlap;ENCSR000BGR.pbx3.gm12…	-	overlap;Promoter_Flanking_Region_GM12878;7.3709,overlap;Promoter_Flanking_Region_GM12878;10.2474	overlap;Weak_Enhancer_GM12878;29.41,overlap;Weak_Promoter_GM12878;14.705,partial;Strong_Enhancer_GM12878;0.041,overlap;Strong_Enhancer_GM12878;5.882,overlap;Strong_Enhancer_GM12878;2.4508,overlap;Strong_Enhancer_GM12878;9.8033,overlap;Strong_Enhancer_GM12878;29.41,partial;Strong_Enhancer_GM12878; 0.59,overlap;Active_Promoter_GM12878;7.3525	within;Heterochrom/lo_HUVEC;0.2101	overlap;Weak_Enhancer_HMEC;29.41,partial;Heterochrom/lo_HMEC; 0.1997,overlap;Weak_Promoter_HMEC;29.41,overlap;Weak_Txn_HMEC;2.941,overlap;Weak_Enhancer_HMEC;14.705,partial;Heterochrom/lo_HMEC;0.0711	overlap;Weak_Txn_NHEK;3.6763,partial;Weak_Txn_NHEK;0.2436,overlap;Strong_Enhancer_NHEK;14.705,overlap;Weak_Enhancer_NHEK;29.41,partial;Weak_Txn_NHEK; 0.559,overlap;Weak_Enhancer_NHEK;14.705	partial;Repressed_NHLF; 0.2647,overlap;Poised_Promoter_NHLF;14.705,partial;Repressed_NHLF;0.0318
1	206814683	206815659	976	0.298851	DYRK3	-	-	Derived	-	LINE,L1,partial,0.167;LINE,L1,partial,0.6496	N.S	-	-	-	-	-	-	-	-	-	within;SE_00569;0.0105	-	-	within;CTCF_binding_CTCFBSDB2.0;0.0012	-	-	-	within;Weak_Txn_GM12878;0.3754	within;Weak_Txn_HUVEC;0.0813	within;Weak_Txn_HMEC;0.1394	within;Weak_Txn_NHEK;0.488	within;Weak_Txn_NHLF;0.1435
1	207541964	207545564	3600	0.293103	-	-	-	Ancestral	simple_repeat,cover,34.6154,trf;simple_repeat,cover,34.9515,trf;simple_repeat,cover,16.8224,trf;simple_repeat,cover,13.4328,trf;simple_repeat,cover,40.9091,trf	LTR,ERVL-MaLR,partial,0.0014;LINE,L1,cover,3.7229;LINE,L1,cover,60.0;LTR,ERVL,cover,14.876;LINE,L1,cover,10.4956;LTR,ERV1,cover,2.6012;LTR,ERVL-MaLR,cover,41.3793;LINE,L1,cover,25.5319;LTR,ERVL,cover,33.6449	N.S	-	-	-	-	-	-	-	-	overlap;NFYB_165;9.8901	-	-	-	within;CTCF_binding_CTCFBSDB2.0;0.0178	-	-	-	within;Heterochrom/lo_GM12878;0.1216	within;Heterochrom/lo_HUVEC;0.15	within;Heterochrom/lo_HMEC;0.1333	within;Heterochrom/lo_NHEK;0.1698	within;Heterochrom/lo_NHLF;0.1333
1	209844847	209844910	63	0.16092	-	-	-	Derived	-	-	Causal	ILMN_1725946	IRF6	2.76242	0.00711564	0.924353	0.107012	0.00711564	-	within;SETDB1_284;0.0887,within;SETDB1_253;0.14	within;SE_00385;0.0031,within;SE_34999;0.0022,within;SE_35828;0.0015,within;SE_28741;0.0017	-	-	-	-	-	-	within;Heterochrom/lo_GM12878;0.0055	within;Repressed_HUVEC;0.0058	within;Strong_Enhancer_HMEC;0.045	within;Weak_Enhancer_NHEK;0.0788	within;Heterochrom/lo_NHLF;0.0286
1	209854819	209856752	1933	0.0402299	-	-	-	Derived	-	SINE,MIR,cover,8.7864;LINE,CR1,cover,4.4642	N.S	-	-	-	-	-	-	-	-	-	-	-	-	-	-	-	-	within;Repressed_GM12878;0.2301	within;Repressed_HUVEC;0.1464	within;Weak_Txn_HMEC;0.2543	within;Heterochrom/lo_NHEK;0.1933	within;Heterochrom/lo_NHLF;0.1895
1	211656896	211656928	32	0.0172414	RD3	-	-	Derived	-	-	N.S	-	-	-	-	-	-	-	-	within;Pol2_116;0.1333,within;POLR2A_222;0.069	-	-	-	-	-	-	-	within;Heterochrom/lo_GM12878;0.0016	within;Heterochrom/lo_HUVEC;0.0021	within;Heterochrom/lo_HMEC;0.0033	within;Repressed_NHEK;0.001	within;Repressed_NHLF;0.0036
1	212471136	212472616	1480	0.729885	PPP2R5A	-	-	Ancestral	simple_repeat,cover,14.9495,trf;simple_repeat,cover,18.5,trf;simple_repeat,cover,14.8,trf;simple_repeat,cover,10.7246,trf;simple_repeat,cover,6.2712,trf;simple_repeat,cover,3.6453,trf;simple_repeat,cover,2.7057,trf;simple_repeat,cover,19.2208,trf;simple_repeat,cover,10.6475,trf	Other,Other,cover,1.0519	N.S	-	-	-	-	-	-	-	-	-	within;SE_00411;0.0428	-	-	within;CTCF_binding_CTCFBSDB2.0;0.0728,within;CTCF_binding_CTCFBSDB2.0;0.0732,within;CTCF_binding_CTCFBSDB2.0;0.0688	-	-	-	within;Weak_Txn_GM12878;0.6727	within;Weak_Txn_HUVEC;0.1682	within;Heterochrom/lo_HMEC;0.1682	within;Weak_Txn_NHEK;0.1682	within;Heterochrom/lo_NHLF;0.1233
1	212642021	212642105	84	0.103448	-	-	-	Derived	-	SINE,Alu,within,0.3077	Non-causal	ILMN_1730729	C1orf75	-2.89495	0.00488659	0.835462	-0.100071	0.00977318	granulocyte_percentage_of_myeloid_white_cells;PMID_27863252;rs1663626;0.0000000002	-	within;SE_05034;0.0011,within;SE_07258;0.0014,within;SE_07999;0.0011,within;SE_06105;0.0014,within;SE_04280;0.0014,within;SE_03551;0.0024	-	-	-	-	-	-	within;Heterochrom/lo_GM12878;0.0052	within;Repressed_HUVEC;0.0079	within;Weak_Txn_HMEC;0.0191	within;Weak_Txn_NHEK;0.105	within;Weak_Txn_NHLF;0.084
1	213834018	213834066	48	0.275862	-	-	-	Derived	-	-	N.S	-	-	-	-	-	-	-	-	-	-	-	-	-	-	-	-	within;Heterochrom/lo_GM12878;0.0004	within;Heterochrom/lo_HUVEC;0.0008	within;Heterochrom/lo_HMEC;0.0017	within;Weak_Enhancer_NHEK;0.04	within;Heterochrom/lo_NHLF;0.0002
1	215165676	215166674	998	0.0114943	-	-	-	Derived	-	LINE,L2,cover,4.8683;SINE,Alu,partial,0.2545;DNA,hAT,cover,6.2767	N.S	-	-	-	-	-	-	-	-	-	within;SE_46451;0.0237	-	-	within;CTCF_binding_CTCFBSDB2.0;0.0032	-	-	-	within;Heterochrom/lo_GM12878;0.0277	within;Heterochrom/lo_HUVEC;0.0113	partial;Weak_Enhancer_HMEC; 0.1617,partial;Weak_Txn_HMEC;0.5631	partial;Weak_Enhancer_NHEK; 0.2425,partial;Weak_Txn_NHEK;0.4505	within;Weak_Enhancer_NHLF;0.4158
1	215545195	215545232	37	0.149425	-	-	-	Derived	-	LINE,L2,within,0.0462	N.S	-	-	-	-	-	-	-	-	-	-	-	-	-	-	-	-	within;Heterochrom/lo_GM12878;0.0001	within;Heterochrom/lo_HUVEC;0.0003	within;Heterochrom/lo_HMEC;0.0008	within;Heterochrom/lo_NHEK;0.0003	within;Heterochrom/lo_NHLF;0.0004
1	216608935	216608971	36	0.747126	-	-	-	Derived	-	SINE,Alu,within,0.1139	N.S	-	-	-	-	-	-	-	-	-	-	-	-	-	-	-	-	within;Heterochrom/lo_GM12878;0.0002	within;Heterochrom/lo_HUVEC;0.0001	within;Heterochrom/lo_HMEC;0.0003	within;Heterochrom/lo_NHEK;0.0003	within;Heterochrom/lo_NHLF;0.0003
1	217269959	217270023	64	0.241379	ESRRG	-	-	Derived	-	LINE,L2,partial,0.5469	N.S	-	-	-	-	-	-	-	-	-	-	-	-	-	-	-	-	within;Heterochrom/lo_GM12878;0.0015	within;Heterochrom/lo_HUVEC;0.0003	within;Heterochrom/lo_HMEC;0.0026	within;Repressed_NHEK;0.0246	within;Heterochrom/lo_NHLF;0.0035
1	217457969	217458400	431	0.0517241	-	-	-	Derived	-	LINE,L1,within,0.6809	N.S	-	-	-	-	-	-	-	-	-	-	-	-	-	-	-	-	within;Heterochrom/lo_GM12878;0.012	within;Heterochrom/lo_HUVEC;0.0013	within;Heterochrom/lo_HMEC;0.0123	within;Heterochrom/lo_NHEK;0.0129	within;Heterochrom/lo_NHLF;0.0129
1	217754075	217754377	302	0.95977	GPATCH2	-	-	Ancestral	-	DNA,hAT-Charlie,partial,0.0464;SINE,Alu,partial,0.9536	N.S	-	-	-	-	-	-	-	-	-	-	-	-	-	-	-	-	within;Heterochrom/lo_GM12878;0.0046	within;Heterochrom/lo_HUVEC;0.0089	within;Heterochrom/lo_HMEC;0.0157	within;Weak_Txn_NHEK;0.0114	within;Heterochrom/lo_NHLF;0.0145
1	220285455	220285774	319	0.551724	IARS2	-	-	Ancestral	-	LINE,L1,partial,0.0345;SINE,Alu,partial,0.9655	N.S	-	-	-	-	-	-	-	-	-	-	-	-	-	-	-	-	within;Txn_Elongation_GM12878;0.0164	within;Txn_Elongation_HUVEC;0.0216	within;Txn_Elongation_HMEC;0.0347	within;Weak_Txn_NHEK;0.5317	within;Weak_Txn_NHLF;0.0839
1	220502944	220503582	638	0.212644	-	-	-	Derived	-	-	N.S	-	-	-	-	-	-	-	-	partial;FOS_380;0.9388	-	-	-	-	-	-	-	within;Heterochrom/lo_GM12878;0.0651	within;Repressed_HUVEC;0.1063	within;Heterochrom/lo_HMEC;0.0214	within;Heterochrom/lo_NHEK;0.0709	within;Heterochrom/lo_NHLF;0.0107
1	220879685	220879731	46	0.350575	-	-	-	Derived	-	-	Causal	ILMN_1674817	C1orf115	7.06234	5.38e-10	5.17e-06	1.00755	2.69e-09	-	-	-	-	-	-	-	-	-	within;Heterochrom/lo_GM12878;0.0061	within;Heterochrom/lo_HUVEC;0.0018	within;Heterochrom/lo_HMEC;0.0014	within;Heterochrom/lo_NHEK;0.0016	within;Heterochrom/lo_NHLF;0.0017
1	220990859	220990922	63	0.114943	-	-	-	Derived	simple_repeat,partial,0.2857,trf	LTR,ERV1,within,0.131	N.S	-	-	-	-	-	-	-	-	-	-	-	-	within;CTCF_binding_CTCFBSDB2.0;0.0024	-	-	-	within;Heterochrom/lo_GM12878;0.001	within;Heterochrom/lo_HUVEC;0.0117	within;Heterochrom/lo_HMEC;0.001	within;Heterochrom/lo_NHEK;0.001	within;Repressed_NHLF;0.009
1	221350930	221350994	64	0.155172	-	-	-	Derived	-	-	N.S	-	-	-	-	-	-	-	-	-	within;SE_59966;0.0021	-	-	partial;CTCF_binding_CTCFBSDB2.0;0.36	-	-	-	within;Heterochrom/lo_GM12878;0.0178	within;Heterochrom/lo_HUVEC;0.0019	within;Heterochrom/lo_HMEC;0.0018	within;Heterochrom/lo_NHEK;0.0002	within;Heterochrom/lo_NHLF;0.0023
1	221672231	221674719	2488	0.0747126	-	-	-	Derived	simple_repeat,cover,40.7869,trf	DNA,TcMar-Tigger,cover,8.4339;LINE,L1,cover,5.9379;LINE,L1,cover,6.3469;SINE,Alu,cover,8.5205;LINE,L1,partial,0.2801	N.S	-	-	-	-	-	-	-	-	-	-	-	-	overlap;CTCF_binding_CTCFBSDB2.0;8.7298	-	-	-	within;Heterochrom/lo_GM12878;0.0808	within;Heterochrom/lo_HUVEC;0.0382	within;Heterochrom/lo_HMEC;0.056	within;Heterochrom/lo_NHEK;0.0523	within;Heterochrom/lo_NHLF;0.0452
1	222034144	222034475	331	0.62069	-	-	-	Ancestral	simple_repeat,partial,0.1088,trf	SINE,Alu,cover,1.0677	Causal	ILMN_1759175	DUSP10	3.40849	0.00102541	0.484269	0.29221	0.00410163	-	-	within;SE_55946;0.0038,within;SE_35982;0.0048	-	-	within;CTCF_binding_CTCFBSDB2.0;0.0011	-	-	-	partial;Heterochrom/lo_GM12878;0.0647,partial;Repetitive/CNV_GM12878; 0.49	partial;Heterochrom/lo_HUVEC;0.0685,partial;Repetitive/CNV_HUVEC; 0.49	partial;Weak_Txn_HMEC;0.1942,partial;Weak_Enhancer_HMEC; 0.49	partial;Weak_Enhancer_NHEK; 0.49,partial;Weak_Txn_NHEK;0.1456	partial;Repetitive/CNV_NHLF; 0.49,partial;Weak_Txn_NHLF;0.1294
1	223231268	223231304	36	0.41954	-	-	-	Derived	-	LTR,ERV1,within,0.0165	N.S	-	-	-	-	-	-	-	-	-	-	-	-	-	partial;ENCSR739IHN.tbx21.gm12878;0.1336	-	-	within;Weak_Enhancer_GM12878;0.045	within;Heterochrom/lo_HUVEC;0.0018	within;Weak_Txn_HMEC;0.0067	within;Heterochrom/lo_NHEK;0.0022	within;Repressed_NHLF;0.0024
1	224815671	224818307	2636	0.109195	CNIH3	-	-	Derived	-	LINE,L1,cover,12.8585;LINE,L1,cover,7.0481;LTR,ERV1,cover,23.7477;LTR,ERV1,cover,10.4603;SINE,Alu,cover,8.7285;LTR,ERV1,cover,13.3807	N.S	-	-	-	-	-	-	-	-	overlap;MAFK_232;9.763,overlap;MafK_(ab50322)_103;10.9833,overlap;CTCF_307;7.5747	within;SE_56486;0.0695	-	-	overlap;CTCF_binding_CTCFBSDB2.0;3.7179,within;CTCF_binding_CTCFBSDB2.0;0.0067,overlap;CTCF_binding_CTCFBSDB2.0;17.5733,within;CTCF_binding_CTCFBSDB2.0;0.0657,overlap;CTCF_binding_CTCFBSDB2.0;29.2889,overlap;CTCF_binding_CTCFBSDB2.0;11.265,overlap;CTCF_binding_CTCFBSDB2.0;16.8974	-	-	-	within;Repressed_GM12878;0.2995	within;Weak_Txn_HUVEC;0.3876	within;Weak_Txn_HMEC;0.3562	within;Heterochrom/lo_NHEK;0.1627	overlap;Weak_Enhancer_NHLF;13.18,partial;Weak_Txn_NHLF;0.4412,partial;Weak_Txn_NHLF; 0.7864
1	225256532	225256801	269	0.867816	DNAH14	-	-	Unknown	-	LINE,L1,partial,0.026;SINE,Alu,partial,0.974	N.S	-	-	-	-	-	-	-	-	-	-	-	-	-	-	-	-	within;Heterochrom/lo_GM12878;0.003	within;Heterochrom/lo_HUVEC;0.0018	within;Heterochrom/lo_HMEC;0.0011	within;Heterochrom/lo_NHEK;0.0011	within;Heterochrom/lo_NHLF;0.0017
1	225344402	225344715	313	0.442529	DNAH14	-	-	Ancestral	-	SINE,Alu,partial,0.9808;LTR,ERVL-MaLR,partial,0.0192	N.S	-	-	-	-	-	-	-	-	-	-	-	-	-	-	-	-	within;Heterochrom/lo_GM12878;0.002	within;Heterochrom/lo_HUVEC;0.0021	within;Heterochrom/lo_HMEC;0.0013	within;Heterochrom/lo_NHEK;0.0013	within;Heterochrom/lo_NHLF;0.0014
1	226002815	226003141	326	0.293103	EPHX1	-	-	Derived	-	SINE,Alu,partial,0.6104	N.S	-	-	-	-	-	-	-	-	-	within;SE_00381;0.0089,within;SE_46748;0.0118,within;SE_05837;0.0043,within;SE_00960;0.009,within;SE_41802;0.009	-	-	-	-	-	-	within;Heterochrom/lo_GM12878;0.0094	within;Weak_Txn_HUVEC;0.1254	within;Heterochrom/lo_HMEC;0.0627	within;Weak_Txn_NHEK;0.1019	within;Weak_Txn_NHLF;0.2329
1	226612688	226612895	207	0.0229885	-	-	-	Derived	-	LINE,L2,partial,0.3382;LINE,L2,partial,0.686	N.S	-	-	-	-	-	-	-	-	partial;TCF7L2_592;0.0116,partial;CTCF_1000;0.1776	-	-	-	within;CTCF_binding_CTCFBSDB2.0;0.1957,partial;CTCF_binding_CTCFBSDB2.0;0.1993,partial;CTCF_binding_CTCFBSDB2.0;0.1741,partial;CTCF_binding_CTCFBSDB2.0;0.0089,within;CTCF_binding_CTCFBSDB2.0;0.0019,partial;CTCF_binding_CTCFBSDB2.0;0.0798,within;CTCF_binding_CTCFBSDB2.0;0.1437,partial;CTCF_binding_CTCFBSDB2.0;0.1587,partial;CTCF_binding_CTCFBSDB2.0;0.0427,partial;CTCF_binding_CTCFBSDB2.0;0.0365,pa…	within;ENCSR412QBS.tardbp.gm12878;0.3281,partial;ENCSR000BRH.mta3.gm12878; 0.4241,partial;ENCSR000BRI.runx3.gm12878; 0.0633,partial;ENCSR199WXF.eed.gm12878;0.1925	-	within;CTCF_Binding_Site_GM12878;0.1726	within;Weak_Promoter_GM12878;0.5175	within;Repressed_HUVEC;0.0123	within;Heterochrom/lo_HMEC;0.047	partial;Insulator_NHEK;0.1113,partial;Weak_Txn_NHEK; 0.0295	within;Repressed_NHLF;0.0357
1	227482265	227482582	317	0.597701	CDC42BPA	-	-	Unknown	simple_repeat,partial,0.0694,trf	SINE,Alu,partial,0.9558;SINE,MIR,partial,0.0442	N.S	-	-	-	-	-	-	-	-	-	-	-	-	-	-	-	-	within;Heterochrom/lo_GM12878;0.004	within;Weak_Txn_HUVEC;0.0417	within;Weak_Txn_HMEC;0.0203	within;Weak_Txn_NHEK;0.0191	within;Heterochrom/lo_NHLF;0.0755
1	227903140	227903188	48	0.0862069	-	-	-	Derived	-	LINE,L1,within,0.018	N.S	-	-	-	-	-	-	-	-	-	-	-	-	-	-	-	-	within;Heterochrom/lo_GM12878;0.0037	within;Heterochrom/lo_HUVEC;0.0005	within;Heterochrom/lo_HMEC;0.0007	within;Heterochrom/lo_NHEK;0.0007	within;Heterochrom/lo_NHLF;0.0003
1	228024094	228024405	311	0.770115	PRSS38	-	-	Ancestral	-	SINE,Alu,partial,0.9614	N.S	-	-	-	-	-	-	-	-	-	-	-	-	-	-	-	-	within;Heterochrom/lo_GM12878;0.002	within;Heterochrom/lo_HUVEC;0.0042	within;Heterochrom/lo_HMEC;0.0077	within;Heterochrom/lo_NHEK;0.0058	within;Heterochrom/lo_NHLF;0.0034
1	228572161	228572489	328	0.902299	-	-	-	Ancestral	simple_repeat,cover,8.6316,trf	LINE,L1,partial,0.0274;SINE,Alu,partial,0.9421	N.S	-	-	-	-	-	-	-	-	-	-	-	-	-	-	-	-	partial;Repetitive/CNV_GM12878;0.08,overlap;Repetitive/CNV_GM12878;1.64,partial;Weak_Txn_GM12878; 0.014	partial;Heterochrom/lo_HUVEC; 0.04,partial;Repetitive/CNV_HUVEC;0.08	within;Weak_Txn_HMEC;0.0238	partial;Insulator_NHEK;0.08,partial;Weak_Txn_NHEK; 0.0363	partial;Heterochrom/lo_NHLF; 0.104,partial;Repetitive/CNV_NHLF;0.08
1	229473427	229476940	3513	0.0114943	CCSAP	-	-	Unknown	simple_repeat,cover,94.9459,trf;simple_repeat,partial,0.0142,trf	LINE,L1,cover,87.825;Simple_repeat,Simple_repeat,partial,0.0142;SINE,MIR,cover,70.26;SINE,Alu,partial,0.0797;Simple_repeat,Simple_repeat,cover,94.9459;LINE,L1,cover,3.0103;LINE,L1,cover,5.1738;Low_complexity,Low_complexity,cover,167.2857;LINE,L1,cover,12.8681	N.S	-	-	-	-	-	-	-	-	overlap;FOS_254;14.052,overlap;KAP1_484;7.8067,overlap;IRF1_537;11.3323,overlap;KAP1_332;5.1967,overlap;CEBPB_168;10.8426,partial;MYC_261; 0.0229	-	-	-	partial;CTCF_binding_CTCFBSDB2.0;0.0702	overlap;ENCSR000BGP.pou2f2.gm12878;30.0256,overlap;ENCSR412QBS.tardbp.gm12878;4.6592,overlap;ENCSR739IHN.tbx21.gm12878;6.666,overlap;ENCSR000BGQ.spi1.gm12878;20.0743,overlap;ENCSR000BRI.runx3.gm12878;18.9892	-	-	overlap;Weak_Enhancer_GM12878;8.7825,partial;Weak_Enhancer_GM12878; 0.9075,partial;Weak_Enhancer_GM12878;0.4375,overlap;Weak_Promoter_GM12878;8.7825,overlap;Weak_Enhancer_GM12878;17.565,overlap;Weak_Promoter_GM12878;17.565,overlap;Active_Promoter_GM12878;4.3913	partial;Weak_Txn_HUVEC;0.2138,partial;Weak_Txn_HUVEC; 0.9075,overlap;Weak_Enhancer_HUVEC;17.565	partial;Weak_Promoter_HMEC; 0.815,overlap;Weak_Enhancer_HMEC;5.855,overlap;Weak_Enhancer_HMEC;17.565,partial;Weak_Txn_HMEC;0.1932	overlap;Weak_Enhancer_NHEK;17.565,partial;Weak_Enhancer_NHEK; 0.9537,overlap;Weak_Enhancer_NHEK;8.7825,partial;Weak_Txn_NHEK;0.0647,overlap;Weak_Txn_NHEK;8.7825,overlap;Weak_Txn_NHEK;3.513	partial;Weak_Enhancer_NHLF; 0.9383,partial;Weak_Txn_NHLF;0.0337,overlap;Weak_Txn_NHLF;1.9517,overlap;Weak_Enhancer_NHLF;4.3913
1	229568189	229568268	79	0.0287356	ACTA1	-	-	Derived	simple_repeat,partial,0.3165,trf	Simple_repeat,Simple_repeat,partial,0.3165	N.S	-	-	-	-	-	-	-	-	within;SUZ12_181;0.0761,partial;EZH2_753;0.037	within;SE_51578;0.006	-	-	within;CTCF_binding_CTCFBSDB2.0;0.0139	-	-	-	within;Poised_Promoter_GM12878;0.395	within;Repressed_HUVEC;0.0165	within;Poised_Promoter_HMEC;0.0658	within;Repressed_NHEK;0.0165	within;Repressed_NHLF;0.0141
1	229812534	229820836	8302	0.465517	-	-	-	Derived	simple_repeat,cover,176.6383,trf;simple_repeat,cover,140.7119,trf;simple_repeat,cover,332.08,trf;simple_repeat,cover,150.9455,trf;simple_repeat,cover,202.4878,trf;simple_repeat,cover,259.4375,trf;simple_repeat,cover,82.198,trf;simple_repeat,cover,166.04,trf;simple_repeat,cover,193.0698,trf;simple_repeat,cover,148.25,trf;simple_repeat,cover,100.0241,trf;simple_repeat,cover,169.4286,trf;simple_repe…	LINE,L1,cover,65.3701;SINE,Alu,cover,28.6276;LINE,L1,cover,9.204;Low_complexity,Low_complexity,cover,37.9087;LINE,L1,cover,86.4792;LINE,L1,cover,20.1017;Low_complexity,Low_complexity,cover,122.0882;Simple_repeat,Simple_repeat,cover,162.7843;SINE,Alu,partial,0.0212;SINE,Alu,cover,28.3345;SINE,MIR,cover,65.8889;SINE,MIR,cover,85.5876;LINE,L1,cover,63.374;SINE,Alu,cover,27.5814;LINE,L1,cover,5.5532;…	N.S	-	-	-	-	-	-	-	-	overlap;CEBPB_271;37.0625,overlap;ZNF143_169;28.6276,overlap;CEBPB_171;38.4352	within;SE_25523;0.2178	-	-	-	-	-	-	within;Heterochrom/lo_GM12878;0.3169	within;Heterochrom/lo_HUVEC;0.1667	within;Heterochrom/lo_HMEC;0.1701	within;Heterochrom/lo_NHEK;0.1837	within;Heterochrom/lo_NHLF;0.2923
1	231303066	231303371	305	0.408046	TRIM67	-	-	Ancestral	-	SINE,Alu,partial,0.9869;SINE,Alu,partial,0.0098	N.S	-	-	-	-	-	-	-	-	-	-	-	-	-	-	-	-	within;Heterochrom/lo_GM12878;0.0508	within;Heterochrom/lo_HUVEC;0.0803	within;Weak_Txn_HMEC;0.0803	within;Repressed_NHEK;0.0565	within;Heterochrom/lo_NHLF;0.0164
1	231346674	231346796	122	0.143678	TRIM67	-	-	Derived	-	SINE,Alu,partial,0.8443;Simple_repeat,Simple_repeat,partial,0.1557	N.S	-	-	-	-	-	-	-	-	-	-	-	-	partial;CTCF_binding_CTCFBSDB2.0;0.0145,within;CTCF_binding_CTCFBSDB2.0;0.0041	-	-	within;CTCF_Binding_Site_GM12878;0.2037	within;Heterochrom/lo_GM12878;0.0122	within;Heterochrom/lo_HUVEC;0.0122	within;Heterochrom/lo_HMEC;0.0161	within;Heterochrom/lo_NHEK;0.0359	partial;Heterochrom/lo_NHLF;0.0139,partial;Insulator_NHLF; 0.095
1	231420614	231420710	96	0.0574713	-	-	-	Derived	-	SINE,Alu,within,0.3333	N.S	-	-	-	-	-	-	-	-	-	-	-	-	-	-	-	-	within;Heterochrom/lo_GM12878;0.0027	within;Heterochrom/lo_HUVEC;0.0027	within;Heterochrom/lo_HMEC;0.0027	within;Heterochrom/lo_NHEK;0.0027	within;Heterochrom/lo_NHLF;0.0027
1	231511054	231511084	30	0.798851	EGLN1	-	-	Derived	-	SINE,Alu,within,0.102	N.S	-	-	-	-	-	-	-	-	-	within;SE_40940;0.0003	-	-	-	-	-	-	within;Weak_Txn_GM12878;0.0075	within;Weak_Txn_HUVEC;0.0079	within;Weak_Txn_HMEC;0.0018	within;Weak_Txn_NHEK;0.0045	within;Weak_Txn_NHLF;0.0016
1	232356522	232356553	31	0.149425	-	-	-	Derived	-	LINE,L2,partial,0.4516	N.S	-	-	-	-	-	-	-	-	-	-	within;Enhancer_FANTOM;0.1197	-	-	-	-	-	within;Heterochrom/lo_GM12878;0.0021	within;Heterochrom/lo_HUVEC;0.001	within;Weak_Enhancer_HMEC;0.0517	within;Heterochrom/lo_NHEK;0.0033	within;Heterochrom/lo_NHLF;0.0004
1	232423119	232423446	327	0.965517	-	-	-	Ancestral	simple_repeat,cover,11.2759,trf	SINE,Alu,cover,1.0251	N.S	-	-	-	-	-	-	-	-	-	-	-	-	-	-	-	-	within;Heterochrom/lo_GM12878;0.0059	within;Heterochrom/lo_HUVEC;0.0053	within;Heterochrom/lo_HMEC;0.038	within;Repressed_NHEK;0.0409	within;Heterochrom/lo_NHLF;0.004
1	232458591	232460251	1660	0.356322	-	-	-	Derived	-	LINE,CR1,partial,0.1681;SINE,Alu,cover,11.9424;SINE,MIR,cover,13.1746	N.S	-	-	-	-	-	-	-	-	-	within;SE_27584;0.0345	-	-	overlap;CTCF_binding_CTCFBSDB2.0;13.1746	-	-	-	within;Heterochrom/lo_GM12878;0.0069	within;Heterochrom/lo_HUVEC;0.0333	within;Heterochrom/lo_HMEC;0.1137	within;Heterochrom/lo_NHEK;0.1804	within;Heterochrom/lo_NHLF;0.0106
1	232852476	232852905	429	0.0344828	-	-	-	Unknown	-	SINE,Alu,partial,0.1142;LINE,L1,cover,1.8255	N.S	-	-	-	-	-	-	-	-	-	-	-	-	within;CTCF_binding_CTCFBSDB2.0;0.0018	-	-	-	within;Heterochrom/lo_GM12878;0.0286	within;Heterochrom/lo_HUVEC;0.033	within;Heterochrom/lo_HMEC;0.0523	within;Heterochrom/lo_NHEK;0.0536	within;Heterochrom/lo_NHLF;0.0231
1	233801316	233801351	35	0.649425	KCNK1	-	-	Derived	-	LTR,ERVL,within,0.0493	N.S	-	-	-	-	-	-	-	-	within;CEBPB_182;0.1367,within;GATA1_411;0.0435,partial;STAT2_216; 0.0317,partial;RCOR1_417; 0.0894,within;Pol2_1000;0.0854,partial;MXI1_155; 0.1017,within;TAF1_177;0.0875,within;POLR2A_1000;0.0538,partial;CCNT2_389; 0.0548,within;ETS1_285;0.0897,within;MYC_336;0.0751,within;SMARCA4_210;0.0543,within;ZBTB7A_208;0.0866,within;STAT2_189;0.0983,within;EP300_1000;0.0911,within;MAZ_165;0.0946,within;C…	within;SE_08226;0.0006	-	-	-	-	-	within;TF_binding_site_GM12878;0.0627	within;Weak_Txn_GM12878;0.0109	within;Heterochrom/lo_HUVEC;0.0002	within;Weak_Txn_HMEC;0.0109	within;Weak_Txn_NHEK;0.0117	within;Heterochrom/lo_NHLF;0.0002
1	234318645	234319747	1102	0.936782	SLC35F3	-	-	Derived	-	Low_complexity,Low_complexity,cover,38.0;SINE,Alu,cover,3.6611;LINE,L1,partial,0.0499	N.S	-	-	-	-	-	-	-	-	-	within;SE_25685;0.0312	-	-	-	-	-	-	within;Heterochrom/lo_GM12878;0.0619	within;Heterochrom/lo_HUVEC;0.0191	within;Heterochrom/lo_HMEC;0.037	within;Weak_Txn_NHEK;0.1413	within;Heterochrom/lo_NHLF;0.0191
1	234587203	234587512	309	0.695402	TARBP1	-	-	Ancestral	-	SINE,Alu,cover,1.0266	N.S	-	-	-	-	-	-	-	-	partial;GATA3_207; 0.0743	-	-	-	-	-	-	-	within;Weak_Txn_GM12878;0.1188	within;Weak_Txn_HUVEC;0.0089	within;Weak_Txn_HMEC;0.1288	within;Weak_Txn_NHEK;0.0249	within;Weak_Txn_NHLF;0.0085
1	234702730	234709339	6609	0.0804598	-	-	-	Derived	-	LINE,L2,cover,68.134;LINE,L1,cover,58.4867;LINE,L1,cover,50.8385;LINE,L2,cover,29.6368;SINE,Alu,cover,22.4034;LINE,L2,cover,48.5956;LTR,ERVL,cover,16.0413;SINE,MIR,cover,25.8164;SINE,MIR,cover,32.3971;SINE,MIR,cover,169.4615;SINE,Alu,cover,21.6689;SINE,Alu,cover,20.8486;Simple_repeat,Simple_repeat,cover,75.9655;SINE,MIR,cover,55.075;LTR,ERVL-MaLR,cover,17.2109;SINE,MIR,cover,42.3654	N.S	-	-	-	-	-	-	-	-	overlap;FOXM1_268;12.7096,overlap;GATA-2_1000;19.7874,overlap;GATA-1_158;14.6867,overlap;EP300_392;20.9146,overlap;RCOR1_220;22.3277,overlap;MEF2A_322;91.7917,overlap;MEF2A_530;25.8164,overlap;NFIC_243;11.0889,overlap;p300_376;24.4778,overlap;GATA2_1000;20.5248,overlap;GATA3_821;54.6198	within;SE_03881;0.0518,partial;SE_51097;0.0133,within;SE_40608;0.0666,within;SE_04834;0.0661,partial;SE_48634;0.048,within;SE_06706;0.0663	-	-	-	overlap;ENCSR000BKB.mef2a.gm12878;22.1037,overlap;ENCSR000BGU.ebf1.gm12878;57.9737,overlap;ENCSR897MMC.junb.gm12878;18.4095,overlap;ENCSR199WXF.eed.gm12878;9.7478,overlap;ENCSR000BRU.foxm1.gm12878;36.3132,overlap;ENCSR000BRI.runx3.gm12878;40.0545,overlap;ENCSR000BMY.rad21.gm12878;50.0682,overlap;ENCSR000BNG.mef2c.gm12878;31.774,overlap;ENCSR199WXF.eed.gm12878;42.0955,overlap;ENCSR000BUF.creb1.gm1…	-	-	overlap;Weak_Enhancer_GM12878;11.015,partial;Heterochrom/lo_GM12878; 0.3002,partial;Heterochrom/lo_GM12878;0.123	within;Heterochrom/lo_HUVEC;0.5507	overlap;Weak_Enhancer_HMEC;33.045,partial;Strong_Enhancer_HMEC; 0.9367,overlap;Weak_Txn_HMEC;1.271,partial;Weak_Enhancer_HMEC;0.5392	within;Weak_Txn_NHEK;0.8931	within;Heterochrom/lo_NHLF;0.2754
1	234884738	234884771	33	0.206897	-	-	-	Derived	-	LINE,L1,within,0.0727	N.S	-	-	-	-	-	-	-	-	within;MAFK_752;0.1196,within;MAFF_450;0.1126,within;MafK_(SC-477)_327;0.1352,within;MafF_(M8194)_308;0.1222	within;SE_47205;0.0005,within;SE_05210;0.0008,within;SE_07154;0.0008,within;SE_03441;0.001,within;SE_06159;0.0009,within;SE_65556;0.0007,within;SE_45839;0.0005,within;SE_56745;0.0004,within;SE_08108;0.0009,within;SE_04206;0.0008,within;SE_63435;0.0008	-	-	-	-	-	-	within;Heterochrom/lo_GM12878;0.0014	within;Heterochrom/lo_HUVEC;0.0025	within;Heterochrom/lo_HMEC;0.0014	within;Heterochrom/lo_NHEK;0.0043	within;Heterochrom/lo_NHLF;0.0038
1	236054576	236054913	337	0.396552	-	-	-	Ancestral	simple_repeat,cover,8.2195,trf;simple_repeat,cover,8.641,trf	SINE,Alu,cover,1.0665	N.S	-	-	-	-	-	-	-	-	-	within;SE_47207;0.0054,within;SE_09146;0.0012	-	-	-	-	-	-	within;Weak_Txn_GM12878;0.1685	within;Heterochrom/lo_HUVEC;0.0135	within;Heterochrom/lo_HMEC;0.0366	within;Heterochrom/lo_NHEK;0.0281	within;Heterochrom/lo_NHLF;0.0443
1	236549087	236551329	2242	0.0632184	-	-	-	Ancestral	simple_repeat,cover,4.5662,trf;simple_repeat,cover,9.7478,trf;simple_repeat,cover,15.9007,trf;simple_repeat,cover,15.4621,trf;simple_repeat,cover,5.8691,trf;simple_repeat,cover,20.5688,trf;simple_repeat,cover,6.4798,trf;simple_repeat,cover,4.6515,trf;simple_repeat,cover,4.9602,trf;simple_repeat,cover,12.3867,trf;simple_repeat,cover,3.5307,trf	Other,Other,cover,1.0841;Simple_repeat,Simple_repeat,cover,15.4621	N.S	-	-	-	-	-	-	-	-	-	-	-	-	-	-	-	-	within;Heterochrom/lo_GM12878;0.0485	within;Heterochrom/lo_HUVEC;0.0603	within;Heterochrom/lo_HMEC;0.0575	within;Heterochrom/lo_NHEK;0.0252	within;Heterochrom/lo_NHLF;0.0206
1	236594926	236595250	324	0.327586	EDARADD	-	-	Ancestral	simple_repeat,partial,0.071,trf	SINE,Alu,partial,0.9599	N.S	-	-	-	-	-	-	-	-	-	-	-	-	-	-	-	-	within;Heterochrom/lo_GM12878;0.0126	within;Heterochrom/lo_HUVEC;0.0091	within;Weak_Txn_HMEC;0.009	within;Heterochrom/lo_NHEK;0.0105	within;Heterochrom/lo_NHLF;0.0036
1	236723353	236723391	38	0.218391	HEATR1	-	-	Derived	-	-	N.S	-	-	-	-	-	-	-	-	-	-	-	-	within;CTCF_binding_CTCFBSDB2.0;0.0073,within;CTCF_binding_CTCFBSDB2.0;0.2065,within;CTCF_binding_CTCFBSDB2.0;0.0363	-	-	-	within;Txn_Elongation_GM12878;0.0007	within;Txn_Elongation_HUVEC;0.0012	within;Txn_Elongation_HMEC;0.0006	within;Txn_Elongation_NHEK;0.0015	within;Txn_Elongation_NHLF;0.0012
1	237367252	237369607	2355	0.0287356	RYR2	-	-	Derived	simple_repeat,cover,73.5938,trf	LINE,L2,cover,11.1611;Simple_repeat,Simple_repeat,cover,57.439;LINE,L1,cover,13.5345;LINE,L1,partial,0.0259;SINE,Alu,cover,7.9831	N.S	-	-	-	-	-	-	-	-	partial;JUND_180; 0.7094,overlap;STAT3_248;9.6516,overlap;CEBPB_965;8.5326,overlap;STAT3_336;7.4525,overlap;FOS_700;8.7546,overlap;CTCF_223;6.4698,overlap;CEBPB_464;9.1992,overlap;MYC_145;7.5968	within;SE_40616;0.0092	-	-	overlap;CTCF_binding_CTCFBSDB2.0;50.1064	-	-	overlap;Open_chromatin_GM12878;12.9396	within;Heterochrom/lo_GM12878;0.0283	within;Heterochrom/lo_HUVEC;0.011	within;Heterochrom/lo_HMEC;0.0063	within;Heterochrom/lo_NHEK;0.0069	within;Heterochrom/lo_NHLF;0.0103
1	239095916	239095949	33	0.0402299	-	-	-	Derived	-	LINE,L1,within,0.0245	N.S	-	-	-	-	-	-	-	-	-	-	-	-	-	-	-	-	within;Heterochrom/lo_GM12878;0.0001	within;Heterochrom/lo_HUVEC;0.0001	within;Heterochrom/lo_HMEC;0.001	within;Heterochrom/lo_NHEK;0.0006	within;Heterochrom/lo_NHLF;0.0001
1	239305704	239305739	35	0.465517	-	-	-	Derived	-	-	N.S	-	-	-	-	-	-	-	-	-	-	-	-	-	-	-	-	within;Heterochrom/lo_GM12878;0.0001	within;Heterochrom/lo_HUVEC;0.0001	within;Heterochrom/lo_HMEC;0.0004	within;Heterochrom/lo_NHEK;0.0001	within;Heterochrom/lo_NHLF;0.0001
1	240122824	240123257	433	0.0229885	-	-	-	Derived	-	LINE,L1,within,0.3113	N.S	-	-	-	-	-	-	-	-	-	-	-	-	-	-	-	-	within;Heterochrom/lo_GM12878;0.019	within;Heterochrom/lo_HUVEC;0.0193	within;Heterochrom/lo_HMEC;0.0179	within;Heterochrom/lo_NHEK;0.019	within;Repressed_NHLF;0.0471
1	240302571	240302663	92	0.482759	FMN2	-	-	Derived	-	LINE,L2,within,0.3262	N.S	-	-	-	-	-	-	-	-	-	-	-	-	partial;CTCF_binding_CTCFBSDB2.0;0.036	-	-	-	within;Heterochrom/lo_GM12878;0.0008	within;Heterochrom/lo_HUVEC;0.002	within;Heterochrom/lo_HMEC;0.0017	within;Heterochrom/lo_NHEK;0.0018	within;Weak_Txn_NHLF;0.0159
1	240616991	240617314	323	0.873563	FMN2	-	-	Ancestral	-	SINE,Alu,partial,0.9505	N.S	-	-	-	-	-	-	-	-	-	-	-	-	-	-	-	-	within;Heterochrom/lo_GM12878;0.0019	within;Heterochrom/lo_HUVEC;0.0012	within;Heterochrom/lo_HMEC;0.0012	within;Heterochrom/lo_NHEK;0.0012	within;Heterochrom/lo_NHLF;0.0598
1	240891141	240891280	139	0.488506	-	-	-	Derived	-	SINE,Alu,within,0.4385	N.S	-	-	-	-	-	-	-	-	-	-	-	-	-	-	-	-	within;Heterochrom/lo_GM12878;0.0012	within;Heterochrom/lo_HUVEC;0.0012	within;Heterochrom/lo_HMEC;0.0012	within;Heterochrom/lo_NHEK;0.0012	within;Heterochrom/lo_NHLF;0.0134
1	241360538	241360852	314	0.948276	RGS7	-	-	Ancestral	-	SINE,Alu,partial,0.9586;LINE,L1,partial,0.0414	N.S	-	-	-	-	-	-	-	-	-	-	-	-	-	-	-	-	within;Heterochrom/lo_GM12878;0.0019	within;Heterochrom/lo_HUVEC;0.0028	within;Heterochrom/lo_HMEC;0.0007	within;Heterochrom/lo_NHEK;0.0007	within;Heterochrom/lo_NHLF;0.0055
1	241586226	241586488	262	0.902299	-	-	-	Derived	-	LINE,L1,partial,0.2901;SINE,Alu,partial,0.5038	N.S	-	-	-	-	-	-	-	-	-	-	-	-	-	-	-	within;CTCF_Binding_Site_GM12878;0.2185	within;Repressed_GM12878;0.0873	within;Heterochrom/lo_HUVEC;0.0085	within;Repressed_HMEC;0.3275	within;Repressed_NHEK;0.262	within;Weak_Enhancer_NHLF;0.2183
1	241691691	241692044	353	0.091954	-	-	-	Unknown	simple_repeat,cover,14.12,trf;simple_repeat,partial,0.068,trf	LINE,L1,cover,1.6495;LINE,L1,partial,0.0652;Simple_repeat,Simple_repeat,partial,0.0822;Simple_repeat,Simple_repeat,cover,13.0741	N.S	-	-	-	-	-	-	-	-	partial;JUND_244; 0.5156	-	-	-	-	-	-	-	within;Heterochrom/lo_GM12878;0.0519	within;Repressed_HUVEC;0.0339	within;Heterochrom/lo_HMEC;0.0353	within;Heterochrom/lo_NHEK;0.0346	within;Heterochrom/lo_NHLF;0.0882
1	244894917	244899616	4699	0.0229885	-	-	-	Derived	simple_repeat,cover,156.6333,trf	LTR,ERV1,cover,23.3781;LTR,ERV1,cover,38.5164;SINE,Alu,cover,14.4585;LTR,ERV1,cover,20.792;LTR,ERV1,cover,8.4211;SINE,Alu,cover,17.8669;SINE,Alu,cover,35.3308;LTR,ERV1,cover,29.5535;SINE,Alu,cover,15.8215;LTR,ERV1,partial,0.0513;SINE,Alu,cover,15.4572;LTR,ERV1,cover,92.1373	N.S	-	-	-	-	-	-	-	-	overlap;KAP1_650;5.1637,overlap;KAP1_805;10.4422,partial;TAF1_164; 0.2778,partial;Pol2_215; 0.2039,overlap;TRIM28_192;11.2957,partial;MAFK_409; 0.3621,partial;TAF1_146; 0.3735,partial;BACH1_612; 0.3086,partial;POLR2A_269; 0.4683,overlap;SETDB1_1000;5.8445,overlap;CBX3_611;10.6795,partial;JUND_187; 0.8219,overlap;ZNF143_227;16.2034,overlap;TAL1_269;17.0254,overlap;TAL1_(SC-12984)_85;18.796,overlap…	-	overlap;Enhancer_FANTOM;11.8363,overlap;Enhancer_FANTOM;12.4973	-	-	overlap;ENCSR900XDB.zfp36.gm12878;20.6096,overlap;ENCSR000BMB.elf1.gm12878;23.1478	-	-	overlap;Weak_Enhancer_GM12878;5.8738,partial;Repressed_GM12878;0.9611,partial;Weak_Txn_GM12878; 0.0477	partial;Weak_Enhancer_HUVEC; 0.195,partial;Weak_Txn_HUVEC;0.9708	partial;Weak_Txn_HMEC;0.9105,partial;Weak_Txn_HMEC; 0.1155,overlap;Weak_Enhancer_HMEC;5.8738	overlap;Weak_Enhancer_NHEK;7.8317,partial;Weak_Txn_NHEK;0.9105,partial;Weak_Txn_NHEK; 0.1682	partial;Heterochrom/lo_NHLF; 0.1616,partial;Heterochrom/lo_NHLF;0.46,overlap;Insulator_NHLF;23.495
1	245002402	245002802	400	0.0574713	COX20	-	-	Derived	-	LINE,L2,partial,0.4475	N.S	-	-	-	-	-	-	-	-	partial;Pol2-4H8_199;0.8484,within;POLR2A_309;0.339,partial;ZNF263_179;0.1511,partial;ZNF263_244;0.349,overlap;Pol2_133;1.3793,partial;TCF7L2_263; 0.1762	within;SE_15357;0.0505	-	-	within;CTCF_binding_CTCFBSDB2.0;0.0382	overlap;ENCSR000BQZ.stat5a.gm12878;2.649,overlap;ENCSR000BJZ.bclaf1.gm12878;3.0075,overlap;ENCSR000BQM.pml.gm12878;1.5686,overlap;ENCSR000BGP.pou2f2.gm12878;2.649,within;ENCSR000BQL.nfatc1.gm12878;0.3846	-	-	within;Weak_Enhancer_GM12878;0.4	within;Txn_Transition_HUVEC;0.2	within;Txn_Transition_HMEC;0.1818	within;Txn_Elongation_NHEK;0.0215	within;Txn_Transition_NHLF;0.2222
1	245094597	245094834	237	0.0114943	-	-	-	Derived	-	SINE,Alu,cover,2.37;SINE,Alu,partial,0.1983	N.S	-	-	-	-	-	-	-	-	-	-	-	-	-	-	-	-	within;Heterochrom/lo_GM12878;0.0135	within;Heterochrom/lo_HUVEC;0.0065	within;Heterochrom/lo_HMEC;0.006	within;Heterochrom/lo_NHEK;0.0075	within;Heterochrom/lo_NHLF;0.0056
1	246125966	246126155	189	0.729885	SMYD3	-	-	Derived	-	-	N.S	-	-	-	-	-	-	-	-	-	-	-	-	within;CTCF_binding_CTCFBSDB2.0;0.0004	-	-	-	within;Weak_Txn_GM12878;0.0215	within;Heterochrom/lo_HUVEC;0.0067	within;Heterochrom/lo_HMEC;0.0078	within;Heterochrom/lo_NHEK;0.0131	within;Weak_Txn_NHLF;0.0286
1	246167283	246167379	96	0.0804598	SMYD3	-	-	Derived	-	SINE,MIR,within,0.455	N.S	-	-	-	-	-	-	-	-	-	-	-	-	within;CTCF_binding_CTCFBSDB2.0;0.0002,within;CTCF_binding_CTCFBSDB2.0;0.0542	-	-	-	within;Heterochrom/lo_GM12878;0.0109	within;Heterochrom/lo_HUVEC;0.012	within;Weak_Enhancer_HMEC;0.0686	within;Weak_Txn_NHEK;0.12	within;Weak_Txn_NHLF;0.16
1	246969898	246969989	91	0.95977	-	-	-	Derived	-	LINE,L1,within,0.175	N.S	-	-	-	-	-	-	-	-	-	-	-	-	-	-	-	-	within;Heterochrom/lo_GM12878;0.0045	within;Heterochrom/lo_HUVEC;0.0253	within;Heterochrom/lo_HMEC;0.0019	within;Heterochrom/lo_NHEK;0.007	within;Repressed_NHLF;0.0064
1	247027879	247028188	309	0.885057	AHCTF1	-	-	Ancestral	simple_repeat,partial,0.1294,trf	SINE,Alu,cover,1.0842	N.S	-	-	-	-	-	-	-	-	-	-	-	-	-	-	-	-	partial;Repetitive/CNV_GM12878; 0.055,partial;Txn_Elongation_GM12878;0.0117	partial;Repetitive/CNV_HUVEC; 0.055,partial;Txn_Elongation_HUVEC;0.0237	partial;Txn_Elongation_HMEC;0.0167,partial;Repetitive/CNV_HMEC; 0.055	partial;Txn_Elongation_NHEK;0.0182,partial;Txn_Transition_NHEK; 0.055	partial;Weak_Txn_NHLF;0.1146,partial;Repetitive/CNV_NHLF; 0.055
1	247061190	247061234	44	0.522989	AHCTF1	-	-	Derived	-	SINE,Alu,within,0.1705	N.S	-	-	-	-	-	-	-	-	-	-	-	-	within;CTCF_binding_CTCFBSDB2.0;0.2933	-	-	-	within;Txn_Elongation_GM12878;0.0017	within;Txn_Transition_HUVEC;0.055	within;Txn_Elongation_HMEC;0.0014	within;Txn_Elongation_NHEK;0.0037	within;Txn_Elongation_NHLF;0.0032
1	247653758	247655202	1444	0.0344828	-	-	-	Derived	-	SINE,MIR,partial,0.0152	N.S	-	-	-	-	-	-	-	-	-	-	-	-	-	-	-	-	within;Repressed_GM12878;0.2674	within;Heterochrom/lo_HUVEC;0.0062	within;Heterochrom/lo_HMEC;0.0076	within;Heterochrom/lo_NHEK;0.0162	within;Heterochrom/lo_NHLF;0.0095
1	248207809	248208136	327	0.591954	OR2L13	-	-	Ancestral	simple_repeat,partial,0.0765,trf	LTR,ERV1,partial,0.0428;SINE,Alu,partial,0.9572	Causal	ILMN_1697466	OR5AY1	3.39515	0.00107004	0.489304	0.044696	0.00642021	-	partial;JUND_379;0.2283,partial;JUN_161;0.2724,partial;JunD_351;0.2077	-	-	-	-	-	-	-	within;Heterochrom/lo_GM12878;0.0029	within;Heterochrom/lo_HUVEC;0.0011	within;Heterochrom/lo_HMEC;0.0012	within;Heterochrom/lo_NHEK;0.0012	within;Heterochrom/lo_NHLF;0.0011
1	248849862	248850138	276	0.224138	-	-	-	Derived	-	-	N.S	-	-	-	-	-	-	-	-	partial;NFIC_248; 0.1795,partial;ATF2_243; 0.1346,partial;CTCF_1000; 0.1038,partial;FOXM1_290; 0.1058	-	-	-	partial;CTCF_binding_CTCFBSDB2.0;0.2119,within;CTCF_binding_CTCFBSDB2.0;0.0136,partial;CTCF_binding_CTCFBSDB2.0;0.2273,partial;CTCF_binding_CTCFBSDB2.0;0.0509,partial;CTCF_binding_CTCFBSDB2.0;0.1617,within;CTCF_binding_CTCFBSDB2.0;0.0259,partial;CTCF_binding_CTCFBSDB2.0;0.1616,partial;CTCF_binding_CTCFBSDB2.0;0.2254,partial;CTCF_binding_CTCFBSDB2.0;0.0442	partial;ENCSR739IHN.tbx21.gm12878; 0.1623	-	-	within;Strong_Enhancer_GM12878;0.1971	within;Heterochrom/lo_HUVEC;0.0023	within;Heterochrom/lo_HMEC;0.0023	within;Heterochrom/lo_NHEK;0.0023	within;Heterochrom/lo_NHLF;0.0027
2	1172086	1172128	42	0.856322	SNTG2	-	-	Derived	-	LINE,L1,within,0.2373	N.S	-	-	-	-	-	-	-	-	-	-	-	-	-	-	-	-	within;Heterochrom/lo_GM12878;0.0005	within;Heterochrom/lo_HUVEC;0.0006	within;Heterochrom/lo_HMEC;0.0005	within;Heterochrom/lo_NHEK;0.0005	within;Heterochrom/lo_NHLF;0.0005
2	1768171	1768206	35	0.241379	-	-	-	Derived	-	LINE,L1,within,0.0058	N.S	-	-	-	-	-	-	-	-	-	-	-	-	within;CTCF_binding_CTCFBSDB2.0;0.0	-	-	-	within;Heterochrom/lo_GM12878;0.0019	within;Heterochrom/lo_HUVEC;0.0027	within;Heterochrom/lo_HMEC;0.0019	within;Heterochrom/lo_NHEK;0.0021	within;Heterochrom/lo_NHLF;0.0046
2	1826538	1826595	57	0.603448	MYT1L	-	-	Derived	-	-	N.S	-	-	-	-	-	-	-	-	-	within;SE_01719;0.0017,within;SE_49937;0.0011,within;SE_39469;0.0012	-	-	within;CTCF_binding_CTCFBSDB2.0;0.0001	-	-	-	within;Heterochrom/lo_GM12878;0.0016	within;Heterochrom/lo_HUVEC;0.0013	within;Heterochrom/lo_HMEC;0.0008	within;Heterochrom/lo_NHEK;0.0106	within;Repressed_NHLF;0.0057
2	4876556	4876747	191	0.0229885	-	-	-	Derived	-	SINE,MIR,partial,0.1152	N.S	-	-	-	-	-	-	-	-	-	-	-	-	-	-	-	-	within;Heterochrom/lo_GM12878;0.0019	within;Heterochrom/lo_HUVEC;0.0013	within;Heterochrom/lo_HMEC;0.0002	within;Heterochrom/lo_NHEK;0.0004	within;Heterochrom/lo_NHLF;0.0019
2	5487769	5488035	266	0.83908	-	-	-	Ancestral	simple_repeat,cover,7.8235,trf	SINE,Alu,cover,1.0683	N.S	-	-	-	-	-	-	-	-	-	-	-	-	-	-	-	-	within;Heterochrom/lo_GM12878;0.0012	within;Heterochrom/lo_HUVEC;0.0015	within;Heterochrom/lo_HMEC;0.0014	within;Heterochrom/lo_NHEK;0.0013	within;Heterochrom/lo_NHLF;0.0013
2	6068422	6068510	88	0.0229885	-	-	-	Derived	-	-	N.S	-	-	-	-	-	-	-	-	-	-	-	-	-	-	-	-	within;Heterochrom/lo_GM12878;0.0014	within;Heterochrom/lo_HUVEC;0.0001	within;Heterochrom/lo_HMEC;0.0001	within;Heterochrom/lo_NHEK;0.0001	within;Heterochrom/lo_NHLF;0.0003
2	6400509	6402193	1684	0.149425	-	-	-	Derived	simple_repeat,cover,5.7474,trf;simple_repeat,cover,5.7671,trf;simple_repeat,cover,17.5417,trf;simple_repeat,cover,7.3217,trf;simple_repeat,cover,13.3651,trf;simple_repeat,cover,39.1628,trf	Low_complexity,Low_complexity,cover,49.5294;LINE,L2,partial,0.0754;Simple_repeat,Simple_repeat,cover,9.4078	N.S	-	-	-	-	-	-	-	-	-	-	-	-	-	-	-	-	within;Heterochrom/lo_GM12878;0.0234	within;Heterochrom/lo_HUVEC;0.0027	within;Heterochrom/lo_HMEC;0.0027	within;Heterochrom/lo_NHEK;0.0027	within;Heterochrom/lo_NHLF;0.0129
2	6560007	6560333	326	0.183908	-	-	-	Ancestral	simple_repeat,cover,9.5882,trf	SINE,Alu,partial,0.9479	N.S	-	-	-	-	-	-	-	-	-	-	-	-	-	-	-	-	within;Heterochrom/lo_GM12878;0.0062	within;Heterochrom/lo_HUVEC;0.001	within;Heterochrom/lo_HMEC;0.0037	within;Heterochrom/lo_NHEK;0.0037	within;Heterochrom/lo_NHLF;0.0196
2	6645086	6645127	41	0.0287356	-	-	-	Derived	-	LTR,ERVL-MaLR,partial,0.3659	N.S	-	-	-	-	-	-	-	-	-	-	-	-	-	-	-	-	within;Heterochrom/lo_GM12878;0.0008	within;Heterochrom/lo_HUVEC;0.0001	within;Heterochrom/lo_HMEC;0.0005	within;Heterochrom/lo_NHEK;0.0005	within;Heterochrom/lo_NHLF;0.0005
2	9925473	9929048	3575	0.0344828	-	-	-	Derived	simple_repeat,cover,85.119,trf	LTR,ERVL-MaLR,cover,54.1667;snRNA,snRNA,cover,76.0638;SINE,Alu,cover,13.5932;SINE,Alu,cover,12.2014;DNA,TcMar-Tigger,partial,0.0341;SINE,Alu,cover,12.5;SINE,Alu,cover,11.7213;LTR,ERVL-MaLR,cover,10.3026;SINE,Alu,cover,35.049	N.S	-	-	-	-	-	-	-	-	overlap;EBF1_(C-8)_123;15.1483,partial;MafF_(M8194)_137; 0.7852,partial;MAFK_425; 0.7885,overlap;USF2_90;14.3,partial;MafK_(ab50322)_208; 0.7667,overlap;PAX5_418;30.819,overlap;PAX5-C20_440;15.9598,overlap;USF2_185;12.9529,partial;MAFF_202; 0.7826,overlap;EBF1_294;13.5417	-	-	-	partial;CTCF_binding_CTCFBSDB2.0;0.0515,partial;CTCF_binding_CTCFBSDB2.0;0.038,partial;CTCF_binding_CTCFBSDB2.0;0.0921,within;CTCF_binding_CTCFBSDB2.0;0.0044	overlap;ENCSR000DZQ.ebf1.gm12878;28.6,overlap;ENCSR000BGU.ebf1.gm12878;13.75,overlap;ENCSR000BHD.pax5.gm12878;23.2143	-	overlap;Promoter_Flanking_Region_GM12878;8.9599	overlap;Weak_Promoter_GM12878;17.875,overlap;Repressed_GM12878;8.9375,overlap;Repetitive/CNV_GM12878;17.875,partial;Heterochrom/lo_GM12878; 0.229,overlap;Weak_Enhancer_GM12878;17.875,partial;Heterochrom/lo_GM12878;0.6709	overlap;Repetitive/CNV_HUVEC;17.875,partial;Heterochrom/lo_HUVEC;0.82,overlap;Repressed_HUVEC;3.575,partial;Heterochrom/lo_HUVEC; 0.107	overlap;Weak_Enhancer_HMEC;17.875,partial;Weak_Txn_HMEC;0.4341,partial;Heterochrom/lo_HMEC; 0.1807,overlap;Strong_Enhancer_HMEC;17.875	partial;Weak_Txn_NHEK;0.41,overlap;Weak_Enhancer_NHEK;5.9583,partial;Heterochrom/lo_NHEK; 0.1666	partial;Repressed_NHLF;0.1757,overlap;Weak_Txn_NHLF;5.9583,overlap;Insulator_NHLF;17.875,overlap;Repetitive/CNV_NHLF;17.875,overlap;Heterochrom/lo_NHLF;17.875,partial;Heterochrom/lo_NHLF; 0.4369,overlap;Weak_Enhancer_NHLF;17.875
2	10551937	10557810	5873	0.0114943	HPCAL1	-	-	Derived	simple_repeat,cover,122.3542,trf	SINE,Alu,cover,19.3828;LINE,L1,cover,54.3796;DNA,hAT-Charlie,cover,33.56;LTR,ERVL-MaLR,cover,14.944;LTR,ERVL-MaLR,cover,73.4125;LTR,ERVL-MaLR,cover,33.56;DNA,DNA,cover,28.5097;SINE,MIR,cover,139.8333;LINE,L1,partial,0.0327;LTR,ERVL-MaLR,cover,23.122;LINE,L1,partial,0.0133;SINE,Alu,cover,58.73	N.S	-	-	-	-	-	-	-	-	partial;TCF7L2_316; 0.6711,overlap;TCF3_126;19.3191,overlap;BATF_632;40.5034,overlap;YY1_(C-20)_97;23.492,overlap;USF-1_1000;22.5885,overlap;MYC_173;18.9452,overlap;IRF1_133;20.6796,overlap;USF1_(SC-8983)_573;27.3163,overlap;SIX5_612;28.931,overlap;CHD2_184;17.797,overlap;ATF3_303;26.2188,overlap;ZNF143_1000;20.2517,overlap;NF-YB_126;41.0699,overlap;FOS_177;21.7519,overlap;GATA3_238;12.4957,overl…	partial;SE_31666;0.0816,within;SE_47142;0.0382,within;SE_51031;0.1061,partial;SE_53236;0.1027,partial;SE_42393;0.0676	-	-	within;CTCF_binding_CTCFBSDB2.0;0.1069,within;CTCF_binding_CTCFBSDB2.0;0.003,partial;CTCF_binding_CTCFBSDB2.0;0.2899,overlap;CTCF_binding_CTCFBSDB2.0;39.1533,overlap;CTCF_binding_CTCFBSDB2.0;46.6111,overlap;CTCF_binding_CTCFBSDB2.0;20.3218	overlap;ENCSR000DZQ.ebf1.gm12878;51.0696,overlap;ENCSR769ZTN.gtf2f1.gm12878;12.603,overlap;ENCSR514VAY.hcfc1.gm12878;21.8327,overlap;ENCSR664POU.rela.gm12878;13.8514,overlap;ENCSR000BHD.pax5.gm12878;14.6459,overlap;ENCSR000BGI.usf1.gm12878;25.6463,overlap;ENCSR860UHK.cbfb.gm12878;29.365,overlap;ENCSR000BGZ.tcf12.gm12878;17.9055,overlap;ENCSR000BNP.yy1.gm12878;21.4343,overlap;ENCSR769ZTN.gtf2f1.gm…	-	overlap;Open_chromatin_GM12878;10.8759,overlap;Enhancer_GM12878;14.7193,overlap;Open_chromatin_GM12878;17.1224	partial;Heterochrom/lo_GM12878; 0.1683,partial;Weak_Enhancer_GM12878;0.515,overlap;Weak_Enhancer_GM12878;14.6825,overlap;Weak_Txn_GM12878;4.195	within;Weak_Txn_HUVEC;0.2489	partial;Weak_Txn_HMEC;0.1717,partial;Weak_Txn_HMEC; 0.4102,overlap;Weak_Enhancer_HMEC;7.3412,overlap;Weak_Enhancer_HMEC;3.6706,overlap;Strong_Enhancer_HMEC;9.7883	overlap;Txn_Transition_NHEK;5.873,overlap;Weak_Enhancer_NHEK;7.3412,partial;Weak_Txn_NHEK; 0.3845,overlap;Txn_Elongation_NHEK;4.8942,overlap;Weak_Enhancer_NHEK;29.365,partial;Weak_Txn_NHEK;0.1717,overlap;Strong_Enhancer_NHEK;9.7883	partial;Weak_Txn_NHLF; 0.2622,partial;Weak_Txn_NHLF;0.4741,overlap;Weak_Enhancer_NHLF;7.3412
2	11069506	11069542	36	0.264368	-	-	-	Derived	-	-	N.S	-	-	-	-	-	-	-	-	-	-	-	-	within;CTCF_binding_CTCFBSDB2.0;0.0017,within;CTCF_binding_CTCFBSDB2.0;0.0	-	-	-	within;Repressed_GM12878;0.0028	within;Repressed_HUVEC;0.0021	within;Heterochrom/lo_HMEC;0.0021	within;Repressed_NHEK;0.0016	within;Heterochrom/lo_NHLF;0.0257
2	11081840	11082195	355	0.137931	-	-	-	Derived	-	SINE,Alu,partial,0.7803;LTR,Gypsy,partial,0.1324	N.S	-	-	-	-	-	-	-	-	-	-	-	-	within;CTCF_binding_CTCFBSDB2.0;0.0002,within;CTCF_binding_CTCFBSDB2.0;0.0172	-	-	-	within;Heterochrom/lo_GM12878;0.0174	within;Repressed_HUVEC;0.0355	within;Heterochrom/lo_HMEC;0.0573	within;Heterochrom/lo_NHEK;0.0444	within;Heterochrom/lo_NHLF;0.0433
2	11881672	11881997	325	0.258621	LPIN1	-	-	Derived	-	SINE,Alu,partial,0.2031;SINE,Alu,cover,1.4254;SINE,Alu,cover,23.2143;SINE,Alu,partial,0.0523	N.S	-	-	-	-	-	-	-	-	-	within;SE_65880;0.0068	-	-	within;CTCF_binding_CTCFBSDB2.0;0.0002,within;CTCF_binding_CTCFBSDB2.0;0.0129,within;CTCF_binding_CTCFBSDB2.0;0.0104,within;CTCF_binding_CTCFBSDB2.0;0.0106,within;CTCF_binding_CTCFBSDB2.0;0.0144,within;CTCF_binding_CTCFBSDB2.0;0.0173	-	-	-	within;Heterochrom/lo_GM12878;0.0774	within;Weak_Txn_HUVEC;0.125	within;Weak_Txn_HMEC;0.125	within;Weak_Txn_NHEK;0.125	within;Weak_Txn_NHLF;0.1477
2	12681898	12682044	146	0.0229885	-	-	-	Derived	-	Simple_repeat,Simple_repeat,cover,5.6154	N.S	-	-	-	-	-	-	-	-	-	-	-	-	-	-	-	-	within;Heterochrom/lo_GM12878;0.0049	within;Heterochrom/lo_HUVEC;0.0032	within;Heterochrom/lo_HMEC;0.0111	within;Heterochrom/lo_NHEK;0.012	within;Weak_Txn_NHLF;0.0228
2	13307600	13307646	46	0.0574713	-	-	-	Derived	-	LTR,ERV1,within,0.0156	N.S	-	-	-	-	-	-	-	-	-	-	-	-	-	-	-	-	within;Heterochrom/lo_GM12878;0.0003	within;Heterochrom/lo_HUVEC;0.0001	within;Heterochrom/lo_HMEC;0.0002	within;Heterochrom/lo_NHEK;0.0006	within;Heterochrom/lo_NHLF;0.0003
2	13959683	13959890	207	0.229885	-	-	-	Unknown	simple_repeat,partial,0.3237,trf;simple_repeat,partial,0.3188,trf	Simple_repeat,Simple_repeat,partial,0.1932;Simple_repeat,Simple_repeat,partial,0.0773;LINE,L2,cover,2.5556;Low_complexity,Low_complexity,cover,5.9143	N.S	-	-	-	-	-	-	-	-	-	-	-	-	-	-	-	-	within;Heterochrom/lo_GM12878;0.0013	within;Heterochrom/lo_HUVEC;0.0005	within;Heterochrom/lo_HMEC;0.0011	within;Heterochrom/lo_NHEK;0.0009	within;Heterochrom/lo_NHLF;0.0013
2	14213462	14213530	68	0.155172	-	-	-	Derived	-	Low_complexity,Low_complexity,partial,0.2206;LINE,L1,partial,0.4706	N.S	-	-	-	-	-	-	-	-	-	-	-	-	-	-	-	-	within;Heterochrom/lo_GM12878;0.0002	within;Heterochrom/lo_HUVEC;0.0004	within;Heterochrom/lo_HMEC;0.0007	within;Heterochrom/lo_NHEK;0.0003	within;Heterochrom/lo_NHLF;0.0002
2	16267147	16267188	41	0.149425	-	-	-	Derived	-	-	N.S	-	-	-	-	-	-	-	-	within;RAD21_205;0.1708,within;CTCF_193;0.1242,within;CTCF_244;0.1108	-	-	-	within;CTCF_binding_CTCFBSDB2.0;0.0631,within;CTCF_binding_CTCFBSDB2.0;0.0736,within;CTCF_binding_CTCFBSDB2.0;0.1336,partial;CTCF_binding_CTCFBSDB2.0;0.0533,within;CTCF_binding_CTCFBSDB2.0;0.0761,partial;CTCF_binding_CTCFBSDB2.0;0.1867,within;CTCF_binding_CTCFBSDB2.0;0.2081,within;CTCF_binding_CTCFBSDB2.0;0.2733	-	-	partial;Open_chromatin_GM12878;0.0937	-	-	-	-	-
2	18118863	18120016	1153	0.201149	-	-	-	Derived	-	LINE,CR1,cover,6.0052;LINE,L1,partial,0.1943;LTR,ERVL-MaLR,partial,0.3703	N.S	-	-	-	-	-	-	-	-	overlap;CEBPB_370;4.469,partial;SETDB1_286; 0.6535,partial;SETDB1_278; 0.6933,overlap;CEBPB_199;5.338	-	-	-	overlap;CTCF_binding_CTCFBSDB2.0;4.1625,partial;CTCF_binding_CTCFBSDB2.0;0.5815	-	-	-	within;Heterochrom/lo_GM12878;0.029	within;Heterochrom/lo_HUVEC;0.0057	within;Heterochrom/lo_HMEC;0.0226	within;Heterochrom/lo_NHEK;0.0246	within;Heterochrom/lo_NHLF;0.0302
2	18265089	18265120	31	0.0402299	-	-	-	Derived	-	LTR,ERV1,within,0.0097	N.S	-	-	-	-	-	-	-	-	-	-	-	-	-	-	-	-	within;Heterochrom/lo_GM12878;0.0004	within;Heterochrom/lo_HUVEC;0.0002	within;Heterochrom/lo_HMEC;0.0046	within;Heterochrom/lo_NHEK;0.0042	within;Heterochrom/lo_NHLF;0.0042
2	19663040	19663078	38	0.0632184	-	-	-	Derived	-	LTR,ERVL,partial,0.3684	N.S	-	-	-	-	-	-	-	-	-	-	-	-	within;CTCF_binding_CTCFBSDB2.0;0.0001	-	-	-	within;Heterochrom/lo_GM12878;0.0004	within;Heterochrom/lo_HUVEC;0.0002	within;Heterochrom/lo_HMEC;0.0009	within;Repressed_NHEK;0.0158	within;Repressed_NHLF;0.0073
2	19767582	19770562	2980	0.229885	-	-	-	Derived	-	SINE,MIR,cover,17.3256;LTR,Gypsy?,cover,23.6508;Simple_repeat,Simple_repeat,cover,99.3333;Simple_repeat,Simple_repeat,cover,72.6829;SINE,Alu,cover,10.0676	N.S	-	-	-	-	-	-	-	-	overlap;GATA3_(SC-268)_456;45.8462,overlap;FOXA2_(SC-6554)_340;20.411,overlap;REST_286;5.9127,overlap;FOXA1_(C-20)_1000;13.9252,overlap;FOSL2_1000;10.9158,overlap;EP300_521;9.0303,overlap;TCF12_561;12.6271,overlap;ZBTB33_306;6.157,overlap;TEAD4_360;11.92,overlap;FOXA1_1000;12.8448,overlap;JUND_289;11.6406,overlap;FOXA2_548;18.5093,overlap;FOSL2_439;22.9231,overlap;FOXA1_(SC-101058)_581;16.4641,ov…	-	-	-	overlap;CTCF_binding_CTCFBSDB2.0;2.4149,within;CTCF_binding_CTCFBSDB2.0;0.0049	-	-	overlap;Open_chromatin_GM12878;7.7604	within;Heterochrom/lo_GM12878;0.0331	within;Heterochrom/lo_HUVEC;0.0892	within;Heterochrom/lo_HMEC;0.2069	within;Heterochrom/lo_NHEK;0.2709	overlap;Weak_Txn_NHLF;7.45,partial;Heterochrom/lo_NHLF;0.1073,overlap;Insulator_NHLF;14.9,partial;Weak_Txn_NHLF; 0.3215,overlap;Weak_Enhancer_NHLF;14.9
2	19992443	19992532	89	0.41954	-	-	-	Derived	-	LTR,ERVL-MaLR,within,0.2348	N.S	-	-	-	-	-	-	-	-	-	within;SE_02104;0.0026	-	-	within;CTCF_binding_CTCFBSDB2.0;0.0026,within;CTCF_binding_CTCFBSDB2.0;0.004,within;CTCF_binding_CTCFBSDB2.0;0.0001	-	-	-	within;Repressed_GM12878;0.0371	within;Repressed_HUVEC;0.0111	within;Repressed_HMEC;0.0144	within;Repressed_NHEK;0.0131	within;Repressed_NHLF;0.0318
2	20666666	20666972	306	0.95977	-	-	-	Ancestral	-	SINE,Alu,partial,0.9608	N.S	-	-	-	-	-	-	-	-	partial;FOS_164;0.244,partial;JUND_213;0.2469,partial;JunD_196;0.2207	partial;SE_01189;0.0037,within;SE_05402;0.0065,within;SE_27576;0.0103,within;SE_08513;0.0109,within;SE_31673;0.0055,within;SE_41814;0.0087	-	-	within;CTCF_binding_CTCFBSDB2.0;0.0003,within;CTCF_binding_CTCFBSDB2.0;0.0034	-	-	-	within;Heterochrom/lo_GM12878;0.0144	within;Heterochrom/lo_HUVEC;0.0144	within;Weak_Enhancer_HMEC;0.2186	within;Weak_Enhancer_NHEK;0.3825	within;Repressed_NHLF;0.0122
2	21572779	21573083	304	0.0689655	-	-	-	Ancestral	simple_repeat,partial,0.0954,trf	SINE,Alu,partial,0.9539	N.S	-	-	-	-	-	-	-	-	-	-	-	-	-	-	-	-	within;Heterochrom/lo_GM12878;0.0066	within;Heterochrom/lo_HUVEC;0.0029	within;Heterochrom/lo_HMEC;0.0078	within;Heterochrom/lo_NHEK;0.0079	within;Heterochrom/lo_NHLF;0.0081
2	21705874	21705910	36	0.0632184	-	-	-	Derived	-	LINE,L1,within,0.1513	N.S	-	-	-	-	-	-	-	-	-	-	-	-	-	-	-	-	within;Heterochrom/lo_GM12878;0.0001	within;Heterochrom/lo_HUVEC;0.0001	within;Heterochrom/lo_HMEC;0.0001	within;Heterochrom/lo_NHEK;0.0001	within;Heterochrom/lo_NHLF;0.0002
2	21866989	21867023	34	0.0804598	-	-	-	Derived	-	DNA,hAT-Charlie,partial,0.7941	N.S	-	-	-	-	-	-	-	-	-	-	-	-	-	-	-	-	within;Heterochrom/lo_GM12878;0.0001	within;Heterochrom/lo_HUVEC;0.0001	within;Heterochrom/lo_HMEC;0.0001	within;Heterochrom/lo_NHEK;0.0001	within;Weak_Txn_NHLF;0.0094
2	22023307	22023343	36	0.0114943	-	-	-	Derived	-	-	N.S	-	-	-	-	-	-	-	-	within;CEBPB_236;0.1406	-	-	-	within;CTCF_binding_CTCFBSDB2.0;0.24,partial;CTCF_binding_CTCFBSDB2.0;0.2143	-	-	-	within;Heterochrom/lo_GM12878;0.0002	within;Heterochrom/lo_HUVEC;0.0001	within;Heterochrom/lo_HMEC;0.0002	within;Heterochrom/lo_NHEK;0.0001	within;Insulator_NHLF;0.18
2	22155531	22155870	339	0.0344828	-	-	-	Derived	-	SINE,MIR,cover,2.0299	N.S	-	-	-	-	-	-	-	-	-	-	-	-	-	-	-	-	within;Heterochrom/lo_GM12878;0.015	within;Heterochrom/lo_HUVEC;0.0011	within;Heterochrom/lo_HMEC;0.0013	within;Heterochrom/lo_NHEK;0.001	within;Heterochrom/lo_NHLF;0.012
2	23591928	23591963	35	0.522989	-	-	-	Derived	-	SINE,Alu,within,0.2672	N.S	-	-	-	-	-	-	-	-	-	-	-	-	within;CTCF_binding_CTCFBSDB2.0;0.0014	-	-	-	within;Weak_Txn_GM12878;0.0031	within;Repressed_HUVEC;0.0021	within;Heterochrom/lo_HMEC;0.0038	within;Heterochrom/lo_NHEK;0.0041	within;Weak_Txn_NHLF;0.0056
2	23925738	23925781	43	0.0114943	KLHL29	-	-	Derived	-	-	N.S	-	-	-	-	-	-	-	-	-	-	-	-	within;CTCF_binding_CTCFBSDB2.0;0.0051	-	-	-	within;Txn_Elongation_GM12878;0.0179	within;Weak_Txn_HUVEC;0.0035	within;Heterochrom/lo_HMEC;0.0019	within;Weak_Txn_NHEK;0.0035	within;Txn_Elongation_NHLF;0.0061
2	27043475	27043506	31	0.431034	-	-	-	Derived	-	SINE,Alu,partial,0.871	Causal	ILMN_1778510	FLJ21839	2.69698	0.0085298	0.938803	0.0504046	0.0085298	-	-	-	-	-	-	-	-	-	within;Heterochrom/lo_GM12878;0.0012	within;Heterochrom/lo_HUVEC;0.0062	within;Heterochrom/lo_HMEC;0.0009	within;Repressed_NHEK;0.0019	within;Repressed_NHLF;0.0009
2	27482299	27482407	108	0.0114943	SLC30A3	-	-	Derived	-	SINE,Alu,partial,0.2778;SINE,Alu,partial,0.7222	N.S	-	-	-	-	-	-	-	-	-	-	-	-	within;CTCF_binding_CTCFBSDB2.0;0.0044	-	-	-	within;Heterochrom/lo_GM12878;0.0117	within;Heterochrom/lo_HUVEC;0.0318	within;Heterochrom/lo_HMEC;0.0208	within;Repressed_NHEK;0.009	within;Repressed_NHLF;0.0186
2	27588963	27589082	119	0.0804598	EIF2B4	-	-	Derived*	-	Simple_repeat,Simple_repeat,partial,0.2017;SINE,Alu,cover,1.4691	N.S	-	-	-	-	-	-	-	-	-	-	-	-	within;CTCF_binding_CTCFBSDB2.0;0.0064,within;CTCF_binding_CTCFBSDB2.0;0.0057,within;CTCF_binding_CTCFBSDB2.0;0.0041	-	-	-	within;Txn_Elongation_GM12878;0.0192	within;Txn_Elongation_HUVEC;0.0248	within;Txn_Elongation_HMEC;0.0229	within;Txn_Elongation_NHEK;0.0248	within;Txn_Elongation_NHLF;0.0205
2	28136467	28136545	78	0.0114943	BABAM2	-	-	Derived	-	-	N.S	-	-	-	-	-	-	-	-	-	-	-	-	-	-	-	-	within;Heterochrom/lo_GM12878;0.0051	within;Heterochrom/lo_HUVEC;0.0083	within;Weak_Txn_HMEC;0.0076	within;Heterochrom/lo_NHEK;0.008	within;Weak_Txn_NHLF;0.008
2	28353921	28354247	326	0.626437	BABAM2	-	-	Ancestral	simple_repeat,partial,0.0828,trf	Simple_repeat,Simple_repeat,partial,0.0828;SINE,Alu,cover,1.0903	N.S	-	-	-	-	-	-	-	-	partial;FOS_408; 0.1397	-	-	-	-	-	-	partial;Open_chromatin_GM12878; 0.3159	within;Weak_Txn_GM12878;0.1087	within;Weak_Txn_HUVEC;0.1164	within;Weak_Txn_HMEC;0.0627	within;Weak_Enhancer_NHEK;0.2037	within;Weak_Enhancer_NHLF;0.2329
2	28661666	28661718	52	0.908046	-	-	-	Derived	-	-	N.S	-	-	-	-	-	-	-	-	within;TEAD4_267;0.1429,partial;RCOR1_218;0.1115,within;NR2F2_290;0.13,within;MYC_199;0.1354,partial;GATA2_144;0.0469	within;SE_26550;0.0007	-	-	-	-	-	-	within;Heterochrom/lo_GM12878;0.0032	within;Heterochrom/lo_HUVEC;0.0025	within;Weak_Txn_HMEC;0.0153	within;Weak_Txn_NHEK;0.0153	within;Heterochrom/lo_NHLF;0.0045
2	29999225	29999299	74	0.954023	ALK	-	-	Derived	-	-	N.S	-	-	-	-	-	-	-	-	-	-	-	-	-	-	-	-	within;Heterochrom/lo_GM12878;0.0027	within;Heterochrom/lo_HUVEC;0.0001	within;Heterochrom/lo_HMEC;0.0017	within;Heterochrom/lo_NHEK;0.007	within;Heterochrom/lo_NHLF;0.0086
2	31342726	31343040	314	0.373563	GALNT14	-	-	Ancestral	-	LINE,L1,partial,0.0446;SINE,Alu,partial,0.9554	N.S	-	-	-	-	-	-	-	-	-	-	-	-	-	-	-	-	within;Heterochrom/lo_GM12878;0.0071	within;Heterochrom/lo_HUVEC;0.0012	within;Heterochrom/lo_HMEC;0.0424	within;Weak_Txn_NHEK;0.0271	within;Heterochrom/lo_NHLF;0.0058
2	31688559	31688591	32	0.137931	-	-	-	Derived	-	LINE,L2,within,0.0242	N.S	-	-	-	-	-	-	-	-	-	-	-	-	-	-	-	-	within;Heterochrom/lo_GM12878;0.0004	within;Heterochrom/lo_HUVEC;0.0002	within;Heterochrom/lo_HMEC;0.0012	within;Heterochrom/lo_NHEK;0.0009	within;Heterochrom/lo_NHLF;0.001
2	31805526	31805586	60	0.0402299	SRD5A2	-	-	Derived	-	Low_complexity,Low_complexity,partial,0.2333	N.S	-	-	-	-	-	-	-	-	within;EZH2_377;0.0476,within;TBP_159;0.1596	-	-	-	within;CTCF_binding_CTCFBSDB2.0;0.0946	-	-	within;Open_chromatin_GM12878;0.0701	within;Repressed_GM12878;0.02	within;Heterochrom/lo_HUVEC;0.0006	within;Poised_Promoter_HMEC;0.075	within;Repressed_NHEK;0.0048	within;Repressed_NHLF;0.025
2	33224463	33227292	2829	0.867816	LTBP1	-	-	Derived	-	LTR,ERVL,cover,5.8693;DNA,TcMar-Tigger,cover,38.7534;DNA,hAT-Charlie,partial,0.0014;DNA,hAT-Charlie,cover,31.7865;SINE,Alu,cover,13.3443;DNA,hAT-Charlie,cover,15.2919;DNA,hAT-Charlie,cover,14.0746;DNA,hAT-Charlie,cover,16.2586	N.S	-	-	-	-	-	-	-	-	overlap;FOXA1_(SC-101058)_194;10.4778,partial;FOXA2_154; 0.9793,overlap;FOXA1_(C-20)_119;10.8808,overlap;CEBPB_513;12.6295,overlap;FOXA1_310;9.7889,overlap;RXRA_140;9.43,overlap;CEBPB_403;13.0972	-	-	-	overlap;CTCF_binding_CTCFBSDB2.0;25.7182,overlap;CTCF_binding_CTCFBSDB2.0;11.4073	-	-	overlap;Open_chromatin_GM12878;5.2879	within;Heterochrom/lo_GM12878;0.067	within;Weak_Txn_HUVEC;0.0818	within;Heterochrom/lo_HMEC;0.1429	within;Heterochrom/lo_NHEK;0.079	partial;Weak_Txn_NHLF;0.1633,partial;Heterochrom/lo_NHLF; 0.0421,overlap;Weak_Enhancer_NHLF;3.5362
2	33501109	33501157	48	0.109195	LTBP1	-	-	Derived	-	-	N.S	-	-	-	-	-	-	-	-	within;GABPA_352;0.0889,partial;JUN_898;0.1088,within;BHLHE40_203;0.1315,partial;c-Jun_1000;0.0282,within;USF1_418;0.125,partial;FOXP2_472;0.0362,partial;TCF4_119;0.1094,partial;c-Fos_610;0.1366,partial;RCOR1_240;0.027,partial;SIN3AK20_289;0.0473,within;FOS_1000;0.12,within;MAX_268;0.1185,partial;CEBPB_265; 0.0742,within;JUND_1000;0.1379,within;STAT3_182;0.1667,within;MYC_185;0.125,partial;REST_2…	within;SE_01563;0.0002,within;SE_38779;0.0025	-	-	within;CTCF_binding_CTCFBSDB2.0;0.0835	-	-	within;Enhancer_GM12878;0.1197	within;Repressed_GM12878;0.0063	within;Strong_Enhancer_HUVEC;0.12	within;Heterochrom/lo_HMEC;0.0024	within;Heterochrom/lo_NHEK;0.0024	within;Txn_Elongation_NHLF;0.0067
2	33781286	33781613	327	0.16092	RASGRP3	-	-	Ancestral	simple_repeat,cover,12.1111,trf	SINE,Alu,cover,1.0381	N.S	-	-	-	-	-	-	-	-	-	within;SE_10933;0.0036	-	-	-	-	-	-	within;Txn_Elongation_GM12878;0.0105	partial;Weak_Txn_HUVEC; 0.0118,partial;Weak_Enhancer_HUVEC;0.05	within;Heterochrom/lo_HMEC;0.0062	within;Heterochrom/lo_NHEK;0.0062	within;Heterochrom/lo_NHLF;0.0128
2	33992539	33992587	48	0.758621	-	-	-	Ancestral	-	-	N.S	-	-	-	-	-	-	-	-	-	-	-	-	within;CTCF_binding_CTCFBSDB2.0;0.1983	-	-	within;CTCF_Binding_Site_GM12878;0.1203,within;TF_binding_site_GM12878;0.1644	within;Heterochrom/lo_GM12878;0.0009	within;Heterochrom/lo_HUVEC;0.0002	within;Heterochrom/lo_HMEC;0.0001	within;Heterochrom/lo_NHEK;0.0002	within;Heterochrom/lo_NHLF;0.0006
2	34523655	34525719	2064	0.91954	-	-	-	Derived	simple_repeat,cover,57.3333,trf	LINE,L2,cover,5.1471;Simple_repeat,Simple_repeat,cover,49.1429;LINE,L1,partial,0.4094;LTR,LTR,cover,5.4894	N.S	-	-	-	-	-	-	-	-	-	-	-	-	-	-	-	-	within;Heterochrom/lo_GM12878;0.0097	within;Heterochrom/lo_HUVEC;0.1053	within;Heterochrom/lo_HMEC;0.0055	within;Heterochrom/lo_NHEK;0.0056	within;Heterochrom/lo_NHLF;0.0059
2	34681403	34681512	109	0.0172414	-	-	-	Derived	-	LINE,L1,within,0.0911	N.S	-	-	-	-	-	-	-	-	-	-	-	-	-	-	-	-	within;Heterochrom/lo_GM12878;0.0005	within;Heterochrom/lo_HUVEC;0.0007	within;Heterochrom/lo_HMEC;0.0003	within;Heterochrom/lo_NHEK;0.0003	within;Heterochrom/lo_NHLF;0.0003
2	34797610	34801576	3966	0.229885	-	-	-	Ancestral	-	LINE,L1,partial,0.2431;LINE,L1,cover,1.326;Low_complexity,Low_complexity,partial,0.0033	N.S	-	-	-	-	-	-	-	-	-	-	-	-	-	-	-	-	within;Heterochrom/lo_GM12878;0.02	within;Heterochrom/lo_HUVEC;0.0062	within;Heterochrom/lo_HMEC;0.0069	within;Heterochrom/lo_NHEK;0.0237	within;Heterochrom/lo_NHLF;0.0062
2	35772267	35772319	52	0.448276	-	-	-	Derived	-	LINE,L2,within,0.0521	N.S	-	-	-	-	-	-	-	-	-	-	-	-	within;CTCF_binding_CTCFBSDB2.0;0.325	-	-	-	within;Heterochrom/lo_GM12878;0.0004	within;Heterochrom/lo_HUVEC;0.0006	within;Heterochrom/lo_HMEC;0.001	within;Heterochrom/lo_NHEK;0.0006	within;Heterochrom/lo_NHLF;0.0004
2	36955661	36955976	315	0.83908	VIT	-	-	Ancestral	-	DNA,TcMar-Tigger,partial,0.0413;SINE,Alu,partial,0.9587	N.S	-	-	-	-	-	-	-	-	-	-	-	-	within;CTCF_binding_CTCFBSDB2.0;0.0005	-	-	-	within;Heterochrom/lo_GM12878;0.0059	within;Heterochrom/lo_HUVEC;0.0222	within;Heterochrom/lo_HMEC;0.0135	within;Heterochrom/lo_NHEK;0.0138	within;Heterochrom/lo_NHLF;0.0262
2	38040912	38040967	55	0.873563	-	-	-	Derived	-	-	Causal	ILMN_1791575	HNRPLL	3.81731	0.000264781	0.238373	0.316999	0.00105912	mean_platelet_volume;PMID_27863252;rs4670221;0.0000000003	-	within;SE_55767;0.0008,within;SE_63493;0.0008,within;SE_45749;0.0005	-	-	within;CTCF_binding_CTCFBSDB2.0;0.0001	-	-	-	within;Heterochrom/lo_GM12878;0.0023	within;Heterochrom/lo_HUVEC;0.0092	within;Heterochrom/lo_HMEC;0.0044	within;Heterochrom/lo_NHEK;0.0138	within;Weak_Txn_NHLF;0.0106
2	38944838	38947070	2232	0.0402299	GALM	-	-	Derived	simple_repeat,cover,58.7368,trf;simple_repeat,cover,65.6471,trf;simple_repeat,cover,3.659,trf	SINE,MIR,cover,31.0;SINE,Alu,cover,7.6177;SINE,Alu,cover,7.5405;SINE,Alu,cover,7.4649;Low_complexity,Low_complexity,cover,76.9655;SINE,Alu,partial,0.0018;SINE,Alu,cover,7.1768;LINE,L2,partial,0.0569	N.S	-	-	-	-	-	-	-	-	-	within;SE_14971;0.0278,within;SE_19393;0.0277,within;SE_18777;0.0277,within;SE_12129;0.0279,within;SE_18097;0.0276	-	-	-	-	-	-	within;Weak_Txn_GM12878;0.4852	within;Weak_Txn_HUVEC;0.2106	partial;Heterochrom/lo_HMEC;0.0761,partial;Weak_Enhancer_HMEC; 0.4675	within;Heterochrom/lo_NHEK;0.0839	partial;Weak_Txn_NHLF;0.6636,partial;Weak_Enhancer_NHLF; 0.6233
2	39071478	39071819	341	0.977011	DHX57	-	-	Ancestral	simple_repeat,partial,0.1408,trf	SINE,Alu,partial,0.9648	N.S	-	-	-	-	-	-	-	-	-	-	-	-	within;CTCF_binding_CTCFBSDB2.0;0.0169	-	-	partial;Open_chromatin_GM12878; 0.2866	partial;Txn_Elongation_GM12878;0.0727,partial;Repetitive/CNV_GM12878; 0.615	partial;Weak_Txn_HUVEC;0.3633,partial;Repetitive/CNV_HUVEC; 0.615	partial;Repetitive/CNV_HMEC; 0.615,partial;Weak_Txn_HMEC;0.3633	partial;Weak_Txn_NHEK;0.1817,partial;Weak_Enhancer_NHEK; 0.615	partial;Weak_Txn_NHLF;0.1817,partial;Repetitive/CNV_NHLF; 0.615
2	39764928	39764964	36	0.109195	-	-	-	Derived	-	LTR,ERV1,within,0.094	N.S	-	-	-	-	-	-	-	-	-	-	-	-	within;CTCF_binding_CTCFBSDB2.0;0.3429,partial;CTCF_binding_CTCFBSDB2.0;0.5455	-	-	-	within;Heterochrom/lo_GM12878;0.0006	within;Heterochrom/lo_HUVEC;0.0024	within;Weak_Txn_HMEC;0.0069	within;Heterochrom/lo_NHEK;0.0034	within;Weak_Txn_NHLF;0.0164
2	40296386	40296417	31	0.0229885	-	-	-	Derived	-	LINE,L1,within,0.0073	N.S	-	-	-	-	-	-	-	-	-	-	-	-	-	-	-	-	within;Heterochrom/lo_GM12878;0.0002	within;Heterochrom/lo_HUVEC;0.0005	within;Heterochrom/lo_HMEC;0.0006	within;Heterochrom/lo_NHEK;0.0005	within;Heterochrom/lo_NHLF;0.0009
2	40446947	40447073	126	0.626437	SLC8A1	-	-	Derived	simple_repeat,cover,4.5,trf	Simple_repeat,Simple_repeat,cover,4.5	N.S	-	-	-	-	-	-	-	-	-	within;SE_46336;0.0027	-	-	within;CTCF_binding_CTCFBSDB2.0;0.0002	-	-	-	within;Heterochrom/lo_GM12878;0.0041	within;Heterochrom/lo_HUVEC;0.0047	within;Weak_Txn_HMEC;0.126	within;Heterochrom/lo_NHEK;0.0061	within;Weak_Enhancer_NHLF;0.1575
2	40481031	40481068	37	0.206897	SLC8A1	-	-	Derived	-	LINE,L1,within,0.1156	N.S	-	-	-	-	-	-	-	-	-	-	-	-	within;CTCF_binding_CTCFBSDB2.0;0.0001	-	-	-	within;Heterochrom/lo_GM12878;0.001	within;Heterochrom/lo_HUVEC;0.0004	within;Heterochrom/lo_HMEC;0.0032	within;Weak_Txn_NHEK;0.0056	within;Heterochrom/lo_NHLF;0.0045
2	41627526	41627594	68	0.321839	-	-	-	Derived	-	LINE,L2,partial,0.8824	N.S	-	-	-	-	-	-	-	-	partial;Rad21_606;0.048,partial;CTCF_387;0.1559,partial;RAD21_1000;0.0567,within;CTCF_938;0.1535,partial;SMC3_197;0.0556	-	-	-	within;CTCF_binding_CTCFBSDB2.0;0.1331,within;CTCF_binding_CTCFBSDB2.0;0.0196,within;CTCF_binding_CTCFBSDB2.0;0.0973,within;CTCF_binding_CTCFBSDB2.0;0.1064,partial;CTCF_binding_CTCFBSDB2.0;0.0791,partial;CTCF_binding_CTCFBSDB2.0;0.0562,partial;CTCF_binding_CTCFBSDB2.0;0.2933,partial;CTCF_binding_CTCFBSDB2.0;0.0474,partial;CTCF_binding_CTCFBSDB2.0;0.1115,partial;CTCF_binding_CTCFBSDB2.0;0.0267,par…	-	-	-	within;Heterochrom/lo_GM12878;0.0002	within;Heterochrom/lo_HUVEC;0.0005	within;Heterochrom/lo_HMEC;0.0002	within;Heterochrom/lo_NHEK;0.0007	within;Heterochrom/lo_NHLF;0.0002
2	42402339	42402371	32	0.045977	EML4	-	-	Derived	-	SINE,Alu,within,0.1049	N.S	-	-	-	-	-	-	-	-	within;POLR2A_248;0.0503	-	-	-	partial;CTCF_binding_CTCFBSDB2.0;0.5455	-	-	-	within;Weak_Enhancer_GM12878;0.032	within;Weak_Txn_HUVEC;0.0015	within;Heterochrom/lo_HMEC;0.0015	within;Weak_Txn_NHEK;0.0145	within;Weak_Txn_NHLF;0.0046
2	42470541	42470571	30	0.0287356	EML4	-	-	Derived	-	-	N.S	-	-	-	-	-	-	-	-	-	-	-	-	-	-	-	-	within;Heterochrom/lo_GM12878;0.006	within;Weak_Txn_HUVEC;0.0044	within;Weak_Txn_HMEC;0.0013	within;Weak_Txn_NHEK;0.0031	within;Weak_Txn_NHLF;0.002
2	42763041	42763076	35	0.545977	MTA3	-	-	Derived	-	SINE,Alu,within,0.1182	N.S	-	-	-	-	-	-	-	-	-	-	-	-	-	-	-	-	within;Heterochrom/lo_GM12878;0.0012	within;Heterochrom/lo_HUVEC;0.0013	within;Heterochrom/lo_HMEC;0.0007	within;Heterochrom/lo_NHEK;0.0007	within;Heterochrom/lo_NHLF;0.0015
2	43951252	43951289	37	0.0862069	PLEKHH2	-	-	Derived	-	LINE,L2,within,0.0654	N.S	-	-	-	-	-	-	-	-	-	-	-	-	-	-	-	-	within;Heterochrom/lo_GM12878;0.0022	within;Heterochrom/lo_HUVEC;0.0034	within;Heterochrom/lo_HMEC;0.0008	within;Heterochrom/lo_NHEK;0.0008	within;Heterochrom/lo_NHLF;0.0039
2	44318599	44321179	2580	0.0172414	-	-	-	Derived	simple_repeat,cover,31.4634,trf;simple_repeat,cover,32.25,trf;simple_repeat,cover,31.8519,trf	SINE,Alu,cover,8.5149;LTR,ERVL-MaLR,cover,23.6697;LINE,L2,cover,48.6792;Simple_repeat,Simple_repeat,cover,54.8936;LTR,ERVL-MaLR,cover,9.8099;LTR,ERVL-MaLR,cover,5.9861;SINE,MIR,cover,11.1688	N.S	-	-	-	-	-	-	-	-	overlap;SETDB1_220;3.6338,overlap;KAP1_349;3.8166	-	-	-	-	overlap;ENCSR000BGQ.spi1.gm12878;21.3223,overlap;ENCSR000BGU.ebf1.gm12878;18.042	-	-	partial;Weak_Enhancer_GM12878;0.697,partial;Weak_Txn_GM12878; 0.3247	within;Repressed_HUVEC;0.2345	within;Heterochrom/lo_HMEC;0.2745	within;Weak_Txn_NHEK;0.4031	overlap;Repressed_NHLF;1.1727,partial;Heterochrom/lo_NHLF; 0.0472,partial;Insulator_NHLF;0.485
2	44467108	44468831	1723	0.33908	-	-	-	Derived	-	SINE,Alu,cover,10.7688;DNA,TcMar-Tc2,cover,11.7211;SINE,Alu,cover,5.6307;DNA,hAT,cover,6.2883;SINE,Alu,partial,0.141;DNA,TcMar-Tc2,cover,49.2286	N.S	-	-	-	-	-	-	-	-	-	-	-	-	within;CTCF_binding_CTCFBSDB2.0;0.0852,overlap;CTCF_binding_CTCFBSDB2.0;6.8645,overlap;CTCF_binding_CTCFBSDB2.0;10.0174,within;CTCF_binding_CTCFBSDB2.0;0.0749	-	-	-	within;Heterochrom/lo_GM12878;0.2971	within;Heterochrom/lo_HUVEC;0.2692	within;Heterochrom/lo_HMEC;0.2328	within;Heterochrom/lo_NHEK;0.2328	within;Weak_Txn_NHLF;0.1795
2	45301527	45301557	30	0.494253	-	-	-	Derived	-	DNA,hAT-Charlie,partial,0.9667	N.S	-	-	-	-	-	-	-	-	-	-	-	-	-	-	-	-	within;Repressed_GM12878;0.0045	within;Repressed_HUVEC;0.0075	within;Heterochrom/lo_HMEC;0.0014	within;Repressed_NHEK;0.0037	within;Repressed_NHLF;0.0035
2	46312697	46312947	250	0.545977	PRKCE	-	-	Derived	simple_repeat,cover,6.7568,trf;simple_repeat,cover,6.9444,trf	LTR,ERVL-MaLR,within,0.5051	N.S	-	-	-	-	-	-	-	-	-	within;SE_43090;0.0036,within;SE_38170;0.0068	-	-	within;CTCF_binding_CTCFBSDB2.0;0.0001	-	-	-	within;Repetitive/CNV_GM12878;0.625	within;Strong_Enhancer_HUVEC;0.625	within;Heterochrom/lo_HMEC;0.0171	within;Heterochrom/lo_NHEK;0.0139	within;Txn_Elongation_NHLF;0.0694
2	46433783	46433944	161	0.977011	-	-	-	Ancestral	simple_repeat,partial,0.205,trf	SINE,Alu,cover,1.1181;LTR,ERVL-MaLR,partial,0.0807	N.S	-	-	-	-	-	-	-	-	-	-	-	-	within;CTCF_binding_CTCFBSDB2.0;0.0001	-	-	-	partial;Repetitive/CNV_GM12878; 0.24,partial;Repetitive/CNV_GM12878;0.565	partial;Repetitive/CNV_HUVEC; 0.24,partial;Heterochrom/lo_HUVEC;0.0209	within;Heterochrom/lo_HMEC;0.0136	partial;Insulator_NHEK; 0.24,partial;Heterochrom/lo_NHEK;0.0182	partial;Heterochrom/lo_NHLF;0.0942,partial;Repetitive/CNV_NHLF; 0.24
2	46694274	46697681	3407	0.0804598	-	-	-	Derived	simple_repeat,cover,87.359,trf	SINE,MIR,cover,17.5619;LTR,ERVL,cover,37.0326;LTR,ERVL-MaLR,cover,20.9018;SINE,Alu,cover,11.4329;SINE,Alu,cover,20.9018;LINE,L1,cover,23.6597;LTR,ERVL-MaLR,cover,19.6936;Simple_repeat,Simple_repeat,cover,58.7414;LTR,ERVL,cover,26.4109;SINE,MIR,cover,14.0785	N.S	-	-	-	-	-	-	-	-	partial;MAX_237; 0.8732,partial;ZNF263_348; 0.7349,partial;SPI1_220; 0.8732,partial;ZNF263_251; 0.8756,partial;PU.1_82; 0.6713	-	overlap;Enhancer_FANTOM;13.1544	-	partial;CTCF_binding_CTCFBSDB2.0;0.0283,partial;CTCF_binding_CTCFBSDB2.0;0.107,overlap;CTCF_binding_CTCFBSDB2.0;25.4254,within;CTCF_binding_CTCFBSDB2.0;0.0017,overlap;CTCF_binding_CTCFBSDB2.0;22.7133,overlap;CTCF_binding_CTCFBSDB2.0;14.6223,partial;CTCF_binding_CTCFBSDB2.0;0.2353	partial;ENCSR000BGQ.spi1.gm12878; 0.861,partial;ENCSR412QBS.tardbp.gm12878;0.1805	-	partial;Promoter_Flanking_Region_GM12878; 0.6585	within;Heterochrom/lo_GM12878;0.2103	partial;Repressed_HUVEC; 0.4938,partial;Heterochrom/lo_HUVEC;0.505	partial;Heterochrom/lo_HMEC; 0.0513,overlap;Weak_Enhancer_HMEC;17.035,overlap;Weak_Enhancer_HMEC;8.5175,partial;Heterochrom/lo_HMEC;0.4555,overlap;Insulator_HMEC;17.035	overlap;Weak_Enhancer_NHEK;17.035,overlap;Weak_Enhancer_NHEK;4.2588,partial;Weak_Txn_NHEK;0.4268,partial;Heterochrom/lo_NHEK; 0.1006	within;Heterochrom/lo_NHLF;0.2184
2	46715467	46715504	37	0.0574713	-	-	-	Derived	-	-	N.S	-	-	-	-	-	-	-	-	within;ESR1_185;0.1217,within;MAX_222;0.0934,within;ERalpha_a_97;0.1341,within;SMARCC1_201;0.0569,within;TFAP2A_141;0.0698,within;TFAP2C_313;0.0717,partial;CEBPB_444;0.0947,within;CHD2_181;0.1,within;RCOR1_360;0.0964,partial;TBP_436;0.0239,partial;CEBPB_170;0.0943,partial;JUN_261;0.0588,partial;TBP_143;0.0167,partial;p300_(N-15)_214;0.0035,within;SMARCB1_260;0.0561,within;TCF7L2_229;0.0734,within…	-	-	-	within;CTCF_binding_CTCFBSDB2.0;0.2467,within;CTCF_binding_CTCFBSDB2.0;0.0383,partial;CTCF_binding_CTCFBSDB2.0;0.0267,within;CTCF_binding_CTCFBSDB2.0;0.001,within;CTCF_binding_CTCFBSDB2.0;0.0028,partial;CTCF_binding_CTCFBSDB2.0;0.0364,within;CTCF_binding_CTCFBSDB2.0;0.0885,within;CTCF_binding_CTCFBSDB2.0;0.0046,within;CTCF_binding_CTCFBSDB2.0;0.0,within;CTCF_binding_CTCFBSDB2.0;0.0606	-	-	within;Enhancer_GM12878;0.0618	within;Heterochrom/lo_GM12878;0.0116	partial;Heterochrom/lo_HUVEC; 0.04,partial;Weak_Enhancer_HUVEC;0.0725	within;Heterochrom/lo_HMEC;0.0054	partial;Insulator_NHEK; 0.02,partial;Repressed_NHEK;0.0027	within;Strong_Enhancer_NHLF;0.037
2	46904731	46904779	48	0.695402	-	-	-	Derived	-	SINE,Alu,within,0.1564	N.S	-	-	-	-	-	-	-	-	-	within;SE_45667;0.0003	-	-	within;CTCF_binding_CTCFBSDB2.0;0.0	-	-	-	within;Heterochrom/lo_GM12878;0.0029	within;Heterochrom/lo_HUVEC;0.0043	within;Heterochrom/lo_HMEC;0.0021	within;Heterochrom/lo_NHEK;0.0027	within;Weak_Txn_NHLF;0.012
2	48781836	48784867	3031	0.58046	STON1-GTF2A1L; STON1	-	-	Ancestral	simple_repeat,cover,6.3811,trf;simple_repeat,cover,3.4522,trf;simple_repeat,cover,40.9595,trf;simple_repeat,cover,79.7632,trf;simple_repeat,cover,72.1667,trf;simple_repeat,cover,7.6929,trf;simple_repeat,cover,39.3636,trf;simple_repeat,cover,6.6324,trf;simple_repeat,cover,16.6538,trf;simple_repeat,cover,5.7405,trf;simple_repeat,cover,16.037,trf;simple_repeat,cover,5.8401,trf;simple_repeat,cover,6.…	Low_complexity,Low_complexity,cover,131.7826;Other,Other,partial,0.1986;Other,Other,cover,2.768;Other,Other,cover,2.6634	N.S	-	-	-	-	-	-	-	-	-	-	-	-	partial;CTCF_binding_CTCFBSDB2.0;0.0471	-	-	-	within;Heterochrom/lo_GM12878;0.1045	within;Heterochrom/lo_HUVEC;0.1222	within;Heterochrom/lo_HMEC;0.0815	within;Heterochrom/lo_NHEK;0.0871	within;Heterochrom/lo_NHLF;0.0971
2	48851191	48857952	6761	0.0632184	STON1-GTF2A1L; GTF2A1L	-	-	Derived	simple_repeat,cover,241.4643,trf	SINE,Alu,cover,23.2337;LINE,L1,cover,70.4271;LINE,L1,cover,9.6586;SINE,Alu,cover,26.2054;LINE,L1,cover,5.8234;DNA,hAT-Charlie,cover,23.4757;LTR,ERV1,cover,78.6163;SINE,Alu,cover,22.0228;LINE,L1,cover,6.2199;LINE,L1,partial,0.1534;LINE,L1,partial,0.0004;LTR,ERV1,cover,12.9273;LINE,L1,cover,211.2812;LINE,L1,cover,39.7706;DNA,hAT-Charlie,cover,11.1937;Simple_repeat,Simple_repeat,cover,241.4643	N.S	-	-	-	-	-	-	-	-	overlap;SETDB1_235;15.0244	-	-	-	-	-	-	-	within;Heterochrom/lo_GM12878;0.0459	within;Heterochrom/lo_HUVEC;0.1374	within;Heterochrom/lo_HMEC;0.079	within;Heterochrom/lo_NHEK;0.0794	within;Heterochrom/lo_NHLF;0.2432
2	49561483	49561626	143	0.712644	-	-	-	Derived	-	-	N.S	-	-	-	-	-	-	-	-	-	-	-	-	-	-	-	-	within;Heterochrom/lo_GM12878;0.0009	within;Heterochrom/lo_HUVEC;0.0016	within;Heterochrom/lo_HMEC;0.001	within;Heterochrom/lo_NHEK;0.0009	within;Heterochrom/lo_NHLF;0.001
2	51224548	51225542	994	0.224138	NRXN1	-	-	Derived	-	SINE,Alu,cover,3.381	N.S	-	-	-	-	-	-	-	-	-	-	-	-	-	-	-	-	within;Heterochrom/lo_GM12878;0.0022	within;Heterochrom/lo_HUVEC;0.0197	within;Heterochrom/lo_HMEC;0.0414	within;Heterochrom/lo_NHEK;0.0129	within;Heterochrom/lo_NHLF;0.0021
2	52351245	52351472	227	0.0574713	-	-	-	Derived	-	LINE,L1,partial,0.1101;Simple_repeat,Simple_repeat,cover,9.08;Simple_repeat,Simple_repeat,cover,8.1071;LTR,ERV1,partial,0.5066	N.S	-	-	-	-	-	-	-	-	-	-	-	-	-	-	-	-	within;Heterochrom/lo_GM12878;0.0004	within;Heterochrom/lo_HUVEC;0.0005	within;Heterochrom/lo_HMEC;0.0005	within;Heterochrom/lo_NHEK;0.0004	within;Heterochrom/lo_NHLF;0.0019
2	52825753	52825825	72	0.396552	-	-	-	Derived	-	SINE,Alu,within,0.2416	N.S	-	-	-	-	-	-	-	-	-	-	-	-	-	-	-	-	within;Heterochrom/lo_GM12878;0.0006	within;Heterochrom/lo_HUVEC;0.0011	within;Heterochrom/lo_HMEC;0.0006	within;Heterochrom/lo_NHEK;0.0006	within;Heterochrom/lo_NHLF;0.0006
2	52906878	52907296	418	0.12069	-	-	-	Derived	simple_repeat,cover,8.8936,trf;simple_repeat,cover,11.9429,trf	LTR,ERVL-MaLR,partial,0.1244;LTR,ERVL-MaLR,cover,2.039;Simple_repeat,Simple_repeat,cover,8.8936	N.S	-	-	-	-	-	-	-	-	-	-	-	-	-	-	-	-	within;Heterochrom/lo_GM12878;0.0034	within;Heterochrom/lo_HUVEC;0.0099	within;Heterochrom/lo_HMEC;0.0034	within;Heterochrom/lo_NHEK;0.0034	within;Heterochrom/lo_NHLF;0.0034
2	53249418	53252613	3195	0.0287356	-	-	-	Derived	simple_repeat,partial,0.0529,trf	LINE,L2,cover,5.4429;SINE,Alu,partial,0.0604;SINE,MIR,cover,15.7389;LINE,L1,cover,5.5469	N.S	-	-	-	-	-	-	-	-	-	-	-	-	-	-	-	-	partial;Repetitive/CNV_GM12878; 0.585,partial;Heterochrom/lo_GM12878;0.0633	within;Heterochrom/lo_HUVEC;0.1755	within;Weak_Txn_HMEC;0.5509	within;Heterochrom/lo_NHEK;0.0655	partial;Repetitive/CNV_NHLF; 0.585,partial;Weak_Txn_NHLF;0.855
2	53292311	53293079	768	0.0172414	-	-	-	Derived	simple_repeat,cover,12.3871,trf;simple_repeat,cover,16.3404,trf	SINE,Alu,partial,0.1745;Simple_repeat,Simple_repeat,cover,12.3871	N.S	-	-	-	-	-	-	-	-	-	-	-	-	overlap;CTCF_binding_CTCFBSDB2.0;7.3143	-	-	-	within;Heterochrom/lo_GM12878;0.0024	within;Heterochrom/lo_HUVEC;0.0171	within;Heterochrom/lo_HMEC;0.0168	within;Heterochrom/lo_NHEK;0.0173	within;Heterochrom/lo_NHLF;0.0171
2	53322763	53322915	152	0.0172414	-	-	-	Derived	-	SINE,Alu,partial,0.1513	N.S	-	-	-	-	-	-	-	-	partial;CEBPB_492; 0.067,partial;CEBPB_330; 0.0417	-	-	-	-	-	-	-	within;Heterochrom/lo_GM12878;0.0005	within;Heterochrom/lo_HUVEC;0.0035	within;Heterochrom/lo_HMEC;0.0096	within;Heterochrom/lo_NHEK;0.0106	within;Heterochrom/lo_NHLF;0.0042
2	53625763	53627999	2236	0.0574713	-	-	-	Ancestral	simple_repeat,partial,0.0152,trf;simple_repeat,cover,65.7647,trf	LINE,L1,cover,1.903;LINE,L1,cover,2.1625;Low_complexity,Low_complexity,partial,0.0072	N.S	-	-	-	-	-	-	-	-	-	-	-	-	within;CTCF_binding_CTCFBSDB2.0;0.0038	-	-	-	within;Heterochrom/lo_GM12878;0.0437	within;Heterochrom/lo_HUVEC;0.012	within;Weak_Txn_HMEC;0.86	within;Weak_Txn_NHEK;0.7453	within;Heterochrom/lo_NHLF;0.0453
2	54693479	54693742	263	0.637931	SPTBN1	-	-	Ancestral	simple_repeat,partial,0.1673,trf	SINE,Alu,cover,1.1191	N.S	-	-	-	-	-	-	-	-	-	within;SE_30874;0.0096,within;SE_42137;0.0014,within;SE_00006;0.0008,within;SE_37275;0.0035	-	-	within;CTCF_binding_CTCFBSDB2.0;0.0001	-	-	-	partial;Repetitive/CNV_GM12878; 0.23,partial;Heterochrom/lo_GM12878;0.1356	partial;Repetitive/CNV_HUVEC; 0.23,partial;Weak_Txn_HUVEC;0.217	partial;Repetitive/CNV_HMEC; 0.23,partial;Heterochrom/lo_HMEC;0.0452	partial;Heterochrom/lo_NHEK;0.0293,partial;Weak_Enhancer_NHEK; 0.23	partial;Strong_Enhancer_NHLF; 0.115,partial;Weak_Enhancer_NHLF;0.5425
2	56333938	56333976	38	0.166667	-	-	-	Derived	-	-	N.S	-	-	-	-	-	-	-	-	-	-	-	-	-	-	-	-	within;Heterochrom/lo_GM12878;0.0007	within;Heterochrom/lo_HUVEC;0.0015	within;Heterochrom/lo_HMEC;0.0007	within;Heterochrom/lo_NHEK;0.001	within;Heterochrom/lo_NHLF;0.0013
2	56338448	56341121	2673	0.0114943	-	-	-	Derived	-	SINE,Alu,cover,8.9698;SINE,MIR,cover,44.55;DNA,hAT-Charlie,cover,14.85;DNA,hAT-Charlie,cover,14.5272;DNA,hAT-Charlie,cover,44.55;LINE,L2,cover,6.8892	N.S	-	-	-	-	-	-	-	-	-	-	-	-	overlap;CTCF_binding_CTCFBSDB2.0;21.9098,overlap;CTCF_binding_CTCFBSDB2.0;6.159	-	-	-	within;Heterochrom/lo_GM12878;0.051	within;Heterochrom/lo_HUVEC;0.102	within;Heterochrom/lo_HMEC;0.051	within;Heterochrom/lo_NHEK;0.0672	partial;Heterochrom/lo_NHLF;0.5435,partial;Repressed_NHLF; 0.825
2	56850111	56850433	322	0.781609	-	-	-	Ancestral	simple_repeat,cover,10.7333,trf	LTR,ERVL,partial,0.0373;SINE,Alu,partial,0.9627	N.S	-	-	-	-	-	-	-	-	-	-	-	-	-	-	-	-	within;Heterochrom/lo_GM12878;0.0008	within;Heterochrom/lo_HUVEC;0.0058	within;Heterochrom/lo_HMEC;0.0018	within;Heterochrom/lo_NHEK;0.0039	within;Heterochrom/lo_NHLF;0.0017
2	57094282	57094320	38	0.0632184	-	-	-	Derived	-	LINE,L1,within,0.0226	N.S	-	-	-	-	-	-	-	-	-	-	-	-	-	-	-	-	within;Heterochrom/lo_GM12878;0.0001	within;Heterochrom/lo_HUVEC;0.0001	within;Heterochrom/lo_HMEC;0.0001	within;Heterochrom/lo_NHEK;0.0002	within;Heterochrom/lo_NHLF;0.0002
2	57342730	57343056	326	0.913793	-	-	-	Unknown	simple_repeat,cover,10.8667,trf	SINE,Alu,cover,1.0252	N.S	-	-	-	-	-	-	-	-	-	-	-	-	-	-	-	-	within;Heterochrom/lo_GM12878;0.0005	within;Heterochrom/lo_HUVEC;0.0008	within;Heterochrom/lo_HMEC;0.0031	within;Heterochrom/lo_NHEK;0.0031	within;Heterochrom/lo_NHLF;0.0006
2	58539304	58539628	324	0.0402299	-	-	-	Unknown	simple_repeat,partial,0.071,trf	SINE,Alu,partial,0.9599;LTR,ERV1,partial,0.0401	N.S	-	-	-	-	-	-	-	-	-	-	-	-	-	-	-	-	within;Heterochrom/lo_GM12878;0.0038	within;Heterochrom/lo_HUVEC;0.0067	within;Heterochrom/lo_HMEC;0.0049	within;Heterochrom/lo_NHEK;0.0081	within;Heterochrom/lo_NHLF;0.0019
2	58787115	58787197	82	0.0574713	-	-	-	Derived	-	-	N.S	-	-	-	-	-	-	-	-	-	-	-	-	-	-	-	-	within;Heterochrom/lo_GM12878;0.0059	within;Heterochrom/lo_HUVEC;0.0063	within;Heterochrom/lo_HMEC;0.0021	within;Heterochrom/lo_NHEK;0.0054	within;Heterochrom/lo_NHLF;0.0059
2	58912795	58912847	52	0.0689655	-	-	-	Derived	-	LTR,ERVL-MaLR,partial,0.7308	N.S	-	-	-	-	-	-	-	-	-	-	-	-	-	-	-	-	within;Heterochrom/lo_GM12878;0.0018	within;Heterochrom/lo_HUVEC;0.0015	within;Heterochrom/lo_HMEC;0.0008	within;Heterochrom/lo_NHEK;0.0034	within;Heterochrom/lo_NHLF;0.0006
2	59623257	59631048	7791	0.126437	-	-	-	Unknown*	simple_repeat,cover,144.2778,trf;simple_repeat,cover,129.85,trf;simple_repeat,cover,20.8874,trf;simple_repeat,cover,12.8141,trf;simple_repeat,cover,9.8371,trf	LINE,L1,cover,33.0127;Simple_repeat,Simple_repeat,cover,22.4524;LINE,L1,cover,14.2692;DNA,TcMar-Mariner,cover,99.8846;LINE,L1,partial,0.1121;LINE,L1,cover,15.0696;SINE,Alu,cover,26.7732;Simple_repeat,Simple_repeat,cover,45.0347;LINE,L1,cover,112.913;LTR,ERVL-MaLR,cover,18.1186;Low_complexity,Low_complexity,cover,141.6545;LINE,L1,cover,3.3684;Low_complexity,Low_complexity,cover,216.4167;SINE,Alu,c…	N.S	-	-	-	-	-	-	-	-	overlap;SPI1_343;28.2283,overlap;PU.1_113;33.8739	-	-	-	overlap;CTCF_binding_CTCFBSDB2.0;33.2949,overlap;CTCF_binding_CTCFBSDB2.0;76.3824	overlap;ENCSR000BGQ.spi1.gm12878;30.7945	-	-	within;Heterochrom/lo_GM12878;0.0565	within;Heterochrom/lo_HUVEC;0.0565	within;Heterochrom/lo_HMEC;0.1552	within;Heterochrom/lo_NHEK;0.2201	within;Heterochrom/lo_NHLF;0.0565
2	61501263	61501397	134	0.0287356	USP34	-	-	Derived	-	SINE,Alu,within,0.4408	N.S	-	-	-	-	-	-	-	-	-	-	-	-	-	-	-	-	within;Weak_Txn_GM12878;0.0515	within;Weak_Enhancer_HUVEC;0.134	within;Weak_Txn_HMEC;0.0172	within;Weak_Txn_NHEK;0.0191	within;Weak_Txn_NHLF;0.0353
2	61880174	61881106	932	0.390805	-	-	-	Derived	-	LTR,ERV1,partial,0.2403;SINE,Alu,cover,3.6406;SINE,Alu,partial,0.1223;SINE,Alu,cover,3.0358	N.S	-	-	-	-	-	-	-	-	-	-	-	-	-	partial;ENCSR000BJD.rxra.gm12878;0.7724	-	-	within;Heterochrom/lo_GM12878;0.0412	within;Heterochrom/lo_HUVEC;0.0364	within;Heterochrom/lo_HMEC;0.0777	within;Heterochrom/lo_NHEK;0.0764	within;Heterochrom/lo_NHLF;0.1036
2	62483221	62483680	459	0.0689655	-	-	-	Derived	-	LTR,ERVL-MaLR,partial,0.1743;LTR,ERV1,cover,1.2175;LINE,L1,partial,0.0022	N.S	-	-	-	-	-	-	-	-	-	-	-	-	-	-	-	-	within;Weak_Txn_GM12878;0.153	within;Heterochrom/lo_HUVEC;0.0066	within;Heterochrom/lo_HMEC;0.0079	within;Heterochrom/lo_NHEK;0.0082	within;Heterochrom/lo_NHLF;0.0123
2	63991383	63994939	3556	0.0114943	-	-	-	Derived	-	LINE,L1,cover,22.9419;LTR,Gypsy?,cover,13.3684;LINE,L1,partial,0.2354;Low_complexity,Low_complexity,cover,169.3333;LINE,L2,cover,40.4091;LINE,L1,cover,15.3939;LINE,RTE,cover,40.8736;LINE,L2,cover,8.802;SINE,Alu,cover,22.3648	N.S	-	-	-	-	-	-	-	-	overlap;USF-1_180;15.4609,overlap;CBX3_297;8.0818,overlap;USF1_381;14.8167,overlap;FAM48A_72;14.8167	-	-	-	overlap;CTCF_binding_CTCFBSDB2.0;23.7067	-	-	overlap;Open_chromatin_GM12878;9.8232,overlap;Open_chromatin_GM12878;13.0735	within;Heterochrom/lo_GM12878;0.0347	within;Heterochrom/lo_HUVEC;0.0744	within;Heterochrom/lo_HMEC;0.1132	within;Heterochrom/lo_NHEK;0.1162	partial;Heterochrom/lo_NHLF; 0.138,partial;Strong_Enhancer_NHLF;0.5706,overlap;Weak_Enhancer_NHLF;5.9267
2	66008585	66009736	1151	0.0977011	-	-	-	Derived	-	Low_complexity,Low_complexity,cover,26.1591;LINE,L2,cover,15.5541	N.S	-	-	-	-	-	-	-	-	-	-	-	-	-	-	-	-	within;Heterochrom/lo_GM12878;0.0129	within;Heterochrom/lo_HUVEC;0.003	overlap;Strong_Enhancer_HMEC;5.755,partial;Heterochrom/lo_HMEC;0.0098,partial;Strong_Enhancer_HMEC; 0.2,overlap;Weak_Enhancer_HMEC;5.755	partial;Strong_Enhancer_NHEK; 0.0667,partial;Heterochrom/lo_NHEK;0.0234,overlap;Weak_Enhancer_NHEK;5.755	partial;Repressed_NHLF; 0.325,partial;Insulator_NHLF;0.555
2	66216531	66216599	68	0.0574713	-	-	-	Derived	-	DNA,TcMar-Tigger,partial,0.4706	N.S	-	-	-	-	-	-	-	-	within;SETDB1_297;0.0958	-	-	-	-	-	-	-	within;Heterochrom/lo_GM12878;0.0018	within;Heterochrom/lo_HUVEC;0.0002	within;Heterochrom/lo_HMEC;0.0011	within;Heterochrom/lo_NHEK;0.0037	within;Heterochrom/lo_NHLF;0.0027
2	66505590	66507553	1963	0.390805	-	-	-	Derived	-	DNA,hAT-Charlie,cover,6.5433;LINE,L2,partial,0.0092	N.S	-	-	-	-	-	-	-	-	-	-	-	-	within;CTCF_binding_CTCFBSDB2.0;0.1362,within;CTCF_binding_CTCFBSDB2.0;0.1896	-	-	-	within;Heterochrom/lo_GM12878;0.0164	within;Heterochrom/lo_HUVEC;0.0196	within;Heterochrom/lo_HMEC;0.0114	within;Heterochrom/lo_NHEK;0.0425	within;Heterochrom/lo_NHLF;0.0459
2	67324567	67329168	4601	0.0402299	-	-	-	Derived	simple_repeat,cover,109.5476,trf	DNA,TcMar-Tc2,cover,73.0317;DNA,TcMar-Tc2,cover,9.5259;LINE,L2,cover,19.6624;LINE,L1,partial,0.1108;LINE,L1,cover,15.388;LINE,L1,cover,6.3375;LTR,ERVL-MaLR,cover,11.0867;Low_complexity,Low_complexity,cover,121.0789;Simple_repeat,Simple_repeat,cover,100.0217;LINE,L2,partial,0.0072	N.S	-	-	-	-	-	-	-	-	overlap;CEBPB_255;17.9727	-	-	-	-	-	-	-	within;Heterochrom/lo_GM12878;0.0358	within;Heterochrom/lo_HUVEC;0.0264	within;Heterochrom/lo_HMEC;0.0594	within;Heterochrom/lo_NHEK;0.0546	within;Heterochrom/lo_NHLF;0.0733
2	68600529	68600730	201	0.229885	PLEK	-	-	Derived	-	LINE,L1,cover,2.1613;LINE,L1,cover,1.9901	N.S	-	-	-	-	-	-	-	-	-	within;SE_09595;0.0058,within;SE_11074;0.0025,within;SE_22763;0.006,within;SE_62750;0.0025,within;SE_13879;0.0053,within;SE_20156;0.0025,within;SE_59141;0.0066,within;SE_32595;0.0068	-	-	-	partial;ENCSR000BJZ.bclaf1.gm12878;0.1572	within;SE_32595;0.0068	-	within;Weak_Promoter_GM12878;0.5025	within;Repressed_HUVEC;0.0072	within;Heterochrom/lo_HMEC;0.019	within;Heterochrom/lo_NHEK;0.0197	within;Heterochrom/lo_NHLF;0.0359
2	69003385	69003415	30	0.114943	ARHGAP25	-	-	Derived	-	LINE,L2,within,0.0374	N.S	-	-	-	-	-	-	-	-	within;Rad21_171;0.1271,within;CTCF_1000;0.0644,within;RAD21_502;0.1167,within;CTCF_276;0.0761	within;SE_11846;0.0003,within;SE_17374;0.0003,within;SE_62221;0.0003,within;SE_61638;0.0004,within;SE_20020;0.0003,within;SE_09157;0.0002,within;SE_60993;0.0003,within;SE_10171;0.0003,within;SE_60486;0.0004,within;SE_50760;0.002,within;SE_10879;0.0003,within;SE_13358;0.0003,within;SE_22135;0.001,within;SE_18271;0.0003,within;SE_58353;0.0003,within;SE_17790;0.0003,within;SE_58815;0.0002,within;SE_…	-	-	partial;CTCF_binding_CTCFBSDB2.0;0.0333,within;CTCF_binding_CTCFBSDB2.0;0.1266,within;CTCF_binding_CTCFBSDB2.0;0.0017,within;CTCF_binding_CTCFBSDB2.0;0.2158,within;CTCF_binding_CTCFBSDB2.0;0.1172,within;CTCF_binding_CTCFBSDB2.0;0.1935,within;CTCF_binding_CTCFBSDB2.0;0.0244,within;CTCF_binding_CTCFBSDB2.0;0.1442,within;CTCF_binding_CTCFBSDB2.0;0.0756,within;CTCF_binding_CTCFBSDB2.0;0.087,within;CT…	partial;ENCSR000BMY.rad21.gm12878; 0.0442,within;ENCSR000DRZ.ctcf.gm12878;0.184,within;ENCSR000DKV.ctcf.gm12878;0.1429	-	-	within;Insulator_GM12878;0.075	within;Insulator_HUVEC;0.15	within;Heterochrom/lo_HMEC;0.0022	within;Insulator_NHEK;0.075	within;Insulator_NHLF;0.075
2	69668249	69668392	143	0.0114943	-	-	-	Derived	-	LINE,L2,partial,0.0699;LTR,ERV1,partial,0.5035	N.S	-	-	-	-	-	-	-	-	-	within;SE_00250;0.0021	-	-	-	-	-	-	within;Heterochrom/lo_GM12878;0.0119	within;Heterochrom/lo_HUVEC;0.0085	within;Heterochrom/lo_HMEC;0.0059	within;Heterochrom/lo_NHEK;0.0058	within;Heterochrom/lo_NHLF;0.0119
2	70125045	70125565	520	0.781609	SNRNP27	-	-	Derived	-	Low_complexity,Low_complexity,partial,0.2077;LINE,L2,partial,0.3808	N.S	-	-	-	-	-	-	-	-	-	within;SE_09668;0.0092	-	-	within;CTCF_binding_CTCFBSDB2.0;0.0128,partial;CTCF_binding_CTCFBSDB2.0;0.2056,within;CTCF_binding_CTCFBSDB2.0;0.0011	-	-	-	within;Txn_Elongation_GM12878;0.1857	within;Txn_Elongation_HUVEC;0.0342	within;Txn_Elongation_HMEC;0.0366	within;Txn_Elongation_NHEK;0.0531	within;Txn_Elongation_NHLF;0.0333
2	71570989	71571032	43	0.367816	ZNF638	-	-	Derived	-	SINE,Alu,within,0.1438	N.S	-	-	-	-	-	-	-	-	-	-	-	-	-	-	-	-	within;Weak_Txn_GM12878;0.0044	within;Txn_Transition_HUVEC;0.0029	within;Weak_Txn_HMEC;0.0107	within;Weak_Txn_NHEK;0.0057	within;Weak_Txn_NHLF;0.0083
2	72802993	72803191	198	0.0114943	EXOC6B	-	-	Derived	-	-	N.S	-	-	-	-	-	-	-	-	-	-	-	-	within;CTCF_binding_CTCFBSDB2.0;0.0002,partial;CTCF_binding_CTCFBSDB2.0;0.8857	-	-	-	within;Heterochrom/lo_GM12878;0.0008	within;Heterochrom/lo_HUVEC;0.0134	within;Heterochrom/lo_HMEC;0.0118	within;Heterochrom/lo_NHEK;0.0136	within;Weak_Txn_NHLF;0.0146
2	73081500	73082514	1014	0.0229885	-	-	-	Derived	-	LINE,L1,partial,0.4408	N.S	-	-	-	-	-	-	-	-	-	-	-	-	partial;CTCF_binding_CTCFBSDB2.0;0.36,within;CTCF_binding_CTCFBSDB2.0;0.0011	-	-	-	within;Heterochrom/lo_GM12878;0.13	within;Repressed_HUVEC;0.0387	within;Heterochrom/lo_HMEC;0.0338	within;Repressed_NHEK;0.1102	within;Repressed_NHLF;0.0507
2	73106195	73108596	2401	0.0287356	-	-	-	Derived	simple_repeat,cover,57.1667,trf;simple_repeat,cover,42.875,trf;simple_repeat,cover,38.1111,trf	DNA,hAT,cover,14.2071;SINE,Alu,cover,8.1115;SINE,Alu,cover,8.057;LINE,L2,cover,9.1641;LINE,L1,cover,11.3255;LINE,L2,cover,10.046;LINE,L2,partial,0.0346;SINE,Alu,cover,9.4157;Simple_repeat,Simple_repeat,cover,57.1667	N.S	-	-	-	-	-	-	-	-	overlap;SPI1_161;11.7696,overlap;PU.1_123;12.005	-	-	-	within;CTCF_binding_CTCFBSDB2.0;0.0025	overlap;ENCSR000BGQ.spi1.gm12878;14.1235	-	-	within;Heterochrom/lo_GM12878;0.1396	within;Repressed_HUVEC;0.1101	within;Heterochrom/lo_HMEC;0.207	partial;Weak_Txn_NHEK; 0.184,partial;Heterochrom/lo_NHEK;0.6485	within;Heterochrom/lo_NHLF;0.261
2	73286755	73287040	285	0.396552	SFXN5	-	-	Derived	-	LINE,L1,partial,0.3368	Causal	ILMN_1695904	C2orf7 (PRADC1)	3.33499	0.00129489	0.54458	0.168439	0.00129489	schizophrenia;PMID_28991256;rs999494;0.0000000002	-	-	-	-	within;CTCF_binding_CTCFBSDB2.0;0.0003	-	-	-	within;Weak_Txn_GM12878;0.025	within;Weak_Txn_HUVEC;0.0108	within;Weak_Txn_HMEC;0.0226	within;Weak_Txn_NHEK;0.0242	within;Weak_Txn_NHLF;0.0594
2	74384205	74384303	98	0.0344828	MOB1A	-	-	Derived	-	LTR,ERVL,within,0.1201	N.S	-	-	-	-	-	-	-	-	within;POLR2A_248;0.1922	-	-	-	-	-	-	-	within;Txn_Elongation_GM12878;0.0078	within;Txn_Elongation_HUVEC;0.0129	within;Txn_Elongation_HMEC;0.0055	within;Txn_Elongation_NHEK;0.0067	within;Txn_Elongation_NHLF;0.0044
2	76097079	76097415	336	0.0172414	-	-	-	Derived	-	LTR,ERV1,within,0.4884	N.S	-	-	-	-	-	-	-	-	partial;EP300_205; 0.2548,partial;POU5F1_225; 0.1481,partial;SP1_141; 0.216,partial;NANOG_887; 0.1878,partial;SP1_185; 0.1515,partial;NANOG_(SC-33759)_1000; 0.2297,partial;p300_388; 0.2125,partial;POU5F1_(SC-9081)_664; 0.22	-	-	-	-	-	-	-	within;Heterochrom/lo_GM12878;0.0144	within;Heterochrom/lo_HUVEC;0.0031	within;Heterochrom/lo_HMEC;0.0031	within;Heterochrom/lo_NHEK;0.0031	within;Heterochrom/lo_NHLF;0.0031
2	76526499	76528893	2394	0.965517	-	-	-	Ancestral	-	LINE,L1,cover,1.521;LINE,L1,partial,0.3317	N.S	-	-	-	-	-	-	-	-	-	within;SE_62087;0.1226	-	-	-	-	-	-	within;Heterochrom/lo_GM12878;0.0111	within;Heterochrom/lo_HUVEC;0.0089	within;Heterochrom/lo_HMEC;0.006	within;Heterochrom/lo_NHEK;0.006	within;Heterochrom/lo_NHLF;0.0072
2	76557057	76557290	233	0.689655	-	-	-	Derived	-	LINE,L2,cover,1.7652	N.S	-	-	-	-	-	-	-	-	-	-	-	-	-	-	-	-	within;Heterochrom/lo_GM12878;0.0011	within;Heterochrom/lo_HUVEC;0.0009	within;Heterochrom/lo_HMEC;0.0006	within;Heterochrom/lo_NHEK;0.0006	within;Heterochrom/lo_NHLF;0.0007
2	77976768	77977091	323	0.563218	-	-	-	Ancestral	simple_repeat,partial,0.0805,trf	SINE,Alu,partial,0.9505	N.S	-	-	-	-	-	-	-	-	-	-	-	-	-	-	-	-	within;Heterochrom/lo_GM12878;0.0011	within;Heterochrom/lo_HUVEC;0.0007	within;Heterochrom/lo_HMEC;0.0002	within;Heterochrom/lo_NHEK;0.0004	within;Heterochrom/lo_NHLF;0.0011
2	78117891	78118357	466	0.925287	-	-	-	Derived	-	LINE,L1,partial,0.7918	N.S	-	-	-	-	-	-	-	-	-	-	-	-	-	-	-	-	within;Heterochrom/lo_GM12878;0.0016	within;Heterochrom/lo_HUVEC;0.001	within;Heterochrom/lo_HMEC;0.0003	within;Heterochrom/lo_NHEK;0.0005	within;Heterochrom/lo_NHLF;0.0016
2	78197473	78197519	46	0.045977	-	-	-	Derived	-	LTR,ERV1,within,0.1173	N.S	-	-	-	-	-	-	-	-	-	-	-	-	-	-	-	-	within;Heterochrom/lo_GM12878;0.0001	within;Heterochrom/lo_HUVEC;0.0001	within;Heterochrom/lo_HMEC;0.0	within;Heterochrom/lo_NHEK;0.0001	within;Heterochrom/lo_NHLF;0.0001
2	78785987	78786119	132	0.689655	-	-	-	Ancestral	simple_repeat,cover,4.0,trf	LINE,L1,partial,0.0909;SINE,Alu,partial,0.9015	N.S	-	-	-	-	-	-	-	-	-	-	-	-	-	-	-	-	within;Heterochrom/lo_GM12878;0.0002	within;Heterochrom/lo_HUVEC;0.0004	within;Heterochrom/lo_HMEC;0.0001	within;Heterochrom/lo_NHEK;0.0011	within;Heterochrom/lo_NHLF;0.0002
2	79076571	79081206	4635	0.33908	-	-	-	Derived	simple_repeat,cover,77.25,trf;simple_repeat,cover,94.5918,trf;simple_repeat,cover,132.4286,trf	SINE,MIR,cover,71.3077;Low_complexity,Low_complexity,cover,159.8276;LINE,L1,cover,8.5993;SINE,MIR,partial,0.0037;Low_complexity,Low_complexity,cover,193.125;LTR,ERV1,cover,70.2273;SINE,Alu,cover,14.9035;DNA,TcMar-Mariner,cover,90.8824;Simple_repeat,Simple_repeat,cover,115.875;LTR,ERVL-MaLR,cover,5.4852;LINE,L1,cover,14.8083	N.S	-	-	-	-	-	-	-	-	-	-	-	-	-	-	-	-	within;Heterochrom/lo_GM12878;0.1495	within;Heterochrom/lo_HUVEC;0.309	within;Heterochrom/lo_HMEC;0.0137	within;Heterochrom/lo_NHEK;0.1495	within;Heterochrom/lo_NHLF;0.1495
2	79531574	79531612	38	0.132184	-	-	-	Derived	-	-	N.S	-	-	-	-	-	-	-	-	-	-	-	-	-	-	-	-	within;Heterochrom/lo_GM12878;0.0001	within;Heterochrom/lo_HUVEC;0.0001	within;Heterochrom/lo_HMEC;0.0001	within;Heterochrom/lo_NHEK;0.0001	within;Heterochrom/lo_NHLF;0.0001
2	79895075	79895395	320	0.0862069	CTNNA2	-	-	Ancestral	simple_repeat,partial,0.0719,trf	SINE,Alu,partial,0.9719	N.S	-	-	-	-	-	-	-	-	-	-	-	-	-	-	-	-	within;Heterochrom/lo_GM12878;0.0005	within;Heterochrom/lo_HUVEC;0.0005	within;Heterochrom/lo_HMEC;0.0005	within;Heterochrom/lo_NHEK;0.0005	within;Heterochrom/lo_NHLF;0.0007
2	81343989	81345612	1623	0.0114943	-	-	-	Derived	-	SINE,MIR,cover,14.113;LINE,CR1,cover,14.2368;LINE,CR1,cover,6.2664	N.S	-	-	-	-	-	-	-	-	-	-	-	-	overlap;CTCF_binding_CTCFBSDB2.0;11.7609	-	-	-	within;Heterochrom/lo_GM12878;0.0031	within;Heterochrom/lo_HUVEC;0.0021	within;Heterochrom/lo_HMEC;0.0021	within;Heterochrom/lo_NHEK;0.0022	within;Heterochrom/lo_NHLF;0.0027
2	81604892	81604927	35	0.954023	-	-	-	Derived	-	-	N.S	-	-	-	-	-	-	-	-	-	-	-	-	-	-	-	-	within;Heterochrom/lo_GM12878;0.0001	within;Heterochrom/lo_HUVEC;0.0	within;Heterochrom/lo_HMEC;0.0	within;Heterochrom/lo_NHEK;0.0006	within;Heterochrom/lo_NHLF;0.0006
2	81753605	81753909	304	0.114943	-	-	-	Ancestral	-	SINE,Alu,partial,0.9704	N.S	-	-	-	-	-	-	-	-	-	-	-	-	-	-	-	-	within;Heterochrom/lo_GM12878;0.0018	within;Heterochrom/lo_HUVEC;0.0014	within;Heterochrom/lo_HMEC;0.0018	within;Heterochrom/lo_NHEK;0.0017	within;Heterochrom/lo_NHLF;0.0014
2	81771355	81771778	423	0.12069	-	-	-	Derived	-	SINE,Alu,partial,0.1631;SINE,MIR,partial,0.2624	N.S	-	-	-	-	-	-	-	-	-	-	-	-	-	-	-	-	within;Heterochrom/lo_GM12878;0.0025	within;Heterochrom/lo_HUVEC;0.0019	within;Heterochrom/lo_HMEC;0.0025	within;Heterochrom/lo_NHEK;0.0023	within;Heterochrom/lo_NHLF;0.0019
2	82340446	82340765	319	0.873563	-	-	-	Ancestral	simple_repeat,cover,8.1795,trf	SINE,Alu,cover,1.0669;DNA,hAT-Tip100,partial,0.0282	N.S	-	-	-	-	-	-	-	-	-	-	-	-	-	-	-	-	overlap;Repetitive/CNV_GM12878;1.595,partial;Repetitive/CNV_GM12878;0.215,partial;Heterochrom/lo_GM12878; 0.0001	partial;Heterochrom/lo_HUVEC; 0.0009,partial;Repetitive/CNV_HUVEC;0.215	partial;Heterochrom/lo_HMEC; 0.0105,partial;Insulator_HMEC;0.215	partial;Insulator_NHEK;0.215,partial;Heterochrom/lo_NHEK; 0.0003	partial;Repetitive/CNV_NHLF;0.215,partial;Heterochrom/lo_NHLF; 0.0003
2	83061279	83061610	331	0.0632184	-	-	-	Ancestral	simple_repeat,cover,9.1944,trf;simple_repeat,partial,0.1088,trf;simple_repeat,partial,0.1057,trf	SINE,Alu,cover,1.0747	N.S	-	-	-	-	-	-	-	-	-	-	-	-	-	-	-	-	partial;Heterochrom/lo_GM12878;0.0003,partial;Weak_Enhancer_GM12878; 0.605	within;Heterochrom/lo_HUVEC;0.0084	within;Heterochrom/lo_HMEC;0.0081	within;Heterochrom/lo_NHEK;0.0004	within;Heterochrom/lo_NHLF;0.0004
2	84193826	84194261	435	0.091954	-	-	-	Ancestral	simple_repeat,cover,11.1538,trf	LINE,L1,partial,0.1402;LINE,L1,partial,0.8598	N.S	-	-	-	-	-	-	-	-	-	-	-	-	-	-	-	-	within;Heterochrom/lo_GM12878;0.0021	within;Heterochrom/lo_HUVEC;0.0012	within;Heterochrom/lo_HMEC;0.0135	within;Heterochrom/lo_NHEK;0.0025	within;Heterochrom/lo_NHLF;0.0011
2	84758441	84758733	292	0.982759	DNAH6	-	-	Ancestral	simple_repeat,partial,0.1747,trf;simple_repeat,cover,6.7907,trf	LTR,ERV1,partial,0.0377;SINE,Alu,cover,1.0775	N.S	-	-	-	-	-	-	-	-	-	-	-	-	within;CTCF_binding_CTCFBSDB2.0;0.0002	-	-	-	partial;Repetitive/CNV_GM12878;0.62,partial;Heterochrom/lo_GM12878; 0.0017	within;Heterochrom/lo_HUVEC;0.0429	within;Heterochrom/lo_HMEC;0.0178	within;Heterochrom/lo_NHEK;0.0064	within;Repressed_NHLF;0.0541
2	85335358	85335675	317	0.195402	-	-	-	Ancestral	-	SINE,Alu,partial,0.9621;LINE,L1,partial,0.0126	Causal	ILMN_1749744	SH2D6	-3.58785	0.00057267	0.349988	-0.0812002	0.00114534	-	-	-	-	-	within;CTCF_binding_CTCFBSDB2.0;0.0003	-	-	-	within;Heterochrom/lo_GM12878;0.0082	within;Heterochrom/lo_HUVEC;0.0511	within;Heterochrom/lo_HMEC;0.0793	within;Heterochrom/lo_NHEK;0.0054	within;Heterochrom/lo_NHLF;0.072
2	85360463	85360503	40	0.0172414	-	-	-	Derived	-	-	N.S	-	-	-	-	-	-	-	-	within;TCF7L2_221;0.1064,partial;ATF2_258;0.0345,partial;Pol2-4H8_461;0.1364,partial;ZNF263_348;0.1682,within;Pol2_473;0.0962,partial;ZNF263_349;0.1309,partial;SIN3AK20_314;0.0305,within;MYC_482;0.1266,within;TAF1_140;0.0816,within;FOXP2_195;0.0704,within;POLR2A_1000;0.0442,partial;SP4_281;0.0459,partial;CREB1_163;0.0643	-	-	-	partial;CTCF_binding_CTCFBSDB2.0;0.0259,within;CTCF_binding_CTCFBSDB2.0;0.0,partial;CTCF_binding_CTCFBSDB2.0;0.0438,within;CTCF_binding_CTCFBSDB2.0;0.0476,within;CTCF_binding_CTCFBSDB2.0;0.0441,within;CTCF_binding_CTCFBSDB2.0;0.0462,partial;CTCF_binding_CTCFBSDB2.0;0.009,within;CTCF_binding_CTCFBSDB2.0;0.0301	partial;ENCSR744XTG.suz12.gm12878;0.0609,within;ENCSR000BMB.elf1.gm12878;0.2286	-	within;Promoter_GM12878;0.0167	within;Poised_Promoter_GM12878;0.025	within;Weak_Promoter_HUVEC;0.04	within;Weak_Promoter_HMEC;0.0286	within;Weak_Promoter_NHEK;0.0286	within;Weak_Promoter_NHLF;0.025
2	85379773	85379859	86	0.0172414	TCF7L1	-	-	Derived	-	SINE,Alu,partial,0.9767	N.S	-	-	-	-	-	-	-	-	-	-	-	-	within;CTCF_binding_CTCFBSDB2.0;0.0001	-	-	-	within;Heterochrom/lo_GM12878;0.0051	within;Weak_Txn_HUVEC;0.0537	within;Heterochrom/lo_HMEC;0.0105	within;Heterochrom/lo_NHEK;0.0047	within;Heterochrom/lo_NHLF;0.009
2	85941275	85944935	3660	0.0229885	-	-	-	Derived	simple_repeat,cover,87.1429,trf	LINE,L1,cover,35.8824;LTR,ERVL,cover,23.1646;LTR,ERVL-MaLR,cover,29.7561;LTR,ERVL-MaLR,cover,8.2063;SINE,MIR,cover,110.9091;LINE,L1,cover,21.0345;SINE,Alu,cover,11.5457;DNA,TcMar-Tigger,cover,17.512;SINE,MIR,cover,28.3721;LTR,Gypsy?,cover,13.5556;SINE,Alu,cover,11.9608;DNA,hAT-Charlie,cover,44.0964	N.S	-	-	-	-	-	-	-	-	partial;GATA1_521; 0.5756,overlap;BHLHE40_464;11.8065,partial;GATA3_603; 0.2397,partial;GATA-2_1000; 0.1208,partial;FOXP2_333; 0.3507,overlap;TAL1_(SC-12984)_145;14.64,overlap;TEAD4_285;10.0549,partial;p300_349; 0.063,partial;EP300_333; 0.1171,partial;REST_176; 0.1222,overlap;FOXA1_158;13.0714,overlap;TAL1_430;13.2609,partial;GATA-1_542; 0.6909,overlap;GATA2_159;14.2969,partial;GATA2_1000; 0.1216…	within;SE_48223;0.0714,within;SE_51392;0.0713,within;SE_32403;0.0697,within;SE_09507;0.1008,within;SE_42161;0.0394	overlap;Enhancer_FANTOM;45.1852	-	within;CTCF_binding_CTCFBSDB2.0;0.0032,within;CTCF_binding_CTCFBSDB2.0;0.7011,partial;CTCF_binding_CTCFBSDB2.0;0.4105,within;CTCF_binding_CTCFBSDB2.0;0.0507	overlap;ENCSR199WXF.eed.gm12878;24.0789	-	overlap;Open_chromatin_GM12878;8.7981,partial;Promoter_Flanking_Region_GM12878;0.0248,partial;Open_chromatin_GM12878; 0.4678	within;Repressed_GM12878;0.4816	partial;Heterochrom/lo_HUVEC;0.5382,partial;Repressed_HUVEC; 0.1346	partial;Heterochrom/lo_HMEC; 0.372,partial;Weak_Enhancer_HMEC;0.0233	within;Repressed_NHEK;0.1848	partial;Weak_Enhancer_NHLF; 0.615,partial;Weak_Txn_NHLF;0.8129
2	87483085	87483117	32	0.103448	-	-	-	Derived	-	-	N.S	-	-	-	-	-	-	-	-	-	-	-	-	-	-	-	-	within;Weak_Enhancer_GM12878;0.032	within;Repressed_HUVEC;0.0024	within;Heterochrom/lo_HMEC;0.0029	within;Repressed_NHEK;0.0037	within;Repressed_NHLF;0.0012
2	88315871	88315911	40	0.0517241	-	-	-	Derived	-	snRNA,snRNA,partial,0.875	N.S	-	-	-	-	-	-	-	-	within;KDM5B_963;0.0481,within;NFATC1_1000;0.0542,within;USF1_303;0.1481,within;EGR1_709;0.1117,within;ZBTB33_1000;0.0637,partial;ETS1_1000; 0.0296,within;KAP1_324;0.0606,within;MEF2C_(SC-13268)_245;0.1639,within;BCL11A_367;0.2105,partial;CEBPD_231;0.0906,within;Oct-2_1000;0.0696,within;MBD4_866;0.0725,within;ATF2_1000;0.0549,within;ELF1_411;0.0538,within;POLR2A_1000;0.0228,within;HNF4G_181;0.137…	-	-	-	within;CTCF_binding_CTCFBSDB2.0;0.0265,partial;CTCF_binding_CTCFBSDB2.0;0.0733,within;CTCF_binding_CTCFBSDB2.0;0.0358,partial;CTCF_binding_CTCFBSDB2.0;0.0246,within;CTCF_binding_CTCFBSDB2.0;0.0293,within;CTCF_binding_CTCFBSDB2.0;0.0	within;ENCSR000BGZ.tcf12.gm12878;0.0601,within;ENCSR000BQK.atf2.gm12878;0.051,within;ENCSR501DKS.tcf7.gm12878;0.0952,within;ENCSR000BGS.taf1.gm12878;0.0667,within;ENCSR207PFI.zbed1.gm12878;0.048,within;ENCSR000BHA.bcl11a.gm12878;0.0602,within;ENCSR000BQL.nfatc1.gm12878;0.0496,partial;ENCSR000BHB.ep300.gm12878; 0.022,within;ENCSR000BNG.mef2c.gm12878;0.1379,within;ENCSR000BHD.pax5.gm12878;0.0602,wi…	-	-	within;Insulator_GM12878;0.1	partial;Weak_Enhancer_HUVEC;0.07,partial;Strong_Enhancer_HUVEC; 0.13	partial;Weak_Enhancer_HMEC;0.0175,partial;Weak_Enhancer_HMEC; 0.13	partial;Active_Promoter_NHEK; 0.026,partial;Weak_Enhancer_NHEK;0.07	within;Heterochrom/lo_NHLF;0.0154
2	88429846	88429942	96	0.155172	-	-	-	Derived	-	-	N.S	-	-	-	-	-	-	-	-	within;RXRA_429;0.3692,within;SP1_216;0.3429,within;SP1_203;0.2857,within;RXRA_282;0.32	within;SE_23424;0.0025,within;SE_24606;0.0037,within;SE_50721;0.0037	-	-	within;CTCF_binding_CTCFBSDB2.0;0.0051,within;CTCF_binding_CTCFBSDB2.0;0.0001,within;CTCF_binding_CTCFBSDB2.0;0.0058	-	-	-	within;Heterochrom/lo_GM12878;0.001	within;Heterochrom/lo_HUVEC;0.001	within;Heterochrom/lo_HMEC;0.0107	within;Heterochrom/lo_NHEK;0.0027	within;Heterochrom/lo_NHLF;0.0031
2	89029229	89032282	3053	0.821839	RPIA	-	-	Ancestral	simple_repeat,partial,0.0118,trf	LINE,L1,partial,0.9997	N.S	-	-	-	-	-	-	-	-	partial;POLR2A_375;0.2069,partial;GATA2_261;0.1194,partial;FOS_153;0.2225	-	-	-	within;CTCF_binding_CTCFBSDB2.0;0.0031	-	-	partial;Open_chromatin_GM12878;0.0279	partial;Weak_Promoter_GM12878; 0.985,partial;Weak_Txn_GM12878;0.952	partial;Weak_Enhancer_HUVEC;0.28,overlap;Weak_Txn_HUVEC;1.0904,partial;Weak_Enhancer_HUVEC; 0.985	partial;Heterochrom/lo_HMEC; 0.999,partial;Weak_Enhancer_HMEC;0.14	partial;Weak_Enhancer_NHEK;0.28,overlap;Weak_Txn_NHEK;1.0904,partial;Heterochrom/lo_NHEK; 0.985	partial;Repressed_NHLF; 0.6617,partial;Heterochrom/lo_NHLF;0.1526
2	96884120	96884158	38	0.0114943	-	-	-	Derived	-	LTR,ERV1,within,0.0356	N.S	-	-	-	-	-	-	-	-	-	within;SE_62096;0.0006	-	-	within;CTCF_binding_CTCFBSDB2.0;0.0	-	-	-	within;Heterochrom/lo_GM12878;0.0046	within;Heterochrom/lo_HUVEC;0.0012	within;Heterochrom/lo_HMEC;0.0018	within;Weak_Txn_NHEK;0.0013	within;Heterochrom/lo_NHLF;0.0021
2	97344831	97345261	430	0.12069	FER1L5	-	-	Derived	-	SINE,Alu,partial,0.3116;SINE,Alu,cover,1.4676	N.S	-	-	-	-	-	-	-	-	-	-	-	-	within;CTCF_binding_CTCFBSDB2.0;0.0004	-	-	-	within;Heterochrom/lo_GM12878;0.011	partial;Repressed_HUVEC; 0.1044,partial;Heterochrom/lo_HUVEC;0.0183	within;Heterochrom/lo_HMEC;0.0157	within;Heterochrom/lo_NHEK;0.0672	within;Repressed_NHLF;0.0422
2	99228417	99228452	35	0.367816	UNC50	-	-	Derived*	-	-	N.S	-	-	-	-	-	-	-	-	-	within;SE_39772;0.0011	-	-	within;CTCF_binding_CTCFBSDB2.0;0.0012,within;CTCF_binding_CTCFBSDB2.0;0.0013,within;CTCF_binding_CTCFBSDB2.0;0.0015	-	-	-	within;Txn_Transition_GM12878;0.0194	within;Txn_Elongation_HUVEC;0.0028	within;Txn_Elongation_HMEC;0.005	within;Txn_Elongation_NHEK;0.0053	within;Txn_Elongation_NHLF;0.0051
2	99752965	99753300	335	0.977011	TSGA10	-	-	Ancestral	simple_repeat,partial,0.1164,trf	SINE,Alu,cover,1.0772	Causal	ILMN_1680430	TSGA10	3.87898	0.000214166	0.2177	0.134895	0.000428333	-	-	-	-	-	-	-	-	-	partial;Heterochrom/lo_GM12878;0.0192,partial;Repetitive/CNV_GM12878; 0.33	partial;Heterochrom/lo_HUVEC;0.0039,partial;Repetitive/CNV_HUVEC; 0.33	partial;Repetitive/CNV_HMEC; 0.66,partial;Heterochrom/lo_HMEC;0.004	partial;Heterochrom/lo_NHEK;0.029,partial;Weak_Enhancer_NHEK; 0.66	partial;Repetitive/CNV_NHLF; 0.33,partial;Heterochrom/lo_NHLF;0.0058
2	101672406	101672738	332	0.0689655	TBC1D8	-	-	Derived	-	SINE,Alu,partial,0.2078;SINE,Alu,partial,0.1386	N.S	-	-	-	-	-	-	-	-	-	within;SE_47144;0.0031	-	-	within;CTCF_binding_CTCFBSDB2.0;0.0002	-	-	-	within;Weak_Txn_GM12878;0.0755	within;Weak_Txn_HUVEC;0.0572	within;Weak_Txn_HMEC;0.0377	within;Weak_Txn_NHEK;0.0395	within;Heterochrom/lo_NHLF;0.0157
2	102097839	102098165	326	0.913793	-	-	-	Ancestral	simple_repeat,cover,9.8788,trf	SINE,Alu,cover,1.0482	N.S	-	-	-	-	-	-	-	-	-	-	-	-	within;CTCF_binding_CTCFBSDB2.0;0.0003	-	-	-	within;Heterochrom/lo_GM12878;0.0251	within;Heterochrom/lo_HUVEC;0.0543	within;Heterochrom/lo_HMEC;0.0142	within;Heterochrom/lo_NHEK;0.0082	within;Heterochrom/lo_NHLF;0.0226
2	102232582	102233587	1005	0.0977011	-	-	-	Derived	-	SINE,Alu,cover,7.6136;LINE,L1,partial,0.3791	N.S	-	-	-	-	-	-	-	-	overlap;USF1_(SC-8983)_55;4.5682,overlap;USF1_135;4.1875	-	-	-	overlap;CTCF_binding_CTCFBSDB2.0;8.375,within;CTCF_binding_CTCFBSDB2.0;0.0009,overlap;CTCF_binding_CTCFBSDB2.0;4.8551,within;CTCF_binding_CTCFBSDB2.0;0.0539,overlap;CTCF_binding_CTCFBSDB2.0;5.025	-	-	-	within;Heterochrom/lo_GM12878;0.0948	within;Heterochrom/lo_HUVEC;0.1142	partial;Heterochrom/lo_HMEC;0.0035,overlap;Weak_Enhancer_HMEC;1.675,partial;Weak_Enhancer_HMEC; 0.219	within;Heterochrom/lo_NHEK;0.0488	partial;Weak_Enhancer_NHLF; 0.6983,overlap;Insulator_NHLF;5.025,partial;Weak_Txn_NHLF;0.1206
2	103027126	103027186	60	0.0344828	-	-	-	Derived	-	LTR,ERV1,within,0.131	N.S	-	-	-	-	-	-	-	-	-	-	-	-	within;CTCF_binding_CTCFBSDB2.0;0.006,within;CTCF_binding_CTCFBSDB2.0;0.0001	-	-	-	within;Heterochrom/lo_GM12878;0.0024	within;Heterochrom/lo_HUVEC;0.0012	within;Heterochrom/lo_HMEC;0.0017	within;Heterochrom/lo_NHEK;0.0023	within;Heterochrom/lo_NHLF;0.0086
2	103322484	103322817	333	0.942529	SLC9A2	-	-	Ancestral	simple_repeat,partial,0.0991,trf	SINE,Alu,cover,1.0472	N.S	-	-	-	-	-	-	-	-	-	-	-	-	-	-	-	-	within;Weak_Txn_GM12878;0.0256	within;Repressed_HUVEC;0.0333	within;Heterochrom/lo_HMEC;0.0666	within;Heterochrom/lo_NHEK;0.0666	partial;Heterochrom/lo_NHLF;0.1291,partial;Weak_Enhancer_NHLF; 0.245
2	104560475	104560586	111	0.281609	-	-	-	Derived	-	LINE,L1,within,0.1035	N.S	-	-	-	-	-	-	-	-	-	-	-	-	-	-	-	-	within;Heterochrom/lo_GM12878;0.0019	within;Heterochrom/lo_HUVEC;0.0011	within;Heterochrom/lo_HMEC;0.0011	within;Heterochrom/lo_NHEK;0.0019	within;Heterochrom/lo_NHLF;0.0019
2	105565955	105565988	33	0.0172414	-	-	-	Unknown	-	DNA,hAT-Charlie,within,0.0971	N.S	-	-	-	-	-	-	-	-	-	-	-	-	-	-	-	-	within;Heterochrom/lo_GM12878;0.0016	within;Heterochrom/lo_HUVEC;0.0003	within;Heterochrom/lo_HMEC;0.0016	within;Heterochrom/lo_NHEK;0.0004	within;Heterochrom/lo_NHLF;0.0003
2	106072497	106072607	110	0.045977	-	-	-	Derived	-	LTR,ERVL-MaLR,cover,1.6176	N.S	-	-	-	-	-	-	-	-	partial;STAT1_99;0.1389,partial;MYC_320;0.0725,partial;EP300_786;0.0285,partial;TCF7L2_573;0.1964,partial;BRCA1_238;0.0855,partial;ZBTB33_345;0.0165,partial;REST_279;0.0595,partial;ATF3_443;0.0165,partial;RCOR1_509;0.174,partial;TFAP2C_453;0.0756,partial;RFX5_319;0.0333,partial;MAX_341;0.0328,partial;GTF2F1_293;0.0132,partial;SIN3AK20_270;0.1524,partial;BCL3_339;0.1059,partial;BRCA1_(C-1863)_98;0…	within;SE_47132;0.0011	partial;Enhancer_ACTIVE;0.0743,partial;Enhancer_POISED;0.0743,partial;Enhancer_REPRESSED;0.0743,partial;Enhancer_INACTIVE;0.0743	-	within;CTCF_binding_CTCFBSDB2.0;0.0063,within;CTCF_binding_CTCFBSDB2.0;0.0001	-	-	partial;Enhancer_GM12878;0.0743	within;Heterochrom/lo_GM12878;0.0074	within;Strong_Enhancer_HUVEC;0.0688	within;Strong_Enhancer_HMEC;0.1833	within;Strong_Enhancer_NHEK;0.1833	partial;Strong_Enhancer_NHLF;0.0507,partial;Weak_Enhancer_NHLF; 0.0975
2	106399837	106400244	407	0.0114943	NCK2	-	-	Derived	-	-	N.S	-	-	-	-	-	-	-	-	-	within;SE_10910;0.0027,within;SE_16297;0.0057,within;SE_22311;0.0026,within;SE_13211;0.0157,within;SE_20619;0.0133,within;SE_21274;0.014,within;SE_17245;0.0139,within;SE_62262;0.006,within;SE_53622;0.0063,within;SE_10292;0.0061,within;SE_37706;0.0085,within;SE_21873;0.014,within;SE_19126;0.004,within;SE_18243;0.0023,within;SE_15409;0.0061,within;SE_17777;0.004,within;SE_39779;0.0148,within;SE_144…	-	-	within;CTCF_binding_CTCFBSDB2.0;0.0004,within;CTCF_binding_CTCFBSDB2.0;0.0148,within;CTCF_binding_CTCFBSDB2.0;0.0003	-	-	-	within;Weak_Txn_GM12878;0.0727	within;Weak_Txn_HUVEC;0.0656	within;Weak_Txn_HMEC;0.0925	within;Txn_Elongation_NHEK;0.3392	partial;Weak_Enhancer_NHLF;0.0504,partial;Weak_Enhancer_NHLF; 0.46
2	106695078	106695894	816	0.58046	-	-	-	Derived	-	LINE,L1,partial,0.5221;DNA,hAT-Charlie,cover,8.8696	N.S	-	-	-	-	-	-	-	-	-	within;SE_31294;0.0273	-	-	within;CTCF_binding_CTCFBSDB2.0;0.0009,within;CTCF_binding_CTCFBSDB2.0;0.0007,overlap;CTCF_binding_CTCFBSDB2.0;3.4872	-	-	-	within;Heterochrom/lo_GM12878;0.0716	within;Heterochrom/lo_HUVEC;0.0551	within;Heterochrom/lo_HMEC;0.0439	within;Heterochrom/lo_NHEK;0.077	within;Heterochrom/lo_NHLF;0.0692
2	106791703	106792092	389	0.0172414	UXS1	-	-	Derived	-	LTR,ERVL-MaLR,partial,0.527	N.S	-	-	-	-	-	-	-	-	partial;GATA3_241;0.777,partial;GATA3_(SC-268)_185;0.8,partial;PAX5_204; 0.5076,partial;USF1_158; 0.3259	-	-	-	within;CTCF_binding_CTCFBSDB2.0;0.0003	partial;ENCSR000BHD.pax5.gm12878; 0.5025,partial;ENCSR000BHJ.pax5.gm12878; 0.4907	-	-	partial;Weak_Txn_GM12878;0.0427,partial;Weak_Enhancer_GM12878; 0.124	within;Weak_Txn_HUVEC;0.0107	within;Heterochrom/lo_HMEC;0.036	within;Heterochrom/lo_NHEK;0.0347	within;Weak_Txn_NHLF;0.018
2	107339245	107339287	42	0.0344828	-	-	-	Derived	-	DNA,TcMar-Tigger,partial,0.4762;DNA,hAT-Tip100,partial,0.5238	N.S	-	-	-	-	-	-	-	-	-	-	-	-	-	-	-	-	within;Heterochrom/lo_GM12878;0.0001	within;Heterochrom/lo_HUVEC;0.0002	within;Heterochrom/lo_HMEC;0.0002	within;Heterochrom/lo_NHEK;0.0005	within;Heterochrom/lo_NHLF;0.0005
2	107926382	107926722	340	0.0862069	-	-	-	Ancestral	simple_repeat,partial,0.1324,trf	SINE,Alu,cover,1.0968	N.S	-	-	-	-	-	-	-	-	-	-	-	-	-	-	-	partial;Open_chromatin_GM12878; 0.275	partial;Repetitive/CNV_GM12878; 0.77,partial;Heterochrom/lo_GM12878;0.0007	within;Heterochrom/lo_HUVEC;0.0008	within;Heterochrom/lo_HMEC;0.0008	within;Heterochrom/lo_NHEK;0.0019	within;Heterochrom/lo_NHLF;0.0021
2	108016609	108019316	2707	0.0977011	-	-	-	Derived	-	LINE,L1,partial,0.0174;LTR,ERVL,cover,5.3604;SINE,Alu,cover,8.5394;LINE,L1,cover,1.9117	N.S	-	-	-	-	-	-	-	-	overlap;RAD21_190;12.5324,overlap;CTCF_70;13.2696,overlap;CTCF_253;12.0848	-	-	-	overlap;CTCF_binding_CTCFBSDB2.0;56.3958,overlap;CTCF_binding_CTCFBSDB2.0;21.8306,overlap;CTCF_binding_CTCFBSDB2.0;18.0467,overlap;CTCF_binding_CTCFBSDB2.0;18.1678	overlap;ENCSR000BRI.runx3.gm12878;20.8231,overlap;ENCSR000BUF.creb1.gm12878;20.8231	-	-	within;Heterochrom/lo_GM12878;0.0103	within;Heterochrom/lo_HUVEC;0.0103	within;Heterochrom/lo_HMEC;0.0099	within;Heterochrom/lo_NHEK;0.0559	within;Heterochrom/lo_NHLF;0.0265
2	108275311	108279108	3797	0.155172	-	-	-	Derived	simple_repeat,cover,66.614,trf	SINE,Alu,partial,0.0822;Low_complexity,Low_complexity,cover,41.7253;Simple_repeat,Simple_repeat,cover,158.2083;LTR,ERV1,cover,8.4004;LINE,L1,cover,4.0828;LINE,L1,cover,6.7204;LINE,L1,cover,7.1913	N.S	-	-	-	-	-	-	-	-	-	-	-	-	overlap;CTCF_binding_CTCFBSDB2.0;16.2265	-	-	-	within;Heterochrom/lo_GM12878;0.017	within;Heterochrom/lo_HUVEC;0.0172	within;Heterochrom/lo_HMEC;0.1151	within;Heterochrom/lo_NHEK;0.1194	within;Heterochrom/lo_NHLF;0.1091
2	109310554	109312109	1555	0.137931	-	-	-	Unknown*	simple_repeat,cover,51.8333,trf;simple_repeat,cover,59.8077,trf	SINE,Alu,cover,5.0487;SINE,Alu,cover,11.4338;SINE,Alu,partial,0.0457;LINE,L1,cover,5.9808;LINE,L1,partial,0.0379;SINE,Alu,cover,8.2275	N.S	-	-	-	-	-	-	-	-	-	-	-	-	-	-	-	-	within;Heterochrom/lo_GM12878;0.1234	within;Heterochrom/lo_HUVEC;0.0548	within;Heterochrom/lo_HMEC;0.0548	within;Heterochrom/lo_NHEK;0.0572	within;Heterochrom/lo_NHLF;0.1234
2	109803453	109803611	158	0.0517241	SH3RF3	-	-	Derived	-	LINE,L2,partial,0.5823	N.S	-	-	-	-	-	-	-	-	-	within;SE_37715;0.0067,within;SE_46395;0.0067,within;SE_39091;0.0067,within;SE_01621;0.0019	-	-	partial;CTCF_binding_CTCFBSDB2.0;0.0156,within;CTCF_binding_CTCFBSDB2.0;0.0642,within;CTCF_binding_CTCFBSDB2.0;0.0031	-	-	-	within;Heterochrom/lo_GM12878;0.0048	within;Weak_Txn_HUVEC;0.0125	within;Repressed_HMEC;0.0123	within;Repressed_NHEK;0.0023	within;Weak_Enhancer_NHLF;0.2633
2	111576405	111576636	231	0.511494	ACOXL	-	-	Derived	-	LINE,CR1,partial,0.5498	N.S	-	-	-	-	-	-	-	-	partial;REST_611; 0.929,overlap;NRSF_80;1.5608,partial;CTCF_613; 0.0146	within;SE_25457;0.0034	-	-	within;CTCF_binding_CTCFBSDB2.0;0.0059,within;CTCF_binding_CTCFBSDB2.0;0.0107,partial;CTCF_binding_CTCFBSDB2.0;0.1334,within;CTCF_binding_CTCFBSDB2.0;0.231,within;CTCF_binding_CTCFBSDB2.0;0.0113,partial;CTCF_binding_CTCFBSDB2.0;0.0086,partial;CTCF_binding_CTCFBSDB2.0;0.044	partial;ENCSR000BQS.rest.gm12878; 0.8127,overlap;ENCSR000BGF.rest.gm12878;1.4172	-	partial;CTCF_Binding_Site_GM12878; 0.0584	within;Heterochrom/lo_GM12878;0.231	within;Repressed_HUVEC;0.0059	within;Heterochrom/lo_HMEC;0.033	within;Repressed_NHEK;0.0236	within;Repressed_NHLF;0.0056
2	112225328	112225362	34	0.0862069	-	-	-	Derived	-	LTR,ERVL,within,0.1236	N.S	-	-	-	-	-	-	-	-	-	within;SE_44324;0.0009,within;SE_50094;0.0004,within;SE_38854;0.0005,within;SE_25821;0.0005,within;SE_44769;0.0005,within;SE_11821;0.0003,within;SE_16282;0.0004,within;SE_45566;0.0003,within;SE_17781;0.0004,within;SE_10899;0.0005,within;SE_18238;0.0003,within;SE_34722;0.0006,within;SE_09255;0.0004,within;SE_00172;0.0005,within;SE_52359;0.0004,within;SE_01307;0.0008,within;SE_39850;0.0005,within;S…	-	-	-	-	-	within;Open_chromatin_GM12878;0.2048	within;Repetitive/CNV_GM12878;0.085	within;Txn_Transition_HUVEC;0.0014	partial;Strong_Enhancer_HMEC;0.0003,partial;Txn_Transition_HMEC; 0.165	within;Txn_Transition_NHEK;0.0032	within;Txn_Transition_NHLF;0.0059
2	113550624	113550658	34	0.0172414	-	-	-	Derived	-	LTR,ERVL-MaLR,within,0.1298	N.S	-	-	-	-	-	-	-	-	within;FOXA1_204;0.1197	within;SE_64269;0.001,within;SE_35997;0.001,within;SE_46549;0.001,within;SE_55955;0.0006	within;Enhancer_ACTIVE;0.0155,within;Enhancer_POISED;0.0155,within;Enhancer_INACTIVE;0.0155	-	-	within;ENCSR637QAM.trim22.gm12878;0.056	-	within;Enhancer_GM12878;0.0155	within;Heterochrom/lo_GM12878;0.004	within;Weak_Enhancer_HUVEC;0.17	within;Strong_Enhancer_HMEC;0.0077	within;Strong_Enhancer_NHEK;0.0567	within;Heterochrom/lo_NHLF;0.0047
2	115176960	115177149	189	0.0229885	-	-	-	Derived	-	-	N.S	-	-	-	-	-	-	-	-	-	-	-	-	-	-	-	-	within;Heterochrom/lo_GM12878;0.0007	within;Heterochrom/lo_HUVEC;0.0004	within;Heterochrom/lo_HMEC;0.0007	within;Heterochrom/lo_NHEK;0.0011	within;Heterochrom/lo_NHLF;0.0007
2	115628105	115628843	738	0.816092	DPP10	-	-	Derived	-	-	N.S	-	-	-	-	-	-	-	-	-	-	-	-	-	-	-	-	within;Heterochrom/lo_GM12878;0.0069	within;Heterochrom/lo_HUVEC;0.0069	within;Heterochrom/lo_HMEC;0.0015	within;Heterochrom/lo_NHEK;0.0027	within;Heterochrom/lo_NHLF;0.0057
2	115797100	115797568	468	0.0632184	DPP10	-	-	Derived	-	SINE,Alu,cover,6.9851;LTR,ERVL-MaLR,cover,6.0779	N.S	-	-	-	-	-	-	-	-	-	-	-	-	-	-	-	-	within;Heterochrom/lo_GM12878;0.0023	within;Heterochrom/lo_HUVEC;0.0023	within;Heterochrom/lo_HMEC;0.0009	within;Heterochrom/lo_NHEK;0.0023	within;Heterochrom/lo_NHLF;0.0023
2	116974634	116978303	3669	0.0632184	-	-	-	Derived	-	DNA,hAT-Charlie,cover,28.6641;LINE,L1,cover,3.8419;LINE,L1,partial,0.2867	N.S	-	-	-	-	-	-	-	-	-	-	-	-	-	-	-	-	within;Heterochrom/lo_GM12878;0.0163	within;Heterochrom/lo_HUVEC;0.0163	within;Heterochrom/lo_HMEC;0.0163	within;Heterochrom/lo_NHEK;0.0163	within;Heterochrom/lo_NHLF;0.0163
2	117334925	117335240	315	0.137931	-	-	-	Ancestral	simple_repeat,partial,0.0698,trf	SINE,Alu,partial,0.9651;LINE,L1,partial,0.0349	N.S	-	-	-	-	-	-	-	-	-	-	-	-	-	-	-	-	within;Heterochrom/lo_GM12878;0.0015	within;Heterochrom/lo_HUVEC;0.0015	within;Heterochrom/lo_HMEC;0.0003	within;Heterochrom/lo_NHEK;0.0006	within;Heterochrom/lo_NHLF;0.0005
2	118906130	118906281	151	0.683908	-	-	-	Ancestral	simple_repeat,partial,0.1921,trf	SINE,Alu,partial,0.9404	N.S	-	-	-	-	-	-	-	-	partial;ATF2_290;0.0558	-	-	-	partial;CTCF_binding_CTCFBSDB2.0;0.0909,within;CTCF_binding_CTCFBSDB2.0;0.0002,partial;CTCF_binding_CTCFBSDB2.0;0.026	partial;ENCSR000BGT.batf.gm12878;0.0111	-	-	within;Heterochrom/lo_GM12878;0.0038	within;Heterochrom/lo_HUVEC;0.0063	within;Weak_Txn_HMEC;0.0944	within;Heterochrom/lo_NHEK;0.0046	within;Heterochrom/lo_NHLF;0.0062
2	119713988	119714124	136	0.275862	MARCO	-	-	Unknown	-	LINE,L1,within,0.0343	N.S	-	-	-	-	-	-	-	-	-	within;SE_09512;0.0016	-	-	-	-	-	-	within;Heterochrom/lo_GM12878;0.0057	within;Heterochrom/lo_HUVEC;0.0011	within;Heterochrom/lo_HMEC;0.0089	within;Heterochrom/lo_NHEK;0.0093	within;Heterochrom/lo_NHLF;0.0014
2	119840672	119840717	45	0.718391	-	-	-	Derived	-	-	N.S	-	-	-	-	-	-	-	-	-	-	-	-	-	-	-	-	within;Heterochrom/lo_GM12878;0.0009	within;Heterochrom/lo_HUVEC;0.0005	within;Heterochrom/lo_HMEC;0.0014	within;Repressed_NHEK;0.0051	within;Heterochrom/lo_NHLF;0.0009
2	119906276	119906316	40	0.557471	-	-	-	Derived	-	-	N.S	-	-	-	-	-	-	-	-	-	-	-	-	-	-	-	-	within;Heterochrom/lo_GM12878;0.0018	within;Heterochrom/lo_HUVEC;0.0016	within;Repressed_HMEC;0.002	within;Repressed_NHEK;0.0014	within;Repressed_NHLF;0.0021
2	121257364	121257399	35	0.0172414	-	-	-	Derived	-	-	N.S	-	-	-	-	-	-	-	-	-	-	-	-	-	-	-	-	within;Repressed_GM12878;0.0058	within;Repressed_HUVEC;0.0024	within;Heterochrom/lo_HMEC;0.0026	within;Heterochrom/lo_NHEK;0.0023	within;Repressed_NHLF;0.0023
2	121427314	121428088	774	0.0344828	-	-	-	Derived	-	SINE,MIR,partial,0.1628;SINE,MIR,cover,9.0	N.S	-	-	-	-	-	-	-	-	partial;Rad21_285;0.5169,partial;CTBP2_144;0.3467,partial;CTCF_1000;0.458,partial;SIN3A_504;0.2189,partial;JunD_675;0.3409,partial;FOS_267;0.43,partial;CTCF_(SC-5916)_352;0.3873,partial;RAD21_1000;0.498,partial;SIN3AK20_173;0.2099,partial;FOSL2_428;0.4492,partial;GABPA_181;0.4273,partial;MXI1_175;0.4302,partial;CTCFL_(SC-98982)_376;0.3187,partial;GR_143;0.5741,partial;CTCFL_199;0.3294,partial;E2F…	-	-	-	partial;CTCF_binding_CTCFBSDB2.0;0.3733,partial;CTCF_binding_CTCFBSDB2.0;0.3455,partial;CTCF_binding_CTCFBSDB2.0;0.2798,partial;CTCF_binding_CTCFBSDB2.0;0.5495,partial;CTCF_binding_CTCFBSDB2.0;0.4229,partial;CTCF_binding_CTCFBSDB2.0;0.2714,partial;CTCF_binding_CTCFBSDB2.0;0.1067,partial;CTCF_binding_CTCFBSDB2.0;0.3779,partial;CTCF_binding_CTCFBSDB2.0;0.337,partial;CTCF_binding_CTCFBSDB2.0;0.4299,…	partial;ENCSR000BHD.pax5.gm12878;0.0994,partial;ENCSR000AKB.ctcf.gm12878;0.2408,partial;ENCSR000BGU.ebf1.gm12878;0.0479,partial;ENCSR000DRZ.ctcf.gm12878;0.2924,overlap;ENCSR000BGR.pbx3.gm12878;6.7895,partial;ENCSR000DKV.ctcf.gm12878;0.3105,partial;ENCSR000BHJ.pax5.gm12878;0.0905	-	partial;TF_binding_site_GM12878;0.3232,partial;CTCF_Binding_Site_GM12878;0.2155	partial;Insulator_GM12878;0.54,partial;Repressed_GM12878; 0.558	partial;Poised_Promoter_HUVEC;0.77,partial;Repressed_HUVEC; 0.2633	partial;Heterochrom/lo_HMEC; 0.0304,overlap;Weak_Enhancer_HMEC;3.87,partial;Insulator_HMEC;0.08	partial;Repressed_NHEK; 0.0527,partial;Poised_Promoter_NHEK;0.77	partial;Repressed_NHLF; 0.1458,partial;Poised_Promoter_NHLF;0.08
2	122623756	122623809	53	0.54023	-	-	-	Derived	-	-	N.S	-	-	-	-	-	-	-	-	-	-	-	-	-	-	-	-	within;Heterochrom/lo_GM12878;0.0023	within;Heterochrom/lo_HUVEC;0.0007	within;Heterochrom/lo_HMEC;0.0015	within;Heterochrom/lo_NHEK;0.0011	within;Weak_Txn_NHLF;0.011
2	123369992	123370341	349	0.12069	-	-	-	Derived	-	LINE,L1,within,0.0919	N.S	-	-	-	-	-	-	-	-	-	-	-	-	-	-	-	-	within;Heterochrom/lo_GM12878;0.0024	within;Heterochrom/lo_HUVEC;0.0015	within;Heterochrom/lo_HMEC;0.0106	within;Heterochrom/lo_NHEK;0.0104	within;Heterochrom/lo_NHLF;0.0034
2	123370186	123370228	42	0.402299	-	-	-	Derived	-	LINE,L1,within,0.0111	N.S	-	-	-	-	-	-	-	-	-	-	-	-	-	-	-	-	within;Heterochrom/lo_GM12878;0.0003	within;Heterochrom/lo_HUVEC;0.0002	within;Heterochrom/lo_HMEC;0.0013	within;Heterochrom/lo_NHEK;0.0013	within;Heterochrom/lo_NHLF;0.0004
2	123526554	123526598	44	0.367816	-	-	-	Derived	-	LTR,ERV1,within,0.0779	N.S	-	-	-	-	-	-	-	-	-	-	-	-	-	-	-	-	within;Heterochrom/lo_GM12878;0.0004	within;Heterochrom/lo_HUVEC;0.0004	within;Heterochrom/lo_HMEC;0.0002	within;Heterochrom/lo_NHEK;0.0002	within;Heterochrom/lo_NHLF;0.0002
2	123783290	123783518	228	0.172414	-	-	-	Derived	-	-	N.S	-	-	-	-	-	-	-	-	partial;ESR1_136;0.0691,partial;ERalpha_a_68;0.0217	-	-	-	-	-	-	-	within;Heterochrom/lo_GM12878;0.0016	within;Heterochrom/lo_HUVEC;0.0016	within;Heterochrom/lo_HMEC;0.0016	within;Heterochrom/lo_NHEK;0.0016	within;Heterochrom/lo_NHLF;0.0016
2	126443248	126451831	8583	0.948276	-	-	-	Derived	simple_repeat,cover,343.32,trf;simple_repeat,cover,252.4412,trf	Simple_repeat,Simple_repeat,cover,306.5357;DNA,TcMar-Tigger,cover,13.9109;LINE,L1,partial,0.0404;LINE,L1,cover,29.4948;DNA,TcMar-Tigger,cover,17.1317;Simple_repeat,Simple_repeat,cover,429.15;Simple_repeat,Simple_repeat,cover,165.0577;LINE,L1,cover,2.9075;LINE,L1,cover,112.9342;LINE,L1,cover,13.0045;DNA,TcMar-Tigger,cover,6.1176;LINE,L1,cover,84.9802;LTR,ERVL-MaLR,cover,17.3745;SINE,Alu,cover,28.4…	N.S	-	-	-	-	-	-	-	-	-	-	-	-	-	-	-	-	within;Heterochrom/lo_GM12878;0.2823	within;Heterochrom/lo_HUVEC;0.0069	within;Heterochrom/lo_HMEC;0.0075	within;Heterochrom/lo_NHEK;0.0085	within;Heterochrom/lo_NHLF;0.0126
2	126509712	126510598	886	0.091954	-	-	-	Ancestral	simple_repeat,partial,0.035,trf	LINE,L1,cover,2.3013;LINE,L1,cover,1.8613;SINE,MIR,partial,0.0034	N.S	-	-	-	-	-	-	-	-	-	-	-	-	-	-	-	-	within;Heterochrom/lo_GM12878;0.0109	within;Heterochrom/lo_HUVEC;0.0007	within;Heterochrom/lo_HMEC;0.0008	within;Heterochrom/lo_NHEK;0.0009	within;Heterochrom/lo_NHLF;0.0013
2	127674757	127677272	2515	0.971264	-	-	-	Derived	simple_repeat,cover,100.6,trf;simple_repeat,cover,58.4884,trf	LINE,L1,cover,125.75;LINE,L1,partial,0.0441;Simple_repeat,Simple_repeat,cover,55.8889;LTR,ERVL,cover,3.5472;LINE,L1,cover,17.1088;LINE,L1,cover,3.0228;LTR,ERVL,cover,14.454	N.S	-	-	-	-	-	-	-	-	-	-	-	-	-	-	-	-	within;Heterochrom/lo_GM12878;0.0806	within;Heterochrom/lo_HUVEC;0.0307	within;Heterochrom/lo_HMEC;0.013	within;Heterochrom/lo_NHEK;0.0309	within;Heterochrom/lo_NHLF;0.0585
2	128203094	128203374	280	0.442529	-	-	-	Derived	simple_repeat,cover,7.5676,trf;simple_repeat,partial,0.1643,trf	Simple_repeat,Simple_repeat,partial,0.1643;LINE,L1,cover,7.3684;SINE,Alu,cover,1.8065;Simple_repeat,Simple_repeat,cover,7.5676	Causal	ILMN_1765746	SFT2D3	3.18138	0.00208688	0.674345	0.246262	0.00834751	-	-	-	-	-	-	-	-	-	within;Heterochrom/lo_GM12878;0.0096	within;Heterochrom/lo_HUVEC;0.0097	within;Heterochrom/lo_HMEC;0.0096	within;Heterochrom/lo_NHEK;0.01	within;Heterochrom/lo_NHLF;0.012
2	128529649	128529762	113	0.132184	WDR33	-	-	Derived	-	SINE,Alu,partial,0.469;SINE,Alu,partial,0.292	N.S	-	-	-	-	-	-	-	-	within;GATA2_131;0.2545	-	-	-	-	-	-	partial;Open_chromatin_GM12878;0.246	within;Txn_Elongation_GM12878;0.0188	partial;Strong_Enhancer_HUVEC;0.135,partial;Weak_Txn_HUVEC; 0.0014	within;Strong_Enhancer_HMEC;0.113	within;Strong_Enhancer_NHEK;0.113	within;Weak_Enhancer_NHLF;0.1883
2	128737074	128737162	88	0.931034	SAP130	-	-	Derived	-	LINE,L1,within,0.2	N.S	-	-	-	-	-	-	-	-	-	-	-	-	-	-	-	-	within;Txn_Elongation_GM12878;0.0024	within;Weak_Txn_HUVEC;0.0259	within;Weak_Txn_HMEC;0.0183	within;Weak_Txn_NHEK;0.0244	within;Txn_Elongation_NHLF;0.0129
2	128871260	128871569	309	0.954023	UGGT1	-	-	Ancestral	-	SINE,Alu,partial,0.9612	N.S	-	-	-	-	-	-	-	-	-	-	-	-	-	-	-	-	within;Txn_Elongation_GM12878;0.0064	within;Txn_Elongation_HUVEC;0.0161	within;Weak_Txn_HMEC;0.2207	within;Weak_Txn_NHEK;0.0909	within;Weak_Txn_NHLF;0.0468
2	129456291	129463170	6879	0.0689655	-	-	-	Derived	simple_repeat,cover,275.16,trf	SINE,Alu,cover,23.4778;LINE,L1,cover,2.7483;LTR,ERVL,cover,11.3702;LINE,L1,cover,49.8478;LINE,L1,cover,2.1783;LINE,L1,partial,0.0022;LTR,ERVL,cover,66.1442	N.S	-	-	-	-	-	-	-	-	overlap;MAFK_213;28.6625,overlap;MafF_(M8194)_172;25.4778,overlap;MAFF_251;24.9239,overlap;MAFK_370;28.6625,overlap;MafK_(ab50322)_169;28.6625	-	-	-	-	-	-	-	within;Heterochrom/lo_GM12878;0.126	within;Heterochrom/lo_HUVEC;0.0462	within;Heterochrom/lo_HMEC;0.0655	within;Heterochrom/lo_NHEK;0.1773	within;Heterochrom/lo_NHLF;0.3865
2	129638420	129646203	7783	0.45977	-	-	-	Derived	simple_repeat,cover,129.7167,trf;simple_repeat,cover,162.1458,trf;simple_repeat,cover,127.5902,trf;simple_repeat,cover,111.1857,trf;simple_repeat,cover,39.3081,trf	LTR,ERVL,partial,0.041;LINE,L1,cover,27.7964;Simple_repeat,Simple_repeat,cover,111.1857;LINE,L1,cover,2.9866;LINE,L1,cover,14.0487;DNA,hAT-Charlie,cover,114.4559;LTR,ERV1,cover,72.0648;SINE,Alu,cover,31.8975;LINE,L1,cover,18.058;Low_complexity,Low_complexity,cover,109.6197;SINE,Alu,cover,25.602;LINE,L1,cover,9.2107;LINE,L1,cover,46.8855;LTR,ERV1,cover,12.1231;LINE,L1,cover,81.9263	N.S	-	-	-	-	-	-	-	-	overlap;CEBPB_221;30.4023,overlap;NFYB_206;20.0077,overlap;NF-YA_181;25.602	-	-	-	overlap;CTCF_binding_CTCFBSDB2.0;23.9477	-	-	-	within;Heterochrom/lo_GM12878;0.0443	within;Heterochrom/lo_HUVEC;0.0097	within;Heterochrom/lo_HMEC;0.0863	within;Heterochrom/lo_NHEK;0.1052	within;Heterochrom/lo_NHLF;0.0122
2	129711896	129711942	46	0.436782	-	-	-	Derived	-	LINE,L1,within,0.1065	N.S	-	-	-	-	-	-	-	-	-	-	-	-	-	-	-	-	within;Heterochrom/lo_GM12878;0.0003	within;Heterochrom/lo_HUVEC;0.0001	within;Heterochrom/lo_HMEC;0.0005	within;Heterochrom/lo_NHEK;0.0024	within;Heterochrom/lo_NHLF;0.0001
2	130037099	130037407	308	0.149425	-	-	-	Derived	-	LTR,ERVL-MaLR,partial,0.2468;LINE,L2,cover,7.5122	N.S	-	-	-	-	-	-	-	-	partial;SETDB1_236; 0.3267,partial;SETDB1_248; 0.3831	-	-	-	-	-	-	-	within;Heterochrom/lo_GM12878;0.0066	within;Heterochrom/lo_HUVEC;0.0004	within;Heterochrom/lo_HMEC;0.0021	within;Heterochrom/lo_NHEK;0.0156	within;Heterochrom/lo_NHLF;0.0005
2	130380410	130381505	1095	0.0747126	-	-	-	Derived	-	LINE,L2,cover,8.0515;DNA,TcMar-Tigger,cover,3.2883	N.S	-	-	-	-	-	-	-	-	partial;REST_147; 0.4467,partial;TEAD4_312; 0.308	-	-	-	-	-	-	-	within;Heterochrom/lo_GM12878;0.0284	within;Heterochrom/lo_HUVEC;0.0077	within;Heterochrom/lo_HMEC;0.0036	within;Heterochrom/lo_NHEK;0.0049	within;Heterochrom/lo_NHLF;0.0168
2	132172116	132172159	43	0.0114943	-	-	-	Derived	-	-	N.S	-	-	-	-	-	-	-	-	-	-	-	-	within;CTCF_binding_CTCFBSDB2.0;0.0162	-	-	-	within;Repressed_GM12878;0.0113	within;Repressed_HUVEC;0.0039	within;Heterochrom/lo_HMEC;0.0055	within;Heterochrom/lo_NHEK;0.0134	within;Heterochrom/lo_NHLF;0.0239
2	132380837	132380868	31	0.885057	-	-	-	Derived	-	-	N.S	-	-	-	-	-	-	-	-	-	-	-	-	-	-	-	-	within;Heterochrom/lo_GM12878;0.0015	within;Heterochrom/lo_HUVEC;0.0017	within;Heterochrom/lo_HMEC;0.0004	within;Heterochrom/lo_NHEK;0.0012	within;Heterochrom/lo_NHLF;0.0016
2	133300254	133300284	30	0.350575	GPR39	-	-	Derived	-	-	N.S	-	-	-	-	-	-	-	-	-	-	-	-	-	-	-	-	within;Heterochrom/lo_GM12878;0.0002	within;Heterochrom/lo_HUVEC;0.0003	within;Weak_Enhancer_HMEC;0.15	within;Weak_Txn_NHEK;0.03	within;Heterochrom/lo_NHLF;0.0004
2	133873766	133874087	321	0.821839	NCKAP5	-	-	Ancestral	simple_repeat,partial,0.0841,trf	SINE,Alu,partial,0.9626	N.S	-	-	-	-	-	-	-	-	-	-	-	-	-	-	-	-	within;Heterochrom/lo_GM12878;0.0015	within;Heterochrom/lo_HUVEC;0.0017	within;Heterochrom/lo_HMEC;0.0052	within;Heterochrom/lo_NHEK;0.0129	within;Heterochrom/lo_NHLF;0.0191
2	134295590	134298998	3408	0.0114943	NCKAP5	-	-	Derived	simple_repeat,cover,126.2222,trf;simple_repeat,cover,55.8689,trf;simple_repeat,cover,54.0952,trf	SINE,Alu,cover,10.9935;Low_complexity,Low_complexity,cover,66.8235;LINE,L1,cover,11.36;LINE,L1,cover,10.1128;SINE,Alu,cover,11.0649;SINE,Alu,cover,11.1738;Low_complexity,Low_complexity,cover,72.5106;Low_complexity,Low_complexity,cover,28.6387	N.S	-	-	-	-	-	-	-	-	partial;MafK_(ab50322)_261;0.0917,partial;MAFK_553;0.1852	-	-	-	overlap;CTCF_binding_CTCFBSDB2.0;16.4638	overlap;ENCSR412QBS.tardbp.gm12878;13.632	-	-	partial;Heterochrom/lo_GM12878; 0.105,overlap;Weak_Enhancer_GM12878;8.52,partial;Heterochrom/lo_GM12878;0.0398	within;Heterochrom/lo_HUVEC;0.0613	within;Heterochrom/lo_HMEC;0.1253	within;Heterochrom/lo_NHEK;0.1794	within;Heterochrom/lo_NHLF;0.1721
2	134347890	134347925	35	0.793103	-	-	-	Ancestral	-	SINE,Alu,within,0.1026	N.S	-	-	-	-	-	-	-	-	-	-	-	-	-	-	-	-	within;Heterochrom/lo_GM12878;0.0014	within;Weak_Txn_HUVEC;0.0076	within;Heterochrom/lo_HMEC;0.0017	within;Weak_Txn_NHEK;0.0032	within;Weak_Enhancer_NHLF;0.0437
2	134384010	134384107	97	0.632184	-	-	-	Derived	-	LINE,L1,within,0.1009	N.S	-	-	-	-	-	-	-	-	-	-	-	-	within;CTCF_binding_CTCFBSDB2.0;0.0003	-	-	-	within;Heterochrom/lo_GM12878;0.0012	within;Heterochrom/lo_HUVEC;0.002	within;Heterochrom/lo_HMEC;0.0045	within;Heterochrom/lo_NHEK;0.0139	within;Heterochrom/lo_NHLF;0.0034
2	134460265	134460571	306	0.557471	-	-	-	Ancestral	-	SINE,Alu,partial,0.9771	N.S	-	-	-	-	-	-	-	-	-	-	-	-	within;CTCF_binding_CTCFBSDB2.0;0.001	-	-	-	within;Heterochrom/lo_GM12878;0.0035	within;Heterochrom/lo_HUVEC;0.0228	within;Heterochrom/lo_HMEC;0.0215	within;Heterochrom/lo_NHEK;0.0268	within;Heterochrom/lo_NHLF;0.0113
2	134544275	134544606	331	0.83908	-	-	-	Ancestral	simple_repeat,partial,0.1027,trf	SINE,Alu,cover,1.0677	N.S	-	-	-	-	-	-	-	-	-	within;SE_55711;0.005	-	-	within;CTCF_binding_CTCFBSDB2.0;0.0011	-	-	-	partial;Weak_Enhancer_GM12878; 0.69,partial;Heterochrom/lo_GM12878;0.0089	partial;Heterochrom/lo_HUVEC;0.1417,partial;Repetitive/CNV_HUVEC; 0.38	partial;Weak_Enhancer_HMEC; 0.38,partial;Heterochrom/lo_HMEC;0.0398	partial;Heterochrom/lo_NHEK;0.0425,partial;Insulator_NHEK; 0.38	partial;Heterochrom/lo_NHLF;0.0411,partial;Weak_Promoter_NHLF; 0.38
2	134592051	134593331	1280	0.0229885	-	-	-	Derived	simple_repeat,cover,32.0,trf	LINE,L1,partial,0.3594;LINE,L1,cover,6.7368;DNA,hAT-Charlie,partial,0.007;LTR,ERVL,cover,4.4291;Simple_repeat,Simple_repeat,cover,32.0;DNA,TcMar-Tigger,cover,12.0755	N.S	-	-	-	-	-	-	-	-	overlap;CTCF_412;3.8788,overlap;RAD21_239;5.3333,overlap;CTCF_106;5.8182	within;SE_55711;0.0192	-	-	overlap;CTCF_binding_CTCFBSDB2.0;4.3836,overlap;CTCF_binding_CTCFBSDB2.0;9.4118,overlap;CTCF_binding_CTCFBSDB2.0;8.5333,overlap;CTCF_binding_CTCFBSDB2.0;12.549,overlap;CTCF_binding_CTCFBSDB2.0;18.0282,overlap;CTCF_binding_CTCFBSDB2.0;13.3333,overlap;CTCF_binding_CTCFBSDB2.0;8.8889,overlap;CTCF_binding_CTCFBSDB2.0;10.0787,overlap;CTCF_binding_CTCFBSDB2.0;5.4701,overlap;CTCF_binding_CTCFBSDB2.0;8.6…	overlap;ENCSR000DKV.ctcf.gm12878;7.9503	-	-	within;Heterochrom/lo_GM12878;0.1085	within;Heterochrom/lo_HUVEC;0.0985	within;Heterochrom/lo_HMEC;0.1778	overlap;Heterochrom/lo_NHEK;3.2,partial;Heterochrom/lo_NHEK;0.0062,partial;Weak_Txn_NHEK; 0.2506,overlap;Insulator_NHEK;6.4	partial;Weak_Txn_NHLF;0.2284,partial;Weak_Enhancer_NHLF; 0.001
2	134803527	134803558	31	0.0114943	-	-	-	Derived	-	LINE,L1,within,0.0051	N.S	-	-	-	-	-	-	-	-	-	-	-	-	-	-	-	-	within;Heterochrom/lo_GM12878;0.0036	within;Heterochrom/lo_HUVEC;0.0008	within;Heterochrom/lo_HMEC;0.0007	within;Heterochrom/lo_NHEK;0.0042	within;Heterochrom/lo_NHLF;0.001
2	134868819	134869137	318	0.045977	-	-	-	Unknown	simple_repeat,partial,0.0755,trf	SINE,Alu,partial,0.9591;LTR,ERVL-MaLR,partial,0.0409	N.S	-	-	-	-	-	-	-	-	partial;FOS_130;0.4375,partial;SETDB1_636;0.0606	-	-	-	-	-	-	-	within;Heterochrom/lo_GM12878;0.0142	partial;Heterochrom/lo_HUVEC;0.1037,partial;Weak_Enhancer_HUVEC; 0.035	within;Heterochrom/lo_HMEC;0.0097	within;Heterochrom/lo_NHEK;0.0482	within;Heterochrom/lo_NHLF;0.0171
2	134966701	134970130	3429	0.95977	-	-	-	Ancestral	simple_repeat,cover,72.9574,trf;simple_repeat,cover,71.4375,trf	Simple_repeat,Simple_repeat,cover,72.9574;LINE,L1,cover,1.0178	N.S	-	-	-	-	-	-	-	-	partial;PU.1_204;0.113,partial;SPI1_525;0.1292,partial;RUNX3_317;0.0324	within;SE_59645;0.0286,within;SE_62223;0.0235,within;SE_10191;0.0361,within;SE_19349;0.0377,within;SE_40997;0.03,within;SE_10845;0.0108,within;SE_18527;0.0519	-	-	partial;CTCF_binding_CTCFBSDB2.0;0.6364	partial;ENCSR000BGQ.spi1.gm12878;0.0239	-	partial;Open_chromatin_GM12878;0.3294	overlap;Repetitive/CNV_GM12878;17.145,partial;Repetitive/CNV_GM12878;0.145,overlap;Weak_Txn_GM12878;1.0716	partial;Weak_Txn_HUVEC; 0.34,partial;Repetitive/CNV_HUVEC;0.145	within;Heterochrom/lo_HMEC;0.4396	partial;Insulator_NHEK;0.5725,partial;Weak_Txn_NHEK; 0.5	partial;Strong_Enhancer_NHLF;0.145,partial;Weak_Txn_NHLF; 0.4048
2	135281899	135282586	687	0.264368	TMEM163	-	-	Derived	-	LINE,L1,partial,0.9345	N.S	-	-	-	-	-	-	-	-	-	within;SE_33478;0.0136,within;SE_63347;0.0166	-	-	-	-	-	-	within;Heterochrom/lo_GM12878;0.0128	within;Heterochrom/lo_HUVEC;0.011	within;Heterochrom/lo_HMEC;0.0347	within;Heterochrom/lo_NHEK;0.0799	within;Repressed_NHLF;0.0247
2	135550562	135550931	369	0.149425	-	-	-	Derived	-	LTR,ERVL-MaLR,partial,0.8564	N.S	-	-	-	-	-	-	-	-	-	-	-	-	partial;CTCF_binding_CTCFBSDB2.0;0.0077	-	-	-	within;Heterochrom/lo_GM12878;0.0034	within;Heterochrom/lo_HUVEC;0.0151	within;Heterochrom/lo_HMEC;0.0139	within;Heterochrom/lo_NHEK;0.014	partial;Repressed_NHLF;0.0361,partial;Heterochrom/lo_NHLF; 0.0002
2	136402704	136402781	77	0.137931	R3HDM1	-	-	Derived	-	DNA,TcMar-Tigger,partial,0.7532	N.S	-	-	-	-	-	-	-	-	-	-	-	-	-	-	-	-	within;Txn_Elongation_GM12878;0.0074	within;Weak_Txn_HUVEC;0.0048	partial;Txn_Elongation_HMEC; 0.0196,partial;Weak_Txn_HMEC;0.0046	within;Weak_Txn_NHEK;0.0154	within;Weak_Txn_NHLF;0.0025
2	138044146	138044306	160	0.149425	THSD7B	-	-	Derived	-	-	N.S	-	-	-	-	-	-	-	-	-	-	-	-	-	-	-	-	within;Heterochrom/lo_GM12878;0.0025	within;Heterochrom/lo_HUVEC;0.0006	within;Heterochrom/lo_HMEC;0.0021	within;Heterochrom/lo_NHEK;0.0021	within;Heterochrom/lo_NHLF;0.0008
2	140121160	140121203	43	0.172414	-	-	-	Derived	-	-	N.S	-	-	-	-	-	-	-	-	-	-	-	-	-	-	-	-	within;Heterochrom/lo_GM12878;0.0001	within;Heterochrom/lo_HUVEC;0.0001	within;Heterochrom/lo_HMEC;0.0001	within;Heterochrom/lo_NHEK;0.0001	within;Heterochrom/lo_NHLF;0.0001
2	141707453	141707540	87	0.494253	LRP1B	-	-	Derived	simple_repeat,partial,0.3793,trf	SINE,Alu,partial,0.9655	N.S	-	-	-	-	-	-	-	-	-	-	-	-	-	-	-	-	within;Heterochrom/lo_GM12878;0.0012	within;Heterochrom/lo_HUVEC;0.0009	within;Heterochrom/lo_HMEC;0.0043	within;Heterochrom/lo_NHEK;0.0009	within;Heterochrom/lo_NHLF;0.0009
2	142063685	142063742	57	0.195402	LRP1B	-	-	Derived	-	LINE,L1,within,0.0202	N.S	-	-	-	-	-	-	-	-	-	-	-	-	-	-	-	-	within;Heterochrom/lo_GM12878;0.0004	within;Heterochrom/lo_HUVEC;0.0004	within;Heterochrom/lo_HMEC;0.0005	within;Heterochrom/lo_NHEK;0.0002	within;Heterochrom/lo_NHLF;0.0005
2	142350999	142351323	324	0.988506	LRP1B	-	-	Ancestral	simple_repeat,partial,0.0926,trf	SINE,Alu,cover,1.0189	N.S	-	-	-	-	-	-	-	-	-	-	-	-	-	-	-	-	within;Heterochrom/lo_GM12878;0.0079	within;Heterochrom/lo_HUVEC;0.0079	within;Heterochrom/lo_HMEC;0.0087	within;Heterochrom/lo_NHEK;0.008	within;Heterochrom/lo_NHLF;0.0074
2	143434606	143434943	337	0.87931	-	-	-	Ancestral	simple_repeat,cover,7.4889,trf	SINE,Alu,partial,0.9258	N.S	-	-	-	-	-	-	-	-	-	-	-	-	-	-	-	-	partial;Heterochrom/lo_GM12878; 0.0046,partial;Repetitive/CNV_GM12878;0.62	partial;Heterochrom/lo_HUVEC; 0.0592,partial;Repetitive/CNV_HUVEC;0.62	partial;Heterochrom/lo_HMEC; 0.0039,partial;Repetitive/CNV_HMEC;0.62	partial;Heterochrom/lo_NHEK; 0.1331,partial;Weak_Enhancer_NHEK;0.62	partial;Heterochrom/lo_NHLF; 0.0394,partial;Repetitive/CNV_NHLF;0.62
2	144514455	144517428	2973	0.0287356	ARHGAP15	-	-	Derived	simple_repeat,cover,90.0909,trf	DNA,hAT-Charlie,cover,16.0703;LINE,L1,cover,13.0395;LINE,L1,cover,11.5233;SINE,Alu,cover,10.1468;Simple_repeat,Simple_repeat,cover,95.9032;SINE,MIR,cover,28.3143;LINE,L2,cover,15.9839;Simple_repeat,Simple_repeat,cover,48.7377;DNA,hAT-Charlie,cover,15.4041;LINE,L1,cover,49.55;DNA,hAT-Charlie,partial,0.0168	N.S	-	-	-	-	-	-	-	-	partial;POLR2A_251; 0.8805,overlap;TEAD4_624;11.892,overlap;RAD21_227;11.8446,overlap;CTCF_231;9.7796,partial;TAF1_146; 0.8653,overlap;GR_293;13.7639,overlap;SP1_179;9.1759,overlap;TBP_207;7.9069,overlap;TBP_62;10.2517,overlap;CTCF_136;11.0111,overlap;CTCF_128;10.7717,overlap;NR3C1_271;11.892	partial;SE_33096;0.2942	-	-	overlap;CTCF_binding_CTCFBSDB2.0;19.82,partial;CTCF_binding_CTCFBSDB2.0;0.9089,overlap;CTCF_binding_CTCFBSDB2.0;23.9758	-	-	-	within;Weak_Txn_GM12878;0.0782	within;Heterochrom/lo_HUVEC;0.0279	within;Heterochrom/lo_HMEC;0.0433	within;Heterochrom/lo_NHEK;0.0525	within;Heterochrom/lo_NHLF;0.0516
2	144603840	144603966	126	0.0172414	-	-	-	Derived	simple_repeat,cover,2.4231,trf;simple_repeat,partial,0.2143,trf;simple_repeat,cover,3.7059,trf	Simple_repeat,Simple_repeat,cover,2.52;Simple_repeat,Simple_repeat,cover,3.7059;LTR,ERVL,partial,0.0556;DNA,MuDR,partial,0.127	N.S	-	-	-	-	-	-	-	-	-	-	-	-	-	-	-	-	within;Repressed_GM12878;0.009	within;Heterochrom/lo_HUVEC;0.0022	within;Heterochrom/lo_HMEC;0.0016	within;Heterochrom/lo_NHEK;0.0016	within;Heterochrom/lo_NHLF;0.0022
2	145658494	145658574	80	0.0287356	-	-	-	Derived	-	LINE,L1,within,0.0133	N.S	-	-	-	-	-	-	-	-	-	-	-	-	-	-	-	-	within;Heterochrom/lo_GM12878;0.0053	within;Heterochrom/lo_HUVEC;0.0018	within;Heterochrom/lo_HMEC;0.0017	within;Heterochrom/lo_NHEK;0.0017	within;Heterochrom/lo_NHLF;0.0021
2	146842403	146842549	146	0.896552	-	-	-	Derived	-	LINE,L1,within,0.1077	N.S	-	-	-	-	-	-	-	-	-	-	-	-	-	-	-	-	within;Heterochrom/lo_GM12878;0.0004	within;Heterochrom/lo_HUVEC;0.0005	within;Heterochrom/lo_HMEC;0.0004	within;Heterochrom/lo_NHEK;0.0004	within;Heterochrom/lo_NHLF;0.0005
2	146952438	146952484	46	0.971264	-	-	-	Derived	-	LINE,L1,within,0.2323	N.S	-	-	-	-	-	-	-	-	-	-	-	-	-	-	-	-	within;Heterochrom/lo_GM12878;0.0001	within;Heterochrom/lo_HUVEC;0.0002	within;Heterochrom/lo_HMEC;0.0001	within;Heterochrom/lo_NHEK;0.0001	within;Heterochrom/lo_NHLF;0.0001
2	150626971	150627291	320	0.850575	-	-	-	Ancestral	simple_repeat,cover,12.3077,trf	SINE,Alu,cover,1.0323;LTR,ERVL,partial,0.0031;LTR,ERVL,partial,0.0281	N.S	-	-	-	-	-	-	-	-	partial;POLR2A_151;0.1875,partial;TCF12_298;0.2587,partial;EP300_440;0.2796	-	-	-	within;CTCF_binding_CTCFBSDB2.0;0.001	-	-	-	within;Heterochrom/lo_GM12878;0.0017	within;Weak_Enhancer_HUVEC;0.8	within;Heterochrom/lo_HMEC;0.0381	within;Heterochrom/lo_NHEK;0.0432	within;Heterochrom/lo_NHLF;0.0037
2	150700399	150700452	53	0.0344828	-	-	-	Unknown	simple_repeat,partial,0.1887,trf;simple_repeat,partial,0.3019,trf	LINE,L1,partial,0.6981;Simple_repeat,Simple_repeat,partial,0.3019	N.S	-	-	-	-	-	-	-	-	-	-	-	-	-	-	-	-	within;Heterochrom/lo_GM12878;0.0003	within;Heterochrom/lo_HUVEC;0.0018	within;Heterochrom/lo_HMEC;0.0011	within;Heterochrom/lo_NHEK;0.001	within;Heterochrom/lo_NHLF;0.0006
2	150759301	150759621	320	0.913793	-	-	-	Ancestral	simple_repeat,partial,0.0938,trf	SINE,Alu,cover,1.0256	N.S	-	-	-	-	-	-	-	-	-	-	-	-	-	-	-	-	partial;Weak_Enhancer_GM12878; 0.6675,partial;Heterochrom/lo_GM12878;0.0003	within;Heterochrom/lo_HUVEC;0.0124	within;Heterochrom/lo_HMEC;0.013	within;Heterochrom/lo_NHEK;0.0137	partial;Weak_Promoter_NHLF; 0.335,partial;Heterochrom/lo_NHLF;0.0062
2	151393995	151394650	655	0.0574713	-	-	-	Derived	-	SINE,Alu,partial,0.0092;LTR,ERVL-MaLR,partial,0.3466;SINE,Alu,cover,5.7456	N.S	-	-	-	-	-	-	-	-	-	within;SE_44701;0.0288	-	-	-	-	-	-	within;Heterochrom/lo_GM12878;0.0555	within;Heterochrom/lo_HUVEC;0.052	within;Heterochrom/lo_HMEC;0.052	within;Weak_Txn_NHEK;0.2519	within;Weak_Txn_NHLF;0.1489
2	151785215	151789235	4020	0.137931	-	-	-	Derived	simple_repeat,cover,118.2353,trf;simple_repeat,cover,80.4,trf;simple_repeat,cover,62.8125,trf;simple_repeat,cover,87.3913,trf;simple_repeat,cover,134.0,trf	Simple_repeat,Simple_repeat,cover,62.8125;Simple_repeat,Simple_repeat,cover,87.3913;LINE,L1,partial,0.0241;SINE,Alu,cover,12.926;Low_complexity,Low_complexity,cover,98.0488;Simple_repeat,Simple_repeat,cover,134.0;LINE,L1,cover,22.0879	N.S	-	-	-	-	-	-	-	-	overlap;ZNF263_240;6.745	-	-	-	overlap;CTCF_binding_CTCFBSDB2.0;134.0,partial;CTCF_binding_CTCFBSDB2.0;0.4795,overlap;CTCF_binding_CTCFBSDB2.0;26.8	-	-	-	within;Heterochrom/lo_GM12878;0.0444	within;Heterochrom/lo_HUVEC;0.0444	within;Heterochrom/lo_HMEC;0.0448	within;Heterochrom/lo_NHEK;0.0444	within;Heterochrom/lo_NHLF;0.0845
2	151817482	151817552	70	0.442529	-	-	-	Derived	-	LTR,ERV1,within,0.0259	N.S	-	-	-	-	-	-	-	-	-	-	-	-	-	-	-	-	within;Heterochrom/lo_GM12878;0.0008	within;Heterochrom/lo_HUVEC;0.0008	within;Heterochrom/lo_HMEC;0.0008	within;Heterochrom/lo_NHEK;0.0008	within;Heterochrom/lo_NHLF;0.0015
2	152041205	152041492	287	0.672414	-	-	-	Derived	-	-	N.S	-	-	-	-	-	-	-	-	-	-	-	-	-	-	-	-	within;Heterochrom/lo_GM12878;0.0015	within;Heterochrom/lo_HUVEC;0.0145	within;Heterochrom/lo_HMEC;0.0047	within;Heterochrom/lo_NHEK;0.0047	within;Heterochrom/lo_NHLF;0.0053
2	152723337	152723438	101	0.201149	CACNB4	-	-	Derived	-	-	N.S	-	-	-	-	-	-	-	-	-	-	-	-	-	-	-	-	within;Heterochrom/lo_GM12878;0.0039	within;Repressed_HUVEC;0.0095	within;Heterochrom/lo_HMEC;0.0016	within;Heterochrom/lo_NHEK;0.0016	within;Heterochrom/lo_NHLF;0.002
2	152772497	152772540	43	0.367816	CACNB4	-	-	Derived	-	LINE,L1,within,0.1291	N.S	-	-	-	-	-	-	-	-	-	-	-	-	within;CTCF_binding_CTCFBSDB2.0;0.0374,within;CTCF_binding_CTCFBSDB2.0;0.0075	-	-	-	within;Heterochrom/lo_GM12878;0.0054	within;Heterochrom/lo_HUVEC;0.0055	within;Heterochrom/lo_HMEC;0.0007	within;Heterochrom/lo_NHEK;0.002	within;Heterochrom/lo_NHLF;0.0006
2	152900235	152900323	88	0.0172414	CACNB4	-	-	Derived	-	-	N.S	-	-	-	-	-	-	-	-	-	-	-	-	-	-	-	-	within;Weak_Txn_GM12878;0.055	within;Heterochrom/lo_HUVEC;0.0107	within;Repressed_HMEC;0.0191	within;Heterochrom/lo_NHEK;0.0126	within;Repressed_NHLF;0.0176
2	153153402	153153488	86	0.954023	-	-	-	Derived	-	DNA?,DNA?,partial,0.7442	N.S	-	-	-	-	-	-	-	-	-	-	-	-	-	-	-	-	within;Heterochrom/lo_GM12878;0.0013	within;Heterochrom/lo_HUVEC;0.0143	within;Heterochrom/lo_HMEC;0.0021	within;Heterochrom/lo_NHEK;0.0042	within;Heterochrom/lo_NHLF;0.0018
2	154044876	154044916	40	0.218391	-	-	-	Derived	-	-	N.S	-	-	-	-	-	-	-	-	-	-	-	-	-	-	-	-	within;Heterochrom/lo_GM12878;0.0007	within;Heterochrom/lo_HUVEC;0.0001	within;Heterochrom/lo_HMEC;0.0007	within;Heterochrom/lo_NHEK;0.0007	within;Heterochrom/lo_NHLF;0.0001
2	154064576	154064678	102	0.557471	-	-	-	Ancestral	-	Low_complexity,Low_complexity,partial,0.2157	N.S	-	-	-	-	-	-	-	-	-	-	-	-	-	-	-	-	within;Heterochrom/lo_GM12878;0.0017	within;Heterochrom/lo_HUVEC;0.0003	within;Heterochrom/lo_HMEC;0.0017	within;Heterochrom/lo_NHEK;0.0017	within;Heterochrom/lo_NHLF;0.0003
2	154411692	154412006	314	0.281609	-	-	-	Ancestral	-	SINE,Alu,cover,1.0363	Causal	ILMN_1665425	RPRM	3.6095	0.000533123	0.331554	0.0673862	0.00159937	-	-	-	-	-	-	-	-	-	within;Heterochrom/lo_GM12878;0.0056	within;Heterochrom/lo_HUVEC;0.0009	within;Heterochrom/lo_HMEC;0.0031	within;Heterochrom/lo_NHEK;0.0009	within;Heterochrom/lo_NHLF;0.0013
2	155891179	155891494	315	0.706897	-	-	-	Ancestral	-	SINE,Alu,partial,0.9714	N.S	-	-	-	-	-	-	-	-	-	-	-	-	-	-	-	-	within;Heterochrom/lo_GM12878;0.0024	within;Heterochrom/lo_HUVEC;0.0012	within;Heterochrom/lo_HMEC;0.0015	within;Heterochrom/lo_NHEK;0.0008	within;Heterochrom/lo_NHLF;0.0015
2	157077112	157077334	222	0.252874	-	-	-	Ancestral	simple_repeat,cover,7.6552,trf	LINE,L1,partial,0.045;SINE,Alu,partial,0.955	N.S	-	-	-	-	-	-	-	-	-	-	-	-	-	-	-	-	within;Heterochrom/lo_GM12878;0.0045	within;Heterochrom/lo_HUVEC;0.0005	within;Heterochrom/lo_HMEC;0.0016	within;Heterochrom/lo_NHEK;0.0042	within;Heterochrom/lo_NHLF;0.0018
2	157505332	157505707	375	0.0114943	-	-	-	Unknown	simple_repeat,partial,0.1653,trf	Low_complexity,Low_complexity,partial,0.2107;SINE,Alu,partial,0.7253	N.S	-	-	-	-	-	-	-	-	-	-	-	-	-	-	-	-	within;Heterochrom/lo_GM12878;0.0054	within;Heterochrom/lo_HUVEC;0.0017	within;Heterochrom/lo_HMEC;0.0049	within;Heterochrom/lo_NHEK;0.0116	within;Heterochrom/lo_NHLF;0.0124
2	159644059	159644119	60	0.0287356	-	-	-	Derived	-	LTR,ERV1,within,0.0703	N.S	-	-	-	-	-	-	-	-	-	-	-	-	within;CTCF_binding_CTCFBSDB2.0;0.0001	-	-	-	within;Heterochrom/lo_GM12878;0.0028	within;Repressed_HUVEC;0.006	within;Heterochrom/lo_HMEC;0.0057	within;Weak_Txn_NHEK;0.013	within;Repressed_NHLF;0.0038
2	159783269	159783317	48	0.885057	-	-	-	Ancestral	-	SINE,Alu,within,0.1364	N.S	-	-	-	-	-	-	-	-	within;JunD_284;0.1655,within;c-Fos_350;0.1395,within;FOSL2_141;0.2034,within;ERalpha_a_199;0.172,within;FOSL2_495;0.1171,within;KAP1_593;0.0536,within;MYC_132;0.1548,within;PAX5-C20_247;0.2143,within;FOS_457;0.12,within;KAP1_755;0.0996,within;RAD21_192;0.2222,within;PAX5_284;0.1818,within;JUN_134;0.1446,within;TCF7L2_269;0.0679,within;JUND_306;0.1481,within;MAX_140;0.1212,within;ESR1_297;0.1337	-	-	-	within;CTCF_binding_CTCFBSDB2.0;0.0001,within;CTCF_binding_CTCFBSDB2.0;0.0	-	-	within;Promoter_Flanking_Region_GM12878;0.0857	within;Heterochrom/lo_GM12878;0.0009	within;Weak_Promoter_HUVEC;0.12	within;Strong_Enhancer_HMEC;0.06	within;Weak_Txn_NHEK;0.016	within;Weak_Enhancer_NHLF;0.08
2	160140080	160140174	94	0.103448	WDSUB1	-	-	Ancestral	-	-	N.S	-	-	-	-	-	-	-	-	-	-	-	-	within;CTCF_binding_CTCFBSDB2.0;0.0002,within;CTCF_binding_CTCFBSDB2.0;0.0001,partial;CTCF_binding_CTCFBSDB2.0;0.2596	-	-	-	within;Weak_Enhancer_GM12878;0.1175	within;Weak_Txn_HUVEC;0.0055	within;Weak_Txn_HMEC;0.0392	within;Weak_Txn_NHEK;0.0072	within;Weak_Txn_NHLF;0.0027
2	160149118	160151648	2530	0.982759	-	-	-	Ancestral	simple_repeat,cover,72.2857,trf	LINE,L1,cover,1.515;LINE,L1,cover,2.9522	N.S	-	-	-	-	-	-	-	-	partial;NR2F2_475;0.0025,partial;USF-1_82;0.02	-	-	-	partial;CTCF_binding_CTCFBSDB2.0;0.0009,within;CTCF_binding_CTCFBSDB2.0;0.006,within;CTCF_binding_CTCFBSDB2.0;0.0026	-	-	-	partial;Heterochrom/lo_GM12878; 0.1092,partial;Repetitive/CNV_GM12878;0.59	partial;Weak_Txn_HUVEC;0.4487,partial;Heterochrom/lo_HUVEC; 0.0493	within;Heterochrom/lo_HMEC;0.3012	within;Heterochrom/lo_NHEK;0.1119	within;Heterochrom/lo_NHLF;0.0973
2	160855852	160856174	322	0.931034	PLA2R1	-	-	Ancestral	simple_repeat,cover,9.2,trf	SINE,Alu,cover,1.0387	N.S	-	-	-	-	-	-	-	-	partial;SETDB1_218;0.2324,partial;EP300_140;0.7545,partial;CTCF_586;0.0153,partial;CEBPB_177; 0.6094,partial;CEBPB_406; 0.6197,overlap;p300_(N-15)_228;1.1338	-	-	-	within;CTCF_binding_CTCFBSDB2.0;0.0086,partial;CTCF_binding_CTCFBSDB2.0;0.1748,within;CTCF_binding_CTCFBSDB2.0;0.0004,partial;CTCF_binding_CTCFBSDB2.0;0.1664,partial;CTCF_binding_CTCFBSDB2.0;0.0169,partial;CTCF_binding_CTCFBSDB2.0;0.12	-	-	partial;Open_chromatin_GM12878;0.2558	within;Weak_Txn_GM12878;0.2683	within;Weak_Txn_HUVEC;0.0194	within;Weak_Txn_HMEC;0.0619	within;Weak_Txn_NHEK;0.0141	within;Heterochrom/lo_NHLF;0.0215
2	161648812	161649520	708	0.0287356	-	-	-	Derived	-	LINE,L1,partial,0.7839;LTR,ERVL-MaLR,partial,0.2161	N.S	-	-	-	-	-	-	-	-	partial;NR3C1_408; 0.4873,partial;GR_231; 0.4695	-	-	-	-	-	-	-	within;Heterochrom/lo_GM12878;0.004	within;Heterochrom/lo_HUVEC;0.0125	within;Heterochrom/lo_HMEC;0.0248	within;Heterochrom/lo_NHEK;0.0246	within;Heterochrom/lo_NHLF;0.0085
2	162332268	162334041	1773	0.931034	-	-	-	Derived	-	LINE,L2,cover,10.6168;LINE,L1,partial,0.7355;SINE,Alu,partial,0.0254	N.S	-	-	-	-	-	-	-	-	-	-	-	-	-	-	-	-	within;Heterochrom/lo_GM12878;0.0262	within;Heterochrom/lo_HUVEC;0.0399	within;Heterochrom/lo_HMEC;0.0302	within;Heterochrom/lo_NHEK;0.0277	within;Heterochrom/lo_NHLF;0.0327
2	163666409	163666723	314	0.83908	KCNH7	-	-	Ancestral	-	SINE,Alu,partial,0.9777	N.S	-	-	-	-	-	-	-	-	-	-	-	-	-	-	-	-	within;Heterochrom/lo_GM12878;0.0031	within;Heterochrom/lo_HUVEC;0.002	within;Heterochrom/lo_HMEC;0.0039	within;Heterochrom/lo_NHEK;0.0031	within;Heterochrom/lo_NHLF;0.0007
2	164144218	164144357	139	0.373563	-	-	-	Derived	-	SINE,Alu,within,0.5605	N.S	-	-	-	-	-	-	-	-	-	-	-	-	-	-	-	-	within;Heterochrom/lo_GM12878;0.0009	within;Heterochrom/lo_HUVEC;0.0018	within;Heterochrom/lo_HMEC;0.0019	within;Heterochrom/lo_NHEK;0.0057	within;Heterochrom/lo_NHLF;0.0018
2	164358961	164358994	33	0.0402299	-	-	-	Derived	-	LINE,L1,within,0.0051	N.S	-	-	-	-	-	-	-	-	-	-	-	-	-	-	-	-	within;Heterochrom/lo_GM12878;0.0002	within;Heterochrom/lo_HUVEC;0.0004	within;Heterochrom/lo_HMEC;0.0004	within;Heterochrom/lo_NHEK;0.0005	within;Heterochrom/lo_NHLF;0.0004
2	165476557	165476604	47	0.316092	GRB14	-	-	Derived	simple_repeat,partial,0.3191,trf	Simple_repeat,Simple_repeat,partial,0.3191	N.S	-	-	-	-	-	-	-	-	-	-	-	-	within;CTCF_binding_CTCFBSDB2.0;0.0001,within;CTCF_binding_CTCFBSDB2.0;0.0	-	-	-	within;Repressed_GM12878;0.0138	within;Weak_Enhancer_HUVEC;0.0587	within;Weak_Enhancer_HMEC;0.235	within;Weak_Txn_NHEK;0.0181	within;Heterochrom/lo_NHLF;0.0168
2	166014694	166016744	2050	0.132184	SCN3A	-	-	Derived	simple_repeat,cover,27.3333,trf	SINE,Alu,cover,6.9728;SINE,Alu,partial,0.0322;SINE,Alu,cover,6.5287;LINE,L1,cover,10.25;LINE,L1,partial,0.5654	N.S	-	-	-	-	-	-	-	-	-	-	-	-	within;CTCF_binding_CTCFBSDB2.0;0.002,overlap;CTCF_binding_CTCFBSDB2.0;11.3889	-	-	-	within;Heterochrom/lo_GM12878;0.0563	within;Heterochrom/lo_HUVEC;0.0528	within;Heterochrom/lo_HMEC;0.044	within;Heterochrom/lo_NHEK;0.0436	within;Heterochrom/lo_NHLF;0.0434
2	166267509	166267831	322	0.913793	-	-	-	Ancestral	simple_repeat,partial,0.0807,trf	SINE,Alu,partial,0.9534	N.S	-	-	-	-	-	-	-	-	-	-	-	-	within;CTCF_binding_CTCFBSDB2.0;0.0003,within;CTCF_binding_CTCFBSDB2.0;0.0159	-	-	-	within;Heterochrom/lo_GM12878;0.0209	partial;Repressed_HUVEC;0.0942,partial;Heterochrom/lo_HUVEC; 0.0038	within;Heterochrom/lo_HMEC;0.0051	within;Heterochrom/lo_NHEK;0.0052	within;Heterochrom/lo_NHLF;0.0055
2	166905635	166905709	74	0.310345	SCN1A	-	-	Derived	-	-	N.S	-	-	-	-	-	-	-	-	-	-	-	-	-	-	-	-	within;Heterochrom/lo_GM12878;0.0007	within;Heterochrom/lo_HUVEC;0.0008	within;Heterochrom/lo_HMEC;0.0034	within;Heterochrom/lo_NHEK;0.0007	within;Heterochrom/lo_NHLF;0.0054
2	167447894	167448019	125	0.229885	-	-	-	Derived	-	LINE,L1,within,0.085	N.S	-	-	-	-	-	-	-	-	-	-	-	-	-	-	-	-	within;Heterochrom/lo_GM12878;0.0012	within;Heterochrom/lo_HUVEC;0.0012	within;Heterochrom/lo_HMEC;0.0002	within;Heterochrom/lo_NHEK;0.0012	within;Heterochrom/lo_NHLF;0.0068
2	167844953	167851208	6255	0.454023	XIRP2	-	-	Ancestral	simple_repeat,cover,215.6897,trf	LINE,L1,partial,0.0002;Low_complexity,Low_complexity,cover,284.3182;LINE,L1,cover,1.0363	N.S	-	-	-	-	-	-	-	-	partial;JUND_222; 0.1558,partial;JUN_170; 0.1966,partial;c-Jun_298; 0.2037,partial;JunD_193; 0.1231	-	-	-	-	-	-	-	within;Heterochrom/lo_GM12878;0.0401	within;Heterochrom/lo_HUVEC;0.0141	within;Heterochrom/lo_HMEC;0.0125	within;Heterochrom/lo_NHEK;0.0375	within;Heterochrom/lo_NHLF;0.0571
2	168895807	168896126	319	0.672414	STK39	-	-	Ancestral	-	LINE,L1,partial,0.0408;SINE,Alu,partial,0.9592	N.S	-	-	-	-	-	-	-	-	-	-	-	-	within;CTCF_binding_CTCFBSDB2.0;0.0003,within;CTCF_binding_CTCFBSDB2.0;0.0015	-	-	-	within;Heterochrom/lo_GM12878;0.057	within;Heterochrom/lo_HUVEC;0.0061	within;Weak_Txn_HMEC;0.013	within;Weak_Txn_NHEK;0.0051	within;Weak_Txn_NHLF;0.0153
2	169011132	169011165	33	0.0172414	STK39	-	-	Derived	-	-	N.S	-	-	-	-	-	-	-	-	-	within;SE_34328;0.0005	-	-	within;CTCF_binding_CTCFBSDB2.0;0.0002,within;CTCF_binding_CTCFBSDB2.0;0.0	-	-	-	within;Heterochrom/lo_GM12878;0.0037	within;Weak_Txn_HUVEC;0.0049	within;Weak_Txn_HMEC;0.0138	within;Weak_Txn_NHEK;0.0017	partial;Weak_Enhancer_NHLF; 0.0183,partial;Weak_Txn_NHLF;0.0048
2	169190689	169190824	135	0.270115	-	-	-	Derived	-	SINE,Alu,within,0.453	N.S	-	-	-	-	-	-	-	-	-	-	-	-	within;CTCF_binding_CTCFBSDB2.0;0.0001	-	-	-	within;Heterochrom/lo_GM12878;0.0107	within;Heterochrom/lo_HUVEC;0.0109	within;Heterochrom/lo_HMEC;0.0096	within;Heterochrom/lo_NHEK;0.0085	within;Heterochrom/lo_NHLF;0.0084
2	169395463	169395774	311	0.971264	CERS6	-	-	Ancestral	-	SINE,Alu,cover,1.0298	N.S	-	-	-	-	-	-	-	-	-	within;SE_41415;0.0038	-	-	within;CTCF_binding_CTCFBSDB2.0;0.0003	-	-	-	within;Txn_Elongation_GM12878;0.0777	within;Heterochrom/lo_HUVEC;0.0121	partial;Weak_Enhancer_HMEC;0.1517,overlap;Weak_Enhancer_HMEC;1.555,partial;Weak_Txn_HMEC; 0.1	within;Weak_Enhancer_NHEK;0.311	within;Weak_Txn_NHLF;0.0486
2	169403994	169404054	60	0.0632184	CERS6	-	-	Derived	-	-	N.S	-	-	-	-	-	-	-	-	-	within;SE_41415;0.0007	-	-	within;CTCF_binding_CTCFBSDB2.0;0.0001	-	-	-	within;Txn_Elongation_GM12878;0.0176	within;Heterochrom/lo_HUVEC;0.0023	within;Weak_Txn_HMEC;0.0111	within;Txn_Elongation_NHEK;0.0375	within;Heterochrom/lo_NHLF;0.0033
2	169606132	169606207	75	0.747126	CERS6	-	-	Ancestral	-	SINE,Alu,within,0.8929	N.S	-	-	-	-	-	-	-	-	partial;MXI1_152;0.1163	-	-	-	within;CTCF_binding_CTCFBSDB2.0;0.3555,within;CTCF_binding_CTCFBSDB2.0;0.0001,within;CTCF_binding_CTCFBSDB2.0;0.0021	-	-	-	within;Weak_Txn_GM12878;0.0041	within;Heterochrom/lo_HUVEC;0.0048	within;Weak_Txn_HMEC;0.0051	within;Weak_Txn_NHEK;0.0044	within;Heterochrom/lo_NHLF;0.0114
2	171183963	171184005	42	0.896552	MYO3B	-	-	Derived	-	-	N.S	-	-	-	-	-	-	-	-	-	-	-	-	within;CTCF_binding_CTCFBSDB2.0;0.0008	-	-	-	within;Heterochrom/lo_GM12878;0.0036	within;Heterochrom/lo_HUVEC;0.0095	within;Heterochrom/lo_HMEC;0.0062	within;Heterochrom/lo_NHEK;0.006	within;Heterochrom/lo_NHLF;0.0018
2	172971742	172974533	2791	0.0114943	-	-	-	Derived	simple_repeat,cover,93.0333,trf;simple_repeat,cover,60.6739,trf	Simple_repeat,Simple_repeat,cover,116.2917;Simple_repeat,Simple_repeat,cover,60.6739;SINE,Alu,cover,9.2112;SINE,Alu,cover,9.2724;SINE,MIR,cover,16.0402;LINE,L1,cover,11.7764	N.S	-	-	-	-	-	-	-	-	overlap;EZH2_735;2.941,partial;EZH2_474; 0.2462,overlap;RBBP5_175;4.1657,overlap;SUZ12_103;9.0032,overlap;CTCF_100;7.6676	partial;SE_56360;0.0082	-	-	within;CTCF_binding_CTCFBSDB2.0;0.0675,overlap;CTCF_binding_CTCFBSDB2.0;18.6067,overlap;CTCF_binding_CTCFBSDB2.0;21.4692,within;CTCF_binding_CTCFBSDB2.0;0.09,overlap;CTCF_binding_CTCFBSDB2.0;4.9224,within;CTCF_binding_CTCFBSDB2.0;0.1368,partial;CTCF_binding_CTCFBSDB2.0;0.1333,overlap;CTCF_binding_CTCFBSDB2.0;8.3814,within;CTCF_binding_CTCFBSDB2.0;0.1005,within;CTCF_binding_CTCFBSDB2.0;0.07,overla…	-	-	-	partial;Poised_Promoter_GM12878;0.0086,partial;Repressed_GM12878; 0.8174	partial;Poised_Promoter_HUVEC;0.0067,overlap;Repressed_HUVEC;3.4888,partial;Repressed_HUVEC; 0.6895,overlap;Poised_Promoter_HUVEC;4.6517	overlap;Heterochrom/lo_HMEC;13.955,partial;Weak_Enhancer_HMEC; 0.2983,partial;Weak_Promoter_HMEC;0.015,overlap;Weak_Txn_HMEC;1.1629	overlap;Weak_Txn_NHEK;1.1629,overlap;Weak_Enhancer_NHEK;13.955,partial;Strong_Enhancer_NHEK; 0.895,partial;Weak_Promoter_NHEK;0.01	partial;Heterochrom/lo_NHLF; 0.2758,overlap;Weak_Enhancer_NHLF;4.6517,overlap;Repressed_NHLF;3.4888,partial;Weak_Promoter_NHLF;0.012
2	173242886	173242970	84	0.183908	-	-	-	Derived	-	Simple_repeat,Simple_repeat,cover,3.1111;Simple_repeat,Simple_repeat,partial,0.4762;Simple_repeat,Simple_repeat,partial,0.2024	N.S	-	-	-	-	-	-	-	-	-	-	-	-	within;CTCF_binding_CTCFBSDB2.0;0.0001,within;CTCF_binding_CTCFBSDB2.0;0.0165	-	-	-	within;Heterochrom/lo_GM12878;0.0026	within;Weak_Txn_HUVEC;0.0323	within;Heterochrom/lo_HMEC;0.0041	within;Weak_Txn_NHEK;0.0105	within;Heterochrom/lo_NHLF;0.0262
2	173509644	173509679	35	0.103448	-	-	-	Derived	-	SINE,MIR,within,0.1707	N.S	-	-	-	-	-	-	-	-	-	-	-	-	within;CTCF_binding_CTCFBSDB2.0;0.0	-	-	-	within;Heterochrom/lo_GM12878;0.001	within;Heterochrom/lo_HUVEC;0.0097	within;Weak_Txn_HMEC;0.0117	within;Weak_Txn_NHEK;0.0103	within;Weak_Enhancer_NHLF;0.0159
2	173554471	173556235	1764	0.275862	-	-	-	Derived	-	LTR,ERV1,cover,32.0727;LINE,L1,partial,0.0578;snRNA,snRNA,cover,16.3333;LINE,L1,cover,10.1965;LINE,L1,partial,0.7166	N.S	-	-	-	-	-	-	-	-	-	-	-	-	within;CTCF_binding_CTCFBSDB2.0;0.0015	-	-	-	within;Heterochrom/lo_GM12878;0.0767	within;Heterochrom/lo_HUVEC;0.42	within;Heterochrom/lo_HMEC;0.1242	within;Heterochrom/lo_NHEK;0.1208	within;Heterochrom/lo_NHLF;0.42
2	173888921	173889244	323	0.0862069	RAPGEF4	-	-	Ancestral	-	SINE,Alu,cover,1.0419	N.S	-	-	-	-	-	-	-	-	-	-	-	-	within;CTCF_binding_CTCFBSDB2.0;0.0003	-	-	partial;CTCF_Binding_Site_GM12878;0.397	within;Heterochrom/lo_GM12878;0.0646	within;Heterochrom/lo_HUVEC;0.0621	within;Heterochrom/lo_HMEC;0.0646	within;Heterochrom/lo_NHEK;0.0646	partial;Insulator_NHLF;0.165,partial;Heterochrom/lo_NHLF; 0.0967
2	174198584	174198904	320	0.66092	-	-	-	Ancestral	-	LINE,L1,partial,0.025;SINE,Alu,partial,0.975	N.S	-	-	-	-	-	-	-	-	partial;SETDB1_749;0.0386	-	-	-	within;CTCF_binding_CTCFBSDB2.0;0.0003	-	-	-	within;Heterochrom/lo_GM12878;0.0239	within;Heterochrom/lo_HUVEC;0.0267	within;Heterochrom/lo_HMEC;0.0116	within;Heterochrom/lo_NHEK;0.0111	within;Heterochrom/lo_NHLF;0.0308
2	175459319	175459572	253	0.178161	WIPF1	-	-	Derived	simple_repeat,cover,7.9062,trf	Simple_repeat,Simple_repeat,cover,7.9062	Causal	ILMN_1770466	ATP5G3	3.12434	0.00248235	0.690946	0.251741	0.00248235	-	within;ZZZ3_489;0.6951,partial;ZZZ3_319;0.8144,within;TBP_139;0.6658	within;SE_14197;0.0141,within;SE_10373;0.0064,within;SE_04753;0.0054,within;SE_62249;0.0046,within;SE_32656;0.0128,within;SE_20138;0.0077,within;SE_58484;0.0043,within;SE_16127;0.0157,within;SE_09218;0.0031,within;SE_17112;0.0137,within;SE_25684;0.0086,within;SE_05758;0.0052,within;SE_19651;0.0054,within;SE_45857;0.0043,within;SE_59799;0.0078,within;SE_61493;0.0149,within;SE_18326;0.003,within;SE…	-	-	within;CTCF_binding_CTCFBSDB2.0;0.0112,within;CTCF_binding_CTCFBSDB2.0;0.0111,within;CTCF_binding_CTCFBSDB2.0;0.0095,within;CTCF_binding_CTCFBSDB2.0;0.1318	overlap;ENCSR000DNQ.zzz3.gm12878;1.5617,partial;ENCSR412QBS.tardbp.gm12878;0.6518,partial;ENCSR000BJZ.bclaf1.gm12878;0.6784,within;ENCSR739IHN.tbx21.gm12878;0.1722,overlap;ENCSR000BRI.runx3.gm12878;1.6429	within;SE_32656;0.0128	-	within;Active_Promoter_GM12878;0.0527	partial;Strong_Enhancer_HUVEC;0.175,partial;Weak_Enhancer_HUVEC; 0.0908	within;Weak_Txn_HMEC;0.0744	within;Weak_Txn_NHEK;0.0744	within;Weak_Txn_NHLF;0.1807
2	175557355	175557509	154	0.431034	-	-	-	Derived	-	LTR,ERVL-MaLR,partial,0.0195	N.S	-	-	-	-	-	-	-	-	-	-	-	-	within;CTCF_binding_CTCFBSDB2.0;0.0066	-	-	within;Open_chromatin_GM12878;0.1869	within;Weak_Txn_GM12878;0.0963	within;Repressed_HUVEC;0.0183	within;Repressed_HMEC;0.035	within;Repressed_NHEK;0.0183	within;Repressed_NHLF;0.0188
2	176102679	176106305	3626	0.0344828	-	-	-	Derived	simple_repeat,partial,0.0262,trf	LTR,ERVL-MaLR,cover,2.3155;SINE,Alu,partial,0.0598;LINE,L1,cover,95.4211;LINE,L1,cover,151.0833;LINE,L1,partial,0.0576;LTR,ERVL-MaLR,cover,11.2609;LTR,ERVL-MaLR,cover,10.5101	N.S	-	-	-	-	-	-	-	-	-	-	-	-	-	-	-	-	within;Heterochrom/lo_GM12878;0.2238	within;Heterochrom/lo_HUVEC;0.3626	within;Heterochrom/lo_HMEC;0.1908	within;Heterochrom/lo_NHEK;0.1908	within;Repressed_NHLF;0.2184
2	176709476	176709730	254	0.0862069	-	-	-	Derived	-	Low_complexity,Low_complexity,cover,9.7692	N.S	-	-	-	-	-	-	-	-	-	-	-	-	-	-	-	-	within;Heterochrom/lo_GM12878;0.0035	within;Heterochrom/lo_HUVEC;0.0034	partial;Strong_Enhancer_HMEC;0.078,partial;Weak_Enhancer_HMEC; 0.88	partial;Strong_Enhancer_NHEK;0.065,partial;Weak_Enhancer_NHEK; 0.88	within;Heterochrom/lo_NHLF;0.0227
2	177265642	177272040	6398	0.747126	-	-	-	Derived	simple_repeat,cover,38.7758,trf;simple_repeat,cover,199.9375,trf;simple_repeat,cover,26.5477,trf;simple_repeat,cover,37.858,trf;simple_repeat,cover,49.2154,trf	Low_complexity,Low_complexity,cover,255.92;Low_complexity,Low_complexity,cover,304.6667;SINE,Alu,cover,21.6881;SINE,Alu,cover,133.2917;DNA,hAT-Charlie,cover,34.2139;LINE,L2,cover,30.9082;SINE,Alu,partial,0.012;LINE,L1,cover,2.7099;LTR,ERVL-MaLR,cover,15.3062;DNA,hAT,cover,41.0128	N.S	-	-	-	-	-	-	-	-	overlap;BATF_449;55.6348,overlap;IRF4_(M-17)_373;23.6963,overlap;REST_195;26.2213,overlap;NRSF_26;29.0818,overlap;PAX5_173;20.6387,overlap;BATF_321;29.6204,overlap;IRF4_266;19.3879,overlap;PBX3_414;29.0818,overlap;NFYB_178;16.8368,overlap;SPI1_1000;19.2132,overlap;PU.1_1000;18.0734,overlap;Pbx3_160;32.6429	-	-	-	partial;CTCF_binding_CTCFBSDB2.0;0.003	overlap;ENCSR000BGT.batf.gm12878;14.4424,overlap;ENCSR000BHJ.pax5.gm12878;25.9028,overlap;ENCSR000BNP.yy1.gm12878;37.4152,overlap;ENCSR000BHK.sp1.gm12878;34.2139,overlap;ENCSR000BGP.pou2f2.gm12878;54.6838,overlap;ENCSR000BGR.pbx3.gm12878;34.7717,overlap;ENCSR739IHN.tbx21.gm12878;9.5778,overlap;ENCSR412QBS.tardbp.gm12878;10.4542,overlap;ENCSR000DNM.nfyb.gm12878;25.49,overlap;ENCSR897MMC.junb.gm128…	-	-	partial;Repetitive/CNV_GM12878; 0.43,partial;Heterochrom/lo_GM12878;0.3006	partial;Heterochrom/lo_HUVEC;0.0883,overlap;Weak_Enhancer_HUVEC;15.995,partial;Heterochrom/lo_HUVEC; 0.4557,overlap;Weak_Enhancer_HUVEC;31.99	within;Heterochrom/lo_HMEC;0.4265	within;Heterochrom/lo_NHEK;0.3635	within;Heterochrom/lo_NHLF;0.2758
2	178124338	178124370	32	0.0344828	NFE2L2	-	-	Derived	-	-	N.S	-	-	-	-	-	-	-	-	-	within;SE_20977;0.0013,within;SE_18040;0.0011,within;SE_16181;0.0023,within;SE_38389;0.0009,within;SE_45949;0.0009,within;SE_28727;0.0008,within;SE_11391;0.0009,within;SE_08697;0.0009,within;SE_36337;0.0007,within;SE_07153;0.0005,within;SE_12889;0.0023,within;SE_42450;0.001,within;SE_15702;0.0022,within;SE_04365;0.0008,within;SE_57707;0.0012,within;SE_64314;0.0008,within;SE_13395;0.0012,within;SE…	-	-	within;CTCF_binding_CTCFBSDB2.0;0.0006	-	-	-	partial;Weak_Promoter_GM12878;0.04,partial;Weak_Enhancer_GM12878; 0.04	within;Txn_Transition_HUVEC;0.0267	partial;Weak_Enhancer_HMEC; 0.0267,partial;Txn_Transition_HMEC;0.0025	within;Txn_Transition_NHEK;0.0123	within;Txn_Transition_NHLF;0.007
2	178855456	178857212	1756	0.091954	PDE11A	-	-	Derived	simple_repeat,cover,2.9915,trf	SINE,Alu,cover,7.3167;LINE,L1,cover,25.0857;SINE,Alu,cover,6.1185;SINE,Alu,cover,5.8533;SINE,Alu,partial,0.0182;LTR,LTR,cover,22.2278	N.S	-	-	-	-	-	-	-	-	-	-	-	-	-	-	-	-	within;Heterochrom/lo_GM12878;0.0221	within;Heterochrom/lo_HUVEC;0.0232	within;Heterochrom/lo_HMEC;0.154	within;Heterochrom/lo_NHEK;0.1219	within;Heterochrom/lo_NHLF;0.0211
2	179925562	179925594	32	0.0114943	-	-	-	Derived	-	LTR,ERV1,within,0.0613	N.S	-	-	-	-	-	-	-	-	-	-	-	-	-	-	-	-	within;Heterochrom/lo_GM12878;0.001	within;Heterochrom/lo_HUVEC;0.0008	within;Heterochrom/lo_HMEC;0.0007	within;Heterochrom/lo_NHEK;0.0004	within;Heterochrom/lo_NHLF;0.0007
2	180657338	180657381	43	0.718391	ZNF385B	-	-	Derived	-	SINE,Alu,within,0.1392	N.S	-	-	-	-	-	-	-	-	-	-	-	-	-	-	-	-	within;Heterochrom/lo_GM12878;0.0006	within;Heterochrom/lo_HUVEC;0.0006	within;Heterochrom/lo_HMEC;0.0009	within;Heterochrom/lo_NHEK;0.0009	within;Heterochrom/lo_NHLF;0.0009
2	182147628	182147660	32	0.442529	-	-	-	Derived	-	LINE,RTE,partial,0.7812	N.S	-	-	-	-	-	-	-	-	-	-	-	-	-	-	-	-	within;Heterochrom/lo_GM12878;0.0017	within;Heterochrom/lo_HUVEC;0.0003	within;Heterochrom/lo_HMEC;0.0004	within;Heterochrom/lo_NHEK;0.0007	within;Heterochrom/lo_NHLF;0.001
2	182773593	182774260	667	0.0229885	SSFA2	-	-	Derived	-	-	N.S	-	-	-	-	-	-	-	-	partial;POLR2A_280; 0.9418	within;SE_34317;0.0079,within;SE_26411;0.0242	-	-	-	-	-	-	within;Weak_Enhancer_GM12878;0.5558	partial;Txn_Transition_HUVEC; 0.0565,partial;Txn_Elongation_HUVEC;0.905	within;Txn_Elongation_HMEC;0.0245	within;Txn_Elongation_NHEK;0.0596	partial;Txn_Elongation_NHLF; 0.0202,partial;Weak_Txn_NHLF;0.3513
2	182856915	182857597	682	0.218391	PPP1R1C	-	-	Derived	-	LINE,CR1,partial,0.0924	N.S	-	-	-	-	-	-	-	-	partial;PU.1_121; 0.1478,partial;PAX5_183; 0.171,partial;FOXM1_496; 0.0734,partial;STAT3_123; 0.3,partial;JUND_263; 0.1355,partial;POU2F2_220; 0.0893,partial;BCL3_139; 0.1742,partial;NFIC_927; 0.1706,partial;ATF2_611; 0.0627,partial;RUNX3_1000; 0.0878,partial;CEBPB_221; 0.2616,partial;TBL1XR1_202; 0.2463,partial;NFATC1_328; 0.3574,partial;MTA3_355; 0.347,partial;JunD_971; 0.0664,partial;BHLHE40_2…	-	-	-	-	partial;ENCSR000BKB.mef2a.gm12878; 0.1716,partial;ENCSR199WXF.eed.gm12878; 0.0111,partial;ENCSR739IHN.tbx21.gm12878; 0.2677,partial;ENCSR000EYV.jund.gm12878; 0.0731,partial;ENCSR000BRN.nfic.gm12878; 0.2092,partial;ENCSR897MMC.junb.gm12878; 0.2779,partial;ENCSR000BQK.atf2.gm12878; 0.1556,partial;ENCSR897MMC.junb.gm12878;0.1193,partial;ENCSR839XZU.crem.gm12878; 0.0177,partial;ENCSR000BGT.batf.gm128…	-	-	partial;Weak_Promoter_GM12878;0.05,partial;Weak_Enhancer_GM12878; 0.4586	within;Heterochrom/lo_HUVEC;0.0167	within;Heterochrom/lo_HMEC;0.0187	within;Heterochrom/lo_NHEK;0.0371	within;Heterochrom/lo_NHLF;0.0229
2	183315807	183316121	314	0.91954	PDE1A	-	-	Ancestral	-	SINE,Alu,partial,0.949;Low_complexity,Low_complexity,partial,0.0382	N.S	-	-	-	-	-	-	-	-	-	-	-	-	-	-	-	-	within;Heterochrom/lo_GM12878;0.0028	within;Heterochrom/lo_HUVEC;0.0053	within;Heterochrom/lo_HMEC;0.0034	within;Heterochrom/lo_NHEK;0.0025	within;Heterochrom/lo_NHLF;0.0067
2	183354711	183354784	73	0.614943	PDE1A	-	-	Derived	-	LINE,L2,within,0.0478	N.S	-	-	-	-	-	-	-	-	-	-	-	-	-	-	-	-	within;Heterochrom/lo_GM12878;0.0006	within;Heterochrom/lo_HUVEC;0.0012	within;Heterochrom/lo_HMEC;0.0013	within;Heterochrom/lo_NHEK;0.0006	within;Heterochrom/lo_NHLF;0.0016
2	183931944	183932133	189	0.0287356	-	-	-	Derived	-	Low_complexity,Low_complexity,cover,4.2;SINE,Alu,partial,0.1852	N.S	-	-	-	-	-	-	-	-	-	-	-	-	-	-	-	-	within;Heterochrom/lo_GM12878;0.0249	within;Repressed_HUVEC;0.0556	within;Heterochrom/lo_HMEC;0.0117	within;Heterochrom/lo_NHEK;0.0118	within;Heterochrom/lo_NHLF;0.021
2	186928066	186928173	107	0.189655	-	-	-	Derived	-	-	N.S	-	-	-	-	-	-	-	-	-	-	-	-	-	-	-	-	within;Heterochrom/lo_GM12878;0.0003	within;Heterochrom/lo_HUVEC;0.0003	within;Heterochrom/lo_HMEC;0.0009	within;Heterochrom/lo_NHEK;0.0009	within;Heterochrom/lo_NHLF;0.0004
2	188215719	188216025	306	0.87931	CALCRL	-	-	Ancestral	-	SINE,Alu,partial,0.9641	N.S	-	-	-	-	-	-	-	-	-	-	-	-	-	-	-	-	within;Heterochrom/lo_GM12878;0.0013	within;Txn_Elongation_HUVEC;0.1093	within;Heterochrom/lo_HMEC;0.0076	within;Heterochrom/lo_NHEK;0.0077	within;Heterochrom/lo_NHLF;0.0045
2	190239476	190240562	1086	0.0114943	-	-	-	Derived	-	SINE,Alu,cover,3.549;Low_complexity,Low_complexity,cover,30.1667	N.S	-	-	-	-	-	-	-	-	-	within;SE_64172;0.0322,within;SE_46098;0.0126	-	-	-	-	-	-	within;Heterochrom/lo_GM12878;0.0212	within;Weak_Txn_HUVEC;0.2361	partial;Heterochrom/lo_HMEC; 0.2018,partial;Weak_Enhancer_HMEC;0.3488	within;Weak_Txn_NHEK;0.2858	partial;Weak_Txn_NHLF;0.5994,partial;Weak_Enhancer_NHLF; 0.035
2	190325360	190325391	31	0.0114943	WDR75	-	-	Derived	-	SINE,Alu,within,0.1051	N.S	-	-	-	-	-	-	-	-	-	-	-	-	-	-	-	-	within;Txn_Elongation_GM12878;0.0019	within;Txn_Elongation_HUVEC;0.0015	within;Txn_Elongation_HMEC;0.001	within;Txn_Elongation_NHEK;0.0011	within;Txn_Elongation_NHLF;0.0015
2	191635471	191635523	52	0.522989	-	-	-	Derived	-	-	N.S	-	-	-	-	-	-	-	-	-	-	-	-	within;CTCF_binding_CTCFBSDB2.0;0.0	-	-	-	within;Heterochrom/lo_GM12878;0.0046	within;Heterochrom/lo_HUVEC;0.0039	within;Heterochrom/lo_HMEC;0.0054	within;Heterochrom/lo_NHEK;0.0039	within;Heterochrom/lo_NHLF;0.0067
2	191680780	191680874	94	0.982759	-	-	-	Ancestral	simple_repeat,cover,2.35,trf	SINE,Alu,partial,0.9149	N.S	-	-	-	-	-	-	-	-	-	-	-	-	within;CTCF_binding_CTCFBSDB2.0;0.0001	-	-	-	within;Heterochrom/lo_GM12878;0.0034	within;Repetitive/CNV_HUVEC;0.47	within;Heterochrom/lo_HMEC;0.0051	within;Heterochrom/lo_NHEK;0.0051	within;Weak_Txn_NHLF;0.0313
2	193554625	193559147	4522	0.103448	-	-	-	Derived	simple_repeat,cover,15.7014,trf	Low_complexity,Low_complexity,cover,98.3043;SINE,MIR,cover,32.5324;LINE,L1,cover,5.3642;Low_complexity,Low_complexity,cover,161.5;SINE,MIR,partial,0.0276;LTR,ERVL-MaLR,cover,14.9241	N.S	-	-	-	-	-	-	-	-	-	-	-	-	overlap;CTCF_binding_CTCFBSDB2.0;30.1467	-	-	-	within;Heterochrom/lo_GM12878;0.0087	within;Heterochrom/lo_HUVEC;0.0051	within;Heterochrom/lo_HMEC;0.0232	within;Heterochrom/lo_NHEK;0.0114	within;Heterochrom/lo_NHLF;0.0047
2	194420738	194421014	276	0.16092	-	-	-	Unknown	simple_repeat,cover,3.7808,trf;simple_repeat,cover,6.2727,trf;simple_repeat,cover,5.75,trf;simple_repeat,cover,3.8873,trf;simple_repeat,cover,6.9,trf;simple_repeat,cover,8.9032,trf;simple_repeat,cover,4.2462,trf	Simple_repeat,Simple_repeat,cover,1.5593	N.S	-	-	-	-	-	-	-	-	-	-	-	-	-	-	-	-	within;Heterochrom/lo_GM12878;0.0055	within;Heterochrom/lo_HUVEC;0.0055	within;Heterochrom/lo_HMEC;0.0055	within;Heterochrom/lo_NHEK;0.0055	within;Heterochrom/lo_NHLF;0.0056
2	194689502	194698765	9263	0.91954	-	-	-	Derived	-	SINE,Alu,cover,32.5018;LINE,L1,cover,22.7592;LINE,L1,cover,5.793;DNA,TcMar-Tigger,cover,27.9849;LINE,L1,cover,9.7198;LINE,L1,cover,36.7579;LINE,L1,partial,0.023;LINE,L1,partial,0.3425;LINE,L1,cover,42.8843;LINE,L2,cover,19.7085;Low_complexity,Low_complexity,cover,243.7632;SINE,Alu,cover,30.2712	N.S	-	-	-	-	-	-	-	-	partial;c-Jun_211;0.3551,partial;FOS_436;0.2975,partial;GATA2_296;0.2477,overlap;GATA2_131;20.8626,overlap;FOS_318;23.1575,partial;STAT3_258;0.3259,partial;EP300_515;0.3273,partial;STAT3_178;0.328,partial;JUN_123;0.3716,partial;GATA-2_304;0.2395,overlap;c-Fos_377;26.9273,partial;POLR2A_143;0.2802,partial;c-Fos_512;0.3634	-	-	-	-	-	-	partial;Open_chromatin_GM12878;0.2272	within;Heterochrom/lo_GM12878;0.0567	partial;Weak_Enhancer_HUVEC;0.265,partial;Heterochrom/lo_HUVEC; 0.7805	within;Heterochrom/lo_HMEC;0.9649	within;Heterochrom/lo_NHEK;0.1164	within;Heterochrom/lo_NHLF;0.0294
2	194810948	194813519	2571	0.0287356	-	-	-	Derived	simple_repeat,cover,55.8913,trf	Low_complexity,Low_complexity,cover,85.7;Low_complexity,Low_complexity,cover,91.8214;LINE,L1,cover,21.9744;Low_complexity,Low_complexity,cover,59.7907;LTR,ERV1,cover,40.1719;LINE,L1,partial,0.1287	N.S	-	-	-	-	-	-	-	-	overlap;CEBPB_314;11.4777,overlap;CEBPB_196;11.9028	-	-	-	overlap;CTCF_binding_CTCFBSDB2.0;10.043	-	-	-	within;Heterochrom/lo_GM12878;0.0133	within;Heterochrom/lo_HUVEC;0.0691	within;Heterochrom/lo_HMEC;0.0471	within;Heterochrom/lo_NHEK;0.0471	within;Heterochrom/lo_NHLF;0.013
2	195984421	195984641	220	0.149425	-	-	-	Derived	-	-	N.S	-	-	-	-	-	-	-	-	-	-	-	-	-	-	-	-	within;Heterochrom/lo_GM12878;0.0007	within;Heterochrom/lo_HUVEC;0.0005	within;Heterochrom/lo_HMEC;0.0024	within;Heterochrom/lo_NHEK;0.0011	within;Heterochrom/lo_NHLF;0.0007
2	195990502	195990883	381	0.0804598	-	-	-	Unknown	-	LTR,ERV1,within,0.2084	N.S	-	-	-	-	-	-	-	-	-	-	-	-	-	-	-	-	within;Heterochrom/lo_GM12878;0.0013	within;Heterochrom/lo_HUVEC;0.0008	within;Heterochrom/lo_HMEC;0.0042	within;Heterochrom/lo_NHEK;0.0019	within;Heterochrom/lo_NHLF;0.0012
2	196051815	196052084	269	0.965517	-	-	-	Ancestral	-	LINE,L1,cover,1.0935	N.S	-	-	-	-	-	-	-	-	-	-	-	-	-	-	-	-	within;Heterochrom/lo_GM12878;0.0009	within;Heterochrom/lo_HUVEC;0.0006	within;Heterochrom/lo_HMEC;0.003	within;Heterochrom/lo_NHEK;0.0014	within;Heterochrom/lo_NHLF;0.0009
2	196214815	196215226	411	0.833333	-	-	-	Derived	simple_repeat,cover,10.5385,trf;simple_repeat,cover,10.8158,trf	Simple_repeat,Simple_repeat,cover,10.8158;LTR,ERV1,cover,6.0441;LTR,ERV1,partial,0.1898;SINE,Alu,partial,0.2749	N.S	-	-	-	-	-	-	-	-	-	-	-	-	-	-	-	-	within;Heterochrom/lo_GM12878;0.0067	within;Heterochrom/lo_HUVEC;0.0106	within;Heterochrom/lo_HMEC;0.0132	within;Heterochrom/lo_NHEK;0.013	within;Heterochrom/lo_NHLF;0.0216
2	196736412	196736690	278	0.114943	DNAH7	-	-	Ancestral	simple_repeat,partial,0.1295,trf	SINE,Alu,cover,1.0859	N.S	-	-	-	-	-	-	-	-	-	-	-	-	-	-	-	-	partial;Heterochrom/lo_GM12878;0.005,partial;Weak_Promoter_GM12878; 0.675	partial;Repetitive/CNV_HUVEC; 0.3375,partial;Heterochrom/lo_HUVEC;0.0311	within;Heterochrom/lo_HMEC;0.0024	partial;Heterochrom/lo_NHEK;0.0028,partial;Weak_Enhancer_NHEK; 0.3375	partial;Repetitive/CNV_NHLF; 0.3375,partial;Heterochrom/lo_NHLF;0.005
2	198894513	198894649	136	0.275862	PLCL1	-	-	Derived	-	SINE,Alu,within,0.5312	N.S	-	-	-	-	-	-	-	-	-	-	-	-	-	-	-	-	within;Heterochrom/lo_GM12878;0.0069	within;Heterochrom/lo_HUVEC;0.0028	within;Heterochrom/lo_HMEC;0.0024	within;Heterochrom/lo_NHEK;0.0019	within;Heterochrom/lo_NHLF;0.0019
2	200281485	200281704	219	0.0114943	SATB2	-	-	Derived	-	SINE,Alu,within,0.7766	N.S	-	-	-	-	-	-	-	-	-	within;SE_58742;0.01	-	-	within;CTCF_binding_CTCFBSDB2.0;0.0001	-	-	-	within;Heterochrom/lo_GM12878;0.0055	within;Heterochrom/lo_HUVEC;0.012	within;Heterochrom/lo_HMEC;0.0044	within;Heterochrom/lo_NHEK;0.0044	within;Weak_Txn_NHLF;0.013
2	200312456	200312679	223	0.482759	SATB2	-	-	Derived	-	-	N.S	-	-	-	-	-	-	-	-	-	within;SE_23088;0.0059,within;SE_23770;0.0062,within;SE_50495;0.0061,within;SE_46432;0.0067,within;SE_24701;0.0061	-	-	within;CTCF_binding_CTCFBSDB2.0;0.0001	-	-	-	partial;Repressed_GM12878;0.0381,partial;Heterochrom/lo_GM12878; 0.0517	within;Repressed_HUVEC;0.0155	within;Heterochrom/lo_HMEC;0.0045	within;Heterochrom/lo_NHEK;0.0045	within;Weak_Txn_NHLF;0.0099
2	201691351	201691443	92	0.356322	-	-	-	Derived	-	-	N.S	-	-	-	-	-	-	-	-	-	-	-	-	within;CTCF_binding_CTCFBSDB2.0;0.0	within;ENCSR000BQM.pml.gm12878;0.3552,partial;ENCSR000BJZ.bclaf1.gm12878; 0.3232,within;ENCSR000BQL.nfatc1.gm12878;0.2077,within;ENCSR000BGP.pou2f2.gm12878;0.2977	-	-	partial;Weak_Txn_GM12878; 0.0338,partial;Repetitive/CNV_GM12878;0.02	within;Heterochrom/lo_HUVEC;0.004	within;Weak_Txn_HMEC;0.0061	within;Weak_Txn_NHEK;0.0055	within;Weak_Txn_NHLF;0.0184
2	201830148	201830558	410	0.0229885	-	-	-	Derived	-	SINE,Alu,partial,0.6756;SINE,Alu,partial,0.1732	N.S	-	-	-	-	-	-	-	-	-	-	partial;Enhancer_FANTOM;0.6246	-	within;CTCF_binding_CTCFBSDB2.0;0.0002	-	-	-	partial;Weak_Enhancer_GM12878; 0.0021,partial;Weak_Enhancer_GM12878;0.035,overlap;Weak_Enhancer_GM12878;1.025	partial;Weak_Enhancer_HUVEC;0.035,partial;Weak_Txn_HUVEC; 0.403	partial;Weak_Promoter_HMEC;0.0175,partial;Weak_Enhancer_HMEC; 0.5038	partial;Weak_Enhancer_NHEK;0.035,partial;Weak_Txn_NHEK; 0.403	within;Weak_Txn_NHLF;0.2562
2	202146649	202149440	2791	0.821839	CASP8	-	-	Ancestral	simple_repeat,cover,42.2879,trf;simple_repeat,cover,28.7732,trf;simple_repeat,cover,27.3627,trf;simple_repeat,cover,4.6132,trf;simple_repeat,cover,6.3145,trf;simple_repeat,cover,5.159,trf;simple_repeat,cover,11.7269,trf;simple_repeat,cover,28.4796,trf;simple_repeat,cover,27.91,trf;simple_repeat,cover,20.3723,trf;simple_repeat,cover,20.2246,trf;simple_repeat,cover,42.9385,trf;simple_repeat,cover,5…	Other,Other,cover,1.7091;Other,Other,cover,2.4721	N.S	-	-	-	-	-	-	-	-	-	within;SE_09420;0.0267,within;SE_22535;0.0373	-	-	within;CTCF_binding_CTCFBSDB2.0;0.0014	-	-	partial;Open_chromatin_GM12878; 0.6	within;Weak_Txn_GM12878;0.3772	within;Weak_Txn_HUVEC;0.1173	within;Weak_Txn_HMEC;0.128	partial;Weak_Txn_NHEK;0.3561,partial;Txn_Elongation_NHEK; 0.0354	partial;Weak_Enhancer_NHLF; 0.7125,partial;Weak_Txn_NHLF;0.5695
2	202721649	202721969	320	0.333333	CDK15	-	-	Ancestral	-	SINE,Alu,partial,0.9531	N.S	-	-	-	-	-	-	-	-	-	within;SE_46387;0.0102	-	-	-	-	-	-	within;Repressed_GM12878;0.0889	within;Repressed_HUVEC;0.1333	within;Weak_Enhancer_HMEC;0.1778	within;Weak_Txn_NHEK;0.1455	within;Weak_Txn_NHLF;0.2667
2	205185255	205185318	63	0.58046	-	-	-	Derived	-	DNA,hAT-Blackjack,partial,0.3333	N.S	-	-	-	-	-	-	-	-	-	-	-	-	-	-	-	-	within;Heterochrom/lo_GM12878;0.0083	within;Heterochrom/lo_HUVEC;0.0022	within;Heterochrom/lo_HMEC;0.0064	within;Heterochrom/lo_NHEK;0.0109	within;Heterochrom/lo_NHLF;0.0105
2	206241117	206241162	45	0.344828	PARD3B	-	-	Derived	-	-	N.S	-	-	-	-	-	-	-	-	-	-	-	-	-	-	-	within;Open_chromatin_GM12878;0.1368	within;Heterochrom/lo_GM12878;0.0007	within;Heterochrom/lo_HUVEC;0.002	within;Heterochrom/lo_HMEC;0.001	within;Heterochrom/lo_NHEK;0.0014	within;Heterochrom/lo_NHLF;0.0007
2	206466527	206466559	32	0.229885	PARD3B	-	-	Derived	-	LINE,L1,within,0.0133	N.S	-	-	-	-	-	-	-	-	-	-	-	-	-	-	-	-	within;Heterochrom/lo_GM12878;0.0008	within;Heterochrom/lo_HUVEC;0.0007	within;Heterochrom/lo_HMEC;0.0007	within;Heterochrom/lo_NHEK;0.0007	within;Heterochrom/lo_NHLF;0.0005
2	206845199	206845314	115	0.362069	-	-	-	Derived	-	SINE,Alu,within,0.377	N.S	-	-	-	-	-	-	-	-	-	-	-	-	-	-	-	-	within;Heterochrom/lo_GM12878;0.0055	within;Heterochrom/lo_HUVEC;0.006	within;Heterochrom/lo_HMEC;0.0052	within;Heterochrom/lo_NHEK;0.007	within;Heterochrom/lo_NHLF;0.0088
2	206984268	206984403	135	0.0172414	-	-	-	Derived	-	SINE,Alu,within,0.4369	N.S	-	-	-	-	-	-	-	-	-	-	-	-	-	-	-	-	within;Weak_Txn_GM12878;0.0397	within;Txn_Elongation_HUVEC;0.0039	within;Txn_Elongation_HMEC;0.0045	within;Weak_Txn_NHEK;0.027	within;Txn_Elongation_NHLF;0.0056
2	207027075	207027121	46	0.0114943	EEF1B2	SNORA41,exon,207026951,207027083,partial,0.0606	-	Derived	-	-	N.S	-	-	-	-	-	-	-	-	-	-	-	-	within;CTCF_binding_CTCFBSDB2.0;0.0019	partial;ENCSR739IHN.tbx21.gm12878;0.0833	-	-	within;Weak_Promoter_GM12878;0.023	within;Weak_Promoter_HUVEC;0.23	within;Txn_Transition_HMEC;0.0329	within;Txn_Transition_NHEK;0.0383	within;Txn_Transition_NHLF;0.0383
2	209036135	209036190	55	0.109195	C2orf80	-	-	Derived	-	SINE,Alu,within,0.1792	N.S	-	-	-	-	-	-	-	-	-	-	-	-	-	-	-	-	within;Heterochrom/lo_GM12878;0.0086	within;Heterochrom/lo_HUVEC;0.0131	within;Heterochrom/lo_HMEC;0.003	within;Heterochrom/lo_NHEK;0.0067	within;Heterochrom/lo_NHLF;0.0011
2	209061158	209061477	319	0.982759	-	-	-	Ancestral	simple_repeat,cover,9.3824,trf	SINE,Alu,cover,1.0324	N.S	-	-	-	-	-	-	-	-	-	-	-	-	-	-	-	-	within;Heterochrom/lo_GM12878;0.0064	within;Heterochrom/lo_HUVEC;0.0347	within;Heterochrom/lo_HMEC;0.0111	within;Heterochrom/lo_NHEK;0.0123	within;Heterochrom/lo_NHLF;0.0065
2	209451718	209452044	326	0.816092	-	-	-	Ancestral	simple_repeat,cover,11.2414,trf	SINE,Alu,cover,1.0252	N.S	-	-	-	-	-	-	-	-	-	-	-	-	-	-	-	-	within;Heterochrom/lo_GM12878;0.0013	within;Heterochrom/lo_HUVEC;0.0005	within;Heterochrom/lo_HMEC;0.001	within;Heterochrom/lo_NHEK;0.0009	within;Heterochrom/lo_NHLF;0.0014
2	212700044	212700116	72	0.390805	ERBB4	-	-	Derived	-	LTR,ERVL,partial,0.7222	N.S	-	-	-	-	-	-	-	-	-	-	-	-	within;CTCF_binding_CTCFBSDB2.0;0.2441	-	-	-	within;Heterochrom/lo_GM12878;0.0006	within;Heterochrom/lo_HUVEC;0.001	within;Heterochrom/lo_HMEC;0.0059	within;Heterochrom/lo_NHEK;0.001	within;Heterochrom/lo_NHLF;0.0006
2	212771239	212775156	3917	0.183908	ERBB4	-	-	Derived	-	Low_complexity,Low_complexity,cover,150.6538;Low_complexity,Low_complexity,cover,145.0741;LINE,L1,cover,13.4144;LINE,L2,cover,29.2313;DNA,TcMar-Tigger,cover,53.6575;Simple_repeat,Simple_repeat,cover,100.4359;SINE,Alu,cover,13.0567;DNA,TcMar-Tigger,cover,12.0895;LINE,L1,cover,95.5366;LTR,ERVL-MaLR,cover,37.3048	N.S	-	-	-	-	-	-	-	-	overlap;MAFK_352;16.3208,overlap;MafK_(ab50322)_176;16.3208	-	-	-	-	-	-	-	within;Heterochrom/lo_GM12878;0.0632	within;Heterochrom/lo_HUVEC;0.0397	within;Heterochrom/lo_HMEC;0.0519	within;Heterochrom/lo_NHEK;0.0521	within;Heterochrom/lo_NHLF;0.0375
2	213574672	213574977	305	0.850575	-	-	-	Ancestral	-	SINE,Alu,partial,0.9541	N.S	-	-	-	-	-	-	-	-	-	-	-	-	-	-	-	-	within;Heterochrom/lo_GM12878;0.0087	within;Heterochrom/lo_HUVEC;0.0034	within;Heterochrom/lo_HMEC;0.0124	within;Heterochrom/lo_NHEK;0.0125	within;Weak_Txn_NHLF;0.1525
2	214507331	214507569	238	0.545977	SPAG16	-	-	Ancestral	simple_repeat,partial,0.105,trf	LTR,ERVL,partial,0.0588;SINE,Alu,partial,0.9412	N.S	-	-	-	-	-	-	-	-	-	-	-	-	-	-	-	-	within;Heterochrom/lo_GM12878;0.0048	within;Heterochrom/lo_HUVEC;0.0018	within;Heterochrom/lo_HMEC;0.0018	within;Heterochrom/lo_NHEK;0.0027	within;Heterochrom/lo_NHLF;0.0018
2	214775205	214775511	306	0.816092	SPAG16	-	-	Ancestral	-	SINE,Alu,cover,1.0132	N.S	-	-	-	-	-	-	-	-	-	-	-	-	-	-	-	-	within;Heterochrom/lo_GM12878;0.0041	within;Heterochrom/lo_HUVEC;0.0041	within;Heterochrom/lo_HMEC;0.0041	within;Heterochrom/lo_NHEK;0.0041	within;Heterochrom/lo_NHLF;0.0041
2	214874704	214876213	1509	0.166667	SPAG16	-	-	Derived	-	LINE,L1,cover,3.3533;Low_complexity,Low_complexity,cover,48.6774;DNA,hAT-Charlie,partial,0.0325;LINE,L1,cover,12.7881	N.S	-	-	-	-	-	-	-	-	-	-	-	-	-	-	-	-	within;Heterochrom/lo_GM12878;0.0073	within;Heterochrom/lo_HUVEC;0.068	within;Heterochrom/lo_HMEC;0.1324	within;Heterochrom/lo_NHEK;0.1301	within;Heterochrom/lo_NHLF;0.1301
2	215042866	215042899	33	0.293103	SPAG16	-	-	Derived	-	-	N.S	-	-	-	-	-	-	-	-	-	-	-	-	-	-	-	-	within;Heterochrom/lo_GM12878;0.0009	within;Heterochrom/lo_HUVEC;0.0003	within;Heterochrom/lo_HMEC;0.0008	within;Heterochrom/lo_NHEK;0.0012	within;Heterochrom/lo_NHLF;0.0013
2	215223247	215223331	84	0.0114943	SPAG16	-	-	Derived	-	-	N.S	-	-	-	-	-	-	-	-	partial;NANOG_(SC-33759)_236; 0.0524	-	-	-	-	-	-	-	within;Heterochrom/lo_GM12878;0.0003	within;Heterochrom/lo_HUVEC;0.0003	within;Heterochrom/lo_HMEC;0.0016	within;Heterochrom/lo_NHEK;0.0013	within;Heterochrom/lo_NHLF;0.0004
2	215411892	215411942	50	0.321839	VWC2L	-	-	Derived	-	-	N.S	-	-	-	-	-	-	-	-	-	-	-	-	-	-	-	-	within;Heterochrom/lo_GM12878;0.0002	within;Heterochrom/lo_HUVEC;0.0002	within;Heterochrom/lo_HMEC;0.0044	within;Heterochrom/lo_NHEK;0.0069	within;Heterochrom/lo_NHLF;0.0012
2	215728762	215730831	2069	0.678161	-	-	-	Derived	-	LINE,L1,cover,2.0205;LTR,ERVL-MaLR,partial,0.1305;LINE,L1,partial,0.0309;LTR,ERVL,cover,10.1422	N.S	-	-	-	-	-	-	-	-	overlap;CEBPB_159;8.082,overlap;CEBPB_461;7.4424	-	-	-	-	-	-	-	within;Heterochrom/lo_GM12878;0.0495	within;Heterochrom/lo_HUVEC;0.0386	within;Heterochrom/lo_HMEC;0.0386	within;Heterochrom/lo_NHEK;0.0734	within;Heterochrom/lo_NHLF;0.0386
2	215749626	215749807	181	0.545977	-	-	-	Ancestral	simple_repeat,cover,4.641,trf	SINE,Alu,cover,1.1104	N.S	-	-	-	-	-	-	-	-	-	-	-	-	-	-	-	-	partial;Heterochrom/lo_GM12878; 0.0041,partial;Repetitive/CNV_GM12878;0.645	partial;Repetitive/CNV_HUVEC;0.645,partial;Heterochrom/lo_HUVEC; 0.0004	partial;Heterochrom/lo_HMEC; 0.0046,partial;Weak_Enhancer_HMEC;0.645	partial;Weak_Enhancer_NHEK;0.645,partial;Heterochrom/lo_NHEK; 0.0137	partial;Heterochrom/lo_NHLF; 0.0007,partial;Repetitive/CNV_NHLF;0.645
2	217158347	217158727	380	0.0402299	MARCH4	-	-	Derived	-	-	N.S	-	-	-	-	-	-	-	-	-	-	-	-	within;CTCF_binding_CTCFBSDB2.0;0.0002	-	-	-	within;Heterochrom/lo_GM12878;0.0306	within;Weak_Txn_HUVEC;0.0358	within;Heterochrom/lo_HMEC;0.0171	within;Weak_Enhancer_NHEK;0.2111	within;Heterochrom/lo_NHLF;0.1056
2	217592036	217592066	30	0.948276	-	-	-	Derived	-	-	N.S	-	-	-	-	-	-	-	-	-	-	-	-	within;CTCF_binding_CTCFBSDB2.0;0.0	-	-	-	within;Heterochrom/lo_GM12878;0.0015	within;Heterochrom/lo_HUVEC;0.0006	within;Weak_Enhancer_HMEC;0.05	within;Weak_Txn_NHEK;0.025	within;Heterochrom/lo_NHLF;0.006
2	217765991	217766448	457	0.0287356	-	-	-	Derived	-	LTR,ERVL-MaLR,partial,0.8534;LTR,ERVL-MaLR,partial,0.1663	N.S	-	-	-	-	-	-	-	-	-	-	-	-	within;CTCF_binding_CTCFBSDB2.0;0.0002	-	-	-	within;Heterochrom/lo_GM12878;0.0476	within;Heterochrom/lo_HUVEC;0.0053	within;Heterochrom/lo_HMEC;0.0352	within;Heterochrom/lo_NHEK;0.0375	within;Heterochrom/lo_NHLF;0.0394
2	218787618	218787770	152	0.0172414	TNS1	-	-	Derived	-	-	N.S	-	-	-	-	-	-	-	-	partial;CTCF_289;0.3308,partial;RAD21_1000;0.1955,partial;CTCF_868;0.2998,partial;Rad21_261;0.1458,partial;TEAD4_209;0.468	within;SE_00005;0.0004,within;SE_02897;0.0022,within;SE_25781;0.0019,within;SE_07532;0.0029,within;SE_50265;0.0019,within;SE_46178;0.0012,within;SE_00853;0.0007,within;SE_51152;0.0014,within;SE_31466;0.0014,within;SE_05119;0.0026,within;SE_05795;0.0009,within;SE_04023;0.0026,within;SE_46622;0.0007,within;SE_01533;0.0006,within;SE_08301;0.0032,within;SE_48107;0.0019,within;SE_53299;0.0009,within;S…	-	-	partial;CTCF_binding_CTCFBSDB2.0;0.6192,partial;CTCF_binding_CTCFBSDB2.0;0.1149,partial;CTCF_binding_CTCFBSDB2.0;0.3622,partial;CTCF_binding_CTCFBSDB2.0;0.4983,within;CTCF_binding_CTCFBSDB2.0;0.0077,partial;CTCF_binding_CTCFBSDB2.0;0.7467,partial;CTCF_binding_CTCFBSDB2.0;0.128,partial;CTCF_binding_CTCFBSDB2.0;0.2796,partial;CTCF_binding_CTCFBSDB2.0;0.0921,partial;CTCF_binding_CTCFBSDB2.0;0.3467,p…	-	-	within;Promoter_Flanking_Region_GM12878;0.04	within;Heterochrom/lo_GM12878;0.0152	partial;Weak_Txn_HUVEC; 0.015,partial;Insulator_HUVEC;0.3425	within;Repressed_HMEC;0.0362	within;Repressed_NHEK;0.0073	within;Weak_Enhancer_NHLF;0.38
2	220990285	220990321	36	0.0172414	-	-	-	Derived	-	-	N.S	-	-	-	-	-	-	-	-	-	-	-	-	-	-	-	-	within;Heterochrom/lo_GM12878;0.0002	within;Heterochrom/lo_HUVEC;0.0001	within;Heterochrom/lo_HMEC;0.0017	within;Heterochrom/lo_NHEK;0.001	within;Heterochrom/lo_NHLF;0.001
2	220994455	220995414	959	0.0172414	-	-	-	Derived	-	SINE,MIR,cover,4.2812;SINE,Alu,cover,3.4373;Simple_repeat,Simple_repeat,cover,25.2368	N.S	-	-	-	-	-	-	-	-	-	-	overlap;Enhancer_FANTOM;95.9	-	-	-	-	-	within;Heterochrom/lo_GM12878;0.0063	within;Heterochrom/lo_HUVEC;0.0028	within;Heterochrom/lo_HMEC;0.1296	within;Heterochrom/lo_NHEK;0.0255	within;Heterochrom/lo_NHLF;0.0259
2	221046081	221046203	122	0.137931	-	-	-	Derived	-	-	N.S	-	-	-	-	-	-	-	-	-	-	-	-	-	-	-	-	within;Heterochrom/lo_GM12878;0.0004	within;Heterochrom/lo_HUVEC;0.0004	within;Heterochrom/lo_HMEC;0.0103	within;Heterochrom/lo_NHEK;0.0133	partial;Weak_Enhancer_NHLF;0.375,partial;Heterochrom/lo_NHLF; 0.0112
2	221882975	221883170	195	0.62069	-	-	-	Derived	-	-	N.S	-	-	-	-	-	-	-	-	partial;CTCF_208; 0.4542,partial;CTCF_129; 0.4449	-	-	-	partial;CTCF_binding_CTCFBSDB2.0;0.2979,partial;CTCF_binding_CTCFBSDB2.0;0.7333,partial;CTCF_binding_CTCFBSDB2.0;0.18,partial;CTCF_binding_CTCFBSDB2.0;0.3615,partial;CTCF_binding_CTCFBSDB2.0;0.6,partial;CTCF_binding_CTCFBSDB2.0;0.3586,overlap;CTCF_binding_CTCFBSDB2.0;1.3,partial;CTCF_binding_CTCFBSDB2.0;0.4667	-	-	-	within;Heterochrom/lo_GM12878;0.0023	within;Heterochrom/lo_HUVEC;0.0009	within;Heterochrom/lo_HMEC;0.0021	within;Insulator_NHEK;0.4875	within;Heterochrom/lo_NHLF;0.0017
2	223481691	223481979	288	0.563218	FARSB	-	-	Ancestral	simple_repeat,cover,11.0769,trf	SINE,Alu,partial,0.9653	N.S	-	-	-	-	-	-	-	-	-	-	-	-	partial;CTCF_binding_CTCFBSDB2.0;0.0983	-	-	-	within;Txn_Elongation_GM12878;0.2057	within;Weak_Txn_HUVEC;0.1309	within;Weak_Txn_HMEC;0.0686	within;Txn_Elongation_NHEK;0.0073	partial;Weak_Txn_NHLF;0.0883,partial;Txn_Elongation_NHLF; 0.0027
2	223760179	223762671	2492	0.971264	ACSL3	-	-	Ancestral	simple_repeat,cover,24.1942,trf;simple_repeat,cover,3.9493,trf;simple_repeat,cover,63.8974,trf;simple_repeat,cover,31.9487,trf;simple_repeat,cover,7.4167,trf;simple_repeat,cover,89.0,trf;simple_repeat,cover,25.1717,trf;simple_repeat,cover,10.5148,trf;simple_repeat,cover,8.4475,trf;simple_repeat,cover,6.717,trf;simple_repeat,cover,19.7778,trf;simple_repeat,cover,27.087,trf;simple_repeat,cover,23.7…	Other,Other,cover,2.4384;Simple_repeat,Simple_repeat,cover,59.3333;Other,Other,cover,6.4227;Other,Other,cover,2.5045	N.S	-	-	-	-	-	-	-	-	-	-	-	-	-	-	-	-	within;Weak_Txn_GM12878;0.1978	within;Weak_Txn_HUVEC;0.3894	partial;Weak_Txn_HMEC; 0.9646,partial;Txn_Transition_HMEC;0.0402	within;Weak_Txn_NHEK;0.89	within;Weak_Txn_NHLF;0.5192
2	223797359	223797675	316	0.965517	ACSL3	-	-	Ancestral	-	SINE,Alu,partial,0.9747	N.S	-	-	-	-	-	-	-	-	-	-	-	-	-	-	-	-	within;Txn_Elongation_GM12878;0.0395	within;Txn_Elongation_HUVEC;0.0687	within;Txn_Elongation_HMEC;0.0172	within;Txn_Elongation_NHEK;0.0208	within;Txn_Elongation_NHLF;0.0203
2	223824832	223827934	3102	0.0229885	-	-	-	Derived	-	SINE,Alu,cover,10.4797;LINE,L1,cover,33.7174;LINE,L2,partial,0.1425;LTR,ERVL-MaLR,cover,8.8883;LINE,L1,cover,6.4091;LINE,L2,cover,27.6964;LTR,ERVL-MaLR,partial,0.372	N.S	-	-	-	-	-	-	-	-	partial;RELA_184;0.9459,overlap;SPI1_311;11.2391,overlap;EBF1_153;9.8165,overlap;PU.1_135;14.3611,partial;RUNX3_278;0.9784	-	partial;Enhancer_POISED;0.9225,overlap;Enhancer_FANTOM;9.3153,partial;Enhancer_REPRESSED;0.9225,partial;Enhancer_ACTIVE;0.9225,partial;Enhancer_INACTIVE;0.9225	-	partial;CTCF_binding_CTCFBSDB2.0;0.6533,partial;CTCF_binding_CTCFBSDB2.0;0.0145,overlap;CTCF_binding_CTCFBSDB2.0;20.68	partial;ENCSR000BHD.pax5.gm12878;0.8348,overlap;ENCSR000BRI.runx3.gm12878;10.8842,overlap;ENCSR000DZJ.bhlhe40.gm12878;15.4328,overlap;ENCSR000BGU.ebf1.gm12878;26.7414,overlap;ENCSR897MMC.junb.gm12878;20.2745,overlap;ENCSR000BHJ.pax5.gm12878;13.2,overlap;ENCSR000BGY.irf4.gm12878;21.6923,partial;ENCSR412QBS.tardbp.gm12878;0.943,overlap;ENCSR000BHD.pax5.gm12878;26.2881,overlap;ENCSR517QHU.bhlhe40.gm…	-	partial;Enhancer_GM12878;0.9225	partial;Weak_Enhancer_GM12878;0.405,partial;Heterochrom/lo_GM12878; 0.2621	within;Heterochrom/lo_HUVEC;0.2068	partial;Heterochrom/lo_HMEC; 0.2355,partial;Strong_Enhancer_HMEC;0.0886,overlap;Weak_Enhancer_HMEC;3.102	partial;Weak_Enhancer_NHEK;0.81,partial;Heterochrom/lo_NHEK; 0.248	partial;Weak_Enhancer_NHLF;0.54,partial;Weak_Txn_NHLF; 0.8681
2	223865090	223869877	4787	0.0632184	-	-	-	Derived	simple_repeat,cover,159.5667,trf	SINE,MIR,cover,22.5802;SINE,Alu,cover,17.4073;SINE,Alu,cover,15.3923;Simple_repeat,Simple_repeat,cover,111.3256;LINE,L2,cover,17.8619;SINE,MIR,cover,36.2652;Simple_repeat,Simple_repeat,cover,191.48	N.S	-	-	-	-	-	-	-	-	overlap;MafK_(SC-477)_455;19.6189,overlap;MAFK_959;17.0356,overlap;CEBPB_1000;17.3442,overlap;CEBPB_328;22.162,overlap;MAFF_503;17.3442,overlap;MafK_(ab50322)_544;38.6048,overlap;MafF_(M8194)_358;17.7296	-	-	-	-	-	-	overlap;Open_chromatin_GM12878;6.0214	partial;Heterochrom/lo_GM12878; 0.3746,partial;Repressed_GM12878;0.3027	within;Heterochrom/lo_HUVEC;0.0993	within;Heterochrom/lo_HMEC;0.1459	partial;Repressed_NHEK;0.133,partial;Heterochrom/lo_NHEK; 0.1687	within;Weak_Txn_NHLF;0.4199
2	224473101	224473334	233	0.0344828	-	-	-	Ancestral	-	SINE,Alu,partial,0.9442	N.S	-	-	-	-	-	-	-	-	-	within;SE_63236;0.0079	-	-	within;CTCF_binding_CTCFBSDB2.0;0.0004	-	-	-	within;Heterochrom/lo_GM12878;0.0291	within;Heterochrom/lo_HUVEC;0.0466	within;Heterochrom/lo_HMEC;0.0238	within;Heterochrom/lo_NHEK;0.0243	within;Heterochrom/lo_NHLF;0.0248
2	227165425	227171169	5744	0.229885	-	-	-	Derived	simple_repeat,cover,191.4667,trf	SINE,MIR,cover,61.7634;LINE,L1,cover,16.5057;Low_complexity,Low_complexity,cover,198.069;SINE,MIR,cover,38.2933;Low_complexity,Low_complexity,cover,92.6452;SINE,MIR,cover,63.1209;SINE,MIR,cover,35.9;Simple_repeat,Simple_repeat,cover,110.4615;LINE,L1,cover,44.5271;SINE,Alu,partial,0.0174;DNA,hAT-Charlie,cover,31.0486;LTR,ERVL-MaLR,cover,42.2353;SINE,MIR,cover,25.7578	N.S	-	-	-	-	-	-	-	-	overlap;FOXA1_266;20.5143,partial;SPI1_191; 0.4083,overlap;NFATC1_280;9.6376,overlap;FOXA1_(C-20)_131;22.0923,partial;PU.1_84; 0.4043,overlap;MEF2A_253;22.4375,partial;PU.1_216;0.45,overlap;p300_152;20.2254,overlap;NFIC_441;18.3514,partial;RUNX3_454;0.6037,partial;SPI1_439;0.377,overlap;FOXM1_301;11.0462,overlap;EP300_163;17.7284,overlap;MEF2A_128;19.8069	-	overlap;Enhancer_FANTOM;14.36	-	-	partial;ENCSR000BUF.creb1.gm12878;0.6009,partial;ENCSR839XZU.crem.gm12878;0.5606,overlap;ENCSR000BRI.runx3.gm12878;33.3953,overlap;ENCSR739IHN.tbx21.gm12878;12.5689,overlap;ENCSR000BUF.creb1.gm12878;30.8817,partial;ENCSR000BMY.rad21.gm12878;0.7563,overlap;ENCSR839XZU.crem.gm12878;30.2316,overlap;ENCSR000BQL.nfatc1.gm12878;16.6977,overlap;ENCSR000BRU.foxm1.gm12878;18.8328,overlap;ENCSR000BQK.atf2.…	-	overlap;Open_chromatin_GM12878;10.7364	within;Heterochrom/lo_GM12878;0.0435	within;Heterochrom/lo_HUVEC;0.0382	within;Heterochrom/lo_HMEC;0.0746	within;Heterochrom/lo_NHEK;0.0729	within;Heterochrom/lo_NHLF;0.1751
2	227396573	227396632	59	0.103448	-	-	-	Derived*	simple_repeat,cover,1.475,trf	Simple_repeat,Simple_repeat,cover,1.475	N.S	-	-	-	-	-	-	-	-	-	-	-	-	-	-	-	-	within;Heterochrom/lo_GM12878;0.0006	within;Heterochrom/lo_HUVEC;0.0008	within;Heterochrom/lo_HMEC;0.0013	within;Heterochrom/lo_NHEK;0.0036	within;Heterochrom/lo_NHLF;0.0043
2	227681549	227681718	169	0.281609	RHBDD1	-	-	Derived	-	SINE,Alu,partial,0.3964	N.S	-	-	-	-	-	-	-	-	-	-	-	-	within;CTCF_binding_CTCFBSDB2.0;0.0046	-	-	-	within;Heterochrom/lo_GM12878;0.0113	within;Heterochrom/lo_HUVEC;0.0061	within;Heterochrom/lo_HMEC;0.0078	within;Heterochrom/lo_NHEK;0.0081	within;Weak_Txn_NHLF;0.0117
2	228383130	228383738	608	0.0172414	AGFG1	-	-	Derived	-	SINE,Alu,partial,0.2171;SINE,Alu,cover,2.2687;LINE,L1,cover,5.7358;LINE,L1,partial,0.1678	N.S	-	-	-	-	-	-	-	-	-	-	-	-	-	overlap;ENCSR000BGP.pou2f2.gm12878;4.6412	-	partial;Open_chromatin_GM12878;0.6636	partial;Weak_Enhancer_GM12878;0.13,partial;Weak_Enhancer_GM12878; 0.455,overlap;Weak_Enhancer_GM12878;1.52	within;Txn_Transition_HUVEC;0.304	partial;Weak_Enhancer_HMEC; 0.6367,partial;Weak_Txn_HMEC;0.1027	within;Txn_Transition_NHEK;0.2764	partial;Txn_Transition_NHLF; 0.7275,partial;Weak_Enhancer_NHLF;0.13
2	229264345	229268336	3991	0.126437	-	-	-	Derived	-	LINE,L1,cover,6.2555;SINE,MIR,partial,0.0251;SINE,Alu,cover,13.8097;LINE,L1,partial,0.6455	N.S	-	-	-	-	-	-	-	-	overlap;RELA_243;10.7865,overlap;CTCF_(C-20)_150;19.955,overlap;NFKB_264;13.3033,overlap;CTCF_785;9.2814,overlap;SMC3_319;14.7815,overlap;Rad21_279;16.4239,overlap;RAD21_749;15.1174,overlap;SMC3_(ab9263)_295;16.6292,overlap;CTCF_476;11.2107,overlap;MAX_261;14.4601	-	-	-	overlap;CTCF_binding_CTCFBSDB2.0;19.0048,overlap;CTCF_binding_CTCFBSDB2.0;8.5828,overlap;CTCF_binding_CTCFBSDB2.0;8.4376,overlap;CTCF_binding_CTCFBSDB2.0;83.1458,overlap;CTCF_binding_CTCFBSDB2.0;46.407,overlap;CTCF_binding_CTCFBSDB2.0;15.35,overlap;CTCF_binding_CTCFBSDB2.0;17.0556,overlap;CTCF_binding_CTCFBSDB2.0;13.4831,overlap;CTCF_binding_CTCFBSDB2.0;24.6358,overlap;CTCF_binding_CTCFBSDB2.0;18…	overlap;ENCSR000EAC.rad21.gm12878;14.3561,overlap;ENCSR000DKV.ctcf.gm12878;19.0048,overlap;ENCSR000BMY.rad21.gm12878;11.4355,overlap;ENCSR000BGT.batf.gm12878;27.3356,overlap;ENCSR000DZP.smc3.gm12878;33.2583,overlap;ENCSR000BJZ.bclaf1.gm12878;27.9091,overlap;ERP002246.ctcf.gm12878;30.2348,overlap;ENCSR000BJY.atf3.gm12878;19.8557,overlap;ENCSR000AKB.ctcf.gm12878;16.4239,overlap;ENCSR000DZN.ctcf.gm1…	-	-	partial;Heterochrom/lo_GM12878; 0.0218,overlap;Insulator_GM12878;9.9775,partial;Heterochrom/lo_GM12878;0.0171	within;Heterochrom/lo_HUVEC;0.0088	overlap;Insulator_HMEC;9.9775,partial;Heterochrom/lo_HMEC;0.0171,partial;Heterochrom/lo_HMEC; 0.0156	within;Heterochrom/lo_NHEK;0.0291	within;Heterochrom/lo_NHLF;0.0218
2	229956770	229956954	184	0.0862069	PID1	-	-	Derived	-	-	N.S	-	-	-	-	-	-	-	-	-	-	-	-	-	-	-	-	within;Heterochrom/lo_GM12878;0.0029	within;Heterochrom/lo_HUVEC;0.0003	within;Heterochrom/lo_HMEC;0.0007	within;Heterochrom/lo_NHEK;0.0047	within;Heterochrom/lo_NHLF;0.0126
2	231207811	231208377	566	0.16092	SP140L	-	-	Derived	-	LINE,L1,within,0.7753	N.S	-	-	-	-	-	-	-	-	-	within;SE_11195;0.0079,within;SE_10723;0.0121,within;SE_18776;0.0122	-	-	-	-	-	partial;Open_chromatin_GM12878; 0.007	within;Weak_Txn_GM12878;0.0496	within;Weak_Txn_HUVEC;0.0393	within;Heterochrom/lo_HMEC;0.0304	within;Weak_Txn_NHEK;0.0337	within;Weak_Txn_NHLF;0.0308
2	231325295	231325637	342	0.436782	SP100	-	-	Ancestral	simple_repeat,cover,8.1429,trf	LINE,L1,partial,0.0409;SINE,Alu,cover,1.0755	N.S	-	-	-	-	-	-	-	-	-	within;SE_62343;0.0053,within;SE_10885;0.003,within;SE_09384;0.0053,within;SE_18487;0.004	-	-	-	-	-	-	partial;Txn_Elongation_GM12878; 0.0319,partial;Repetitive/CNV_GM12878;0.305	partial;Weak_Txn_HUVEC; 0.2007,partial;Repetitive/CNV_HUVEC;0.305	partial;Weak_Txn_HMEC; 0.281,partial;Txn_Transition_HMEC;0.305	partial;Txn_Transition_NHEK;0.305,partial;Txn_Elongation_NHEK; 0.0275	partial;Repetitive/CNV_NHLF;0.305,partial;Weak_Txn_NHLF; 0.2007
2	231401465	231401520	55	0.344828	SP100	-	-	Derived	-	LTR,ERV1,within,0.1127	N.S	-	-	-	-	-	-	-	-	-	-	-	-	-	within;ENCSR000BJZ.bclaf1.gm12878;0.1993,within;ENCSR000BNP.yy1.gm12878;0.3595	-	-	within;Strong_Enhancer_GM12878;0.0688	within;Heterochrom/lo_HUVEC;0.0021	within;Heterochrom/lo_HMEC;0.0027	within;Heterochrom/lo_NHEK;0.0037	within;Heterochrom/lo_NHLF;0.001
2	231996177	231996500	323	0.810345	PSMD1	-	-	Ancestral	simple_repeat,partial,0.0774,trf	SINE,Alu,partial,0.9443	N.S	-	-	-	-	-	-	-	-	-	-	-	-	-	-	-	-	within;Weak_Txn_GM12878;0.0252	within;Weak_Enhancer_HUVEC;0.5383	within;Weak_Txn_HMEC;0.0195	within;Weak_Txn_NHEK;0.1009	within;Weak_Enhancer_NHLF;0.8075
2	232612365	232612446	81	0.0287356	PDE6D	-	-	Derived	-	LINE,L2,partial,0.5556	N.S	-	-	-	-	-	-	-	-	-	-	-	-	-	-	-	-	within;Heterochrom/lo_GM12878;0.0033	within;Heterochrom/lo_HUVEC;0.0034	within;Heterochrom/lo_HMEC;0.0023	within;Heterochrom/lo_NHEK;0.0017	within;Heterochrom/lo_NHLF;0.0017
2	232678307	232678450	143	0.0402299	-	-	-	Derived	-	SINE,Alu,partial,0.7762;LTR,ERVL-MaLR,partial,0.2238	N.S	-	-	-	-	-	-	-	-	-	-	-	-	-	-	-	-	partial;Heterochrom/lo_GM12878; 0.0026,partial;Weak_Txn_GM12878;0.0306	within;Weak_Txn_HUVEC;0.0298	within;Heterochrom/lo_HMEC;0.0042	within;Weak_Txn_NHEK;0.0894	partial;Heterochrom/lo_NHLF; 0.0118,partial;Insulator_NHLF;0.245
2	233239526	233239604	78	0.0114943	-	-	-	Derived	-	SINE,Alu,within,0.2796	N.S	-	-	-	-	-	-	-	-	-	-	-	-	-	-	-	-	within;Heterochrom/lo_GM12878;0.0049	within;Repressed_HUVEC;0.065	within;Heterochrom/lo_HMEC;0.0083	within;Heterochrom/lo_NHEK;0.0134	within;Heterochrom/lo_NHLF;0.0061
2	233364547	233364739	192	0.281609	-	-	-	Derived	simple_repeat,cover,1.3333,trf	-	N.S	-	-	-	-	-	-	-	-	-	-	-	-	-	-	-	-	within;Weak_Txn_GM12878;0.0135	within;Heterochrom/lo_HUVEC;0.0188	within;Heterochrom/lo_HMEC;0.0137	within;Repressed_NHEK;0.0047	within;Repressed_NHLF;0.0356
2	233965661	233965702	41	0.350575	INPP5D	-	-	Derived	-	-	N.S	-	-	-	-	-	-	-	-	within;CEBPB_334;0.0795,within;POLR2A_606;0.0384,within;YY1_319;0.0747,partial;EP300_616;0.0831,within;MTA3_731;0.082,within;RUNX3_1000;0.0771,within;NFKB_776;0.0869,within;YY1_124;0.168,partial;Oct-2_236;0.0134,within;IKZF1_281;0.0695,within;EBF1_1000;0.0901,within;EBF1_(C-8)_1000;0.101,within;BCLAF1_202;0.0976,partial;Pol2-4H8_121;0.1515,partial;BHLHE40_323;0.0818,within;MEF2A_243;0.1602,partia…	within;SE_62364;0.0009,within;SE_15230;0.001,within;SE_53617;0.0008,within;SE_22469;0.0007,within;SE_13493;0.0006,within;SE_09311;0.0005,within;SE_10919;0.0005,within;SE_32503;0.001,within;SE_59754;0.001,within;SE_10249;0.0008,within;SE_61975;0.001,within;SE_13257;0.0016,within;SE_58604;0.0009,within;SE_61116;0.0008,within;SE_20168;0.0006,within;SE_21349;0.001,within;SE_50357;0.001,within;SE_6053…	-	-	-	within;ENCSR000BGQ.spi1.gm12878;0.06,partial;ENCSR000BQL.nfatc1.gm12878;0.075,within;ENCSR664POU.rela.gm12878;0.042,within;ENCSR199WXF.eed.gm12878;0.0326,within;ENCSR000BRH.mta3.gm12878;0.0806,within;ENCSR000BGU.ebf1.gm12878;0.0314,within;ENCSR000EAG.rela.gm12878;0.0563,within;ENCSR517QHU.bhlhe40.gm12878;0.0406,partial;ENCSR819ATC.myb.gm12878;0.0705,partial;ENCSR000BHD.pax5.gm12878;0.0178,within;…	within;SE_32503;0.001	within;Promoter_Flanking_Region_GM12878;0.0342	within;Strong_Enhancer_GM12878;0.0186	within;Weak_Enhancer_HUVEC;0.0683	within;Heterochrom/lo_HMEC;0.0014	within;Heterochrom/lo_NHEK;0.0146	within;Heterochrom/lo_NHLF;0.0043
2	234329722	234330165	443	0.0114943	DGKD	-	-	Derived	-	LINE,L2,partial,0.8397	N.S	-	-	-	-	-	-	-	-	partial;POLR2A_311; 0.0847,partial;Pol2_153; 0.0682,overlap;Pol2_79;1.8156	within;SE_50646;0.0193,within;SE_24361;0.0118,within;SE_10983;0.0039,within;SE_37300;0.0191,within;SE_31410;0.0049,within;SE_10279;0.0058,within;SE_51141;0.0152,within;SE_48149;0.0179,within;SE_42978;0.0216,within;SE_52992;0.019,within;SE_41186;0.0214,within;SE_52015;0.0201,within;SE_34997;0.0357,within;SE_63827;0.02	-	-	within;CTCF_binding_CTCFBSDB2.0;0.0419	overlap;ENCSR000BND.zeb1.gm12878;3.544,partial;ENCSR000BHJ.pax5.gm12878;0.7113,partial;ENCSR000BHD.pax5.gm12878;0.369	-	within;Promoter_Flanking_Region_GM12878;0.088	partial;Strong_Enhancer_GM12878; 0.0867,partial;Strong_Enhancer_GM12878;0.8475	within;Weak_Txn_HUVEC;0.1303	within;Weak_Txn_HMEC;0.2769	within;Weak_Txn_NHEK;0.2215	within;Weak_Txn_NHLF;0.0791
2	234631478	234633986	2508	0.195402	UGT1A8; UGT1A5; UGT1A7; UGT1A10; UGT1A6; UGT1A9; UGT1A4	-	-	Unknown	simple_repeat,cover,9.0542,trf;simple_repeat,cover,18.1739,trf;simple_repeat,cover,32.5714,trf;simple_repeat,cover,26.125,trf;simple_repeat,cover,19.0,trf;simple_repeat,cover,5.5982,trf;simple_repeat,cover,39.1875,trf;simple_repeat,cover,5.4052,trf	Low_complexity,Low_complexity,cover,30.5854;Other,Other,cover,1.4684;SINE,Alu,cover,8.473;DNA,TcMar-Tigger,cover,7.1862	N.S	-	-	-	-	-	-	-	-	-	-	-	-	overlap;CTCF_binding_CTCFBSDB2.0;53.3617	-	-	-	within;Heterochrom/lo_GM12878;0.0488	within;Heterochrom/lo_HUVEC;0.0219	partial;Heterochrom/lo_HMEC; 0.8304,partial;Weak_Enhancer_HMEC;0.915	within;Weak_Txn_NHEK;0.33	partial;Heterochrom/lo_NHLF; 0.0476,partial;Weak_Enhancer_NHLF;0.9717
2	235449706	235449740	34	0.218391	-	-	-	Ancestral	-	LINE,L1,within,0.0667	N.S	-	-	-	-	-	-	-	-	-	-	-	-	-	-	-	-	within;Heterochrom/lo_GM12878;0.0008	within;Heterochrom/lo_HUVEC;0.0055	within;Heterochrom/lo_HMEC;0.0008	within;Heterochrom/lo_NHEK;0.0029	within;Heterochrom/lo_NHLF;0.0077
2	235812267	235812577	310	0.143678	-	-	-	Ancestral	-	SINE,Alu,partial,0.9645	N.S	-	-	-	-	-	-	-	-	-	-	-	-	-	-	-	-	within;Heterochrom/lo_GM12878;0.0045	within;Heterochrom/lo_HUVEC;0.0254	within;Heterochrom/lo_HMEC;0.0106	within;Heterochrom/lo_NHEK;0.0085	within;Heterochrom/lo_NHLF;0.0238
2	236010927	236011112	185	0.137931	-	-	-	Derived	-	-	N.S	-	-	-	-	-	-	-	-	-	-	-	-	within;CTCF_binding_CTCFBSDB2.0;0.009	-	-	-	within;Heterochrom/lo_GM12878;0.0031	within;Heterochrom/lo_HUVEC;0.0487	partial;Heterochrom/lo_HMEC;0.0097,partial;Repressed_HMEC; 0.051	within;Heterochrom/lo_NHEK;0.025	within;Weak_Txn_NHLF;0.0308
2	236094669	236094997	328	0.465517	-	-	-	Ancestral	simple_repeat,partial,0.0793,trf	SINE,Alu,partial,0.9573;LINE,L1,partial,0.0427	N.S	-	-	-	-	-	-	-	-	-	-	-	-	-	-	-	-	partial;Heterochrom/lo_GM12878;0.0039,partial;Insulator_GM12878; 0.68	within;Heterochrom/lo_HUVEC;0.0049	within;Heterochrom/lo_HMEC;0.0713	partial;Heterochrom/lo_NHEK;0.096,partial;Repressed_NHEK; 0.006	within;Heterochrom/lo_NHLF;0.0328
2	238590312	238590583	271	0.0402299	LRRFIP1	-	-	Ancestral	-	SINE,Alu,partial,0.9779	N.S	-	-	-	-	-	-	-	-	-	within;SE_01566;0.0017,within;SE_63565;0.0046,within;SE_02327;0.0051,within;SE_11030;0.005,within;SE_49604;0.0067,within;SE_25815;0.0034,within;SE_64519;0.0046,within;SE_21974;0.0087,within;SE_03013;0.0049,within;SE_38133;0.0037,within;SE_45786;0.003,within;SE_62653;0.0085,within;SE_00318;0.0036,within;SE_36086;0.006,within;SE_48757;0.0031,within;SE_13435;0.0059,within;SE_29646;0.0036,within;SE_5…	-	-	within;CTCF_binding_CTCFBSDB2.0;0.0064	-	-	-	within;Heterochrom/lo_GM12878;0.033	within;Weak_Txn_HUVEC;0.0423	within;Heterochrom/lo_HMEC;0.0288	within;Heterochrom/lo_NHEK;0.0366	within;Weak_Txn_NHLF;0.0616
2	238665547	238665721	174	0.0517241	LRRFIP1	-	-	Derived	-	LTR,ERVL-MaLR,within,0.3946	N.S	-	-	-	-	-	-	-	-	-	within;SE_18373;0.0019,within;SE_09199;0.0019	-	-	-	-	-	-	within;Txn_Elongation_GM12878;0.0136	within;Txn_Elongation_HUVEC;0.006	within;Txn_Elongation_HMEC;0.0092	within;Txn_Elongation_NHEK;0.0047	within;Txn_Elongation_NHLF;0.0123
2	238788203	238788306	103	0.103448	RAMP1	-	-	Derived	-	LINE,L1,partial,0.4272;LINE,L1,partial,0.6117	N.S	-	-	-	-	-	-	-	-	-	within;SE_04565;0.0026,within;SE_48437;0.0023,within;SE_40668;0.0016,within;SE_54559;0.0021,within;SE_37533;0.0024,within;SE_61211;0.0015,within;SE_01589;0.0015,within;SE_42488;0.002,within;SE_49464;0.0024,within;SE_06490;0.0021	-	-	-	-	-	-	within;Heterochrom/lo_GM12878;0.0062	within;Heterochrom/lo_HUVEC;0.0114	within;Heterochrom/lo_HMEC;0.0064	within;Heterochrom/lo_NHEK;0.0064	within;Weak_Txn_NHLF;0.0161
2	238953716	238953751	35	0.0114943	-	-	-	Derived	-	SINE,Alu,within,0.1178	N.S	-	-	-	-	-	-	-	-	-	-	-	-	-	-	-	-	within;Weak_Txn_GM12878;0.0056	within;Weak_Txn_HUVEC;0.0011	within;Txn_Elongation_HMEC;0.0034	within;Txn_Elongation_NHEK;0.0092	within;Weak_Txn_NHLF;0.0076
2	239409372	239409697	325	0.396552	-	-	-	Ancestral	simple_repeat,cover,9.2857,trf	SINE,Alu,cover,1.0484	N.S	-	-	-	-	-	-	-	-	-	-	-	-	-	-	-	-	within;Heterochrom/lo_GM12878;0.0177	within;Heterochrom/lo_HUVEC;0.0153	within;Heterochrom/lo_HMEC;0.0211	within;Heterochrom/lo_NHEK;0.0325	within;Heterochrom/lo_NHLF;0.0132
2	239500396	239501732	1336	0.137931	-	-	-	Derived	-	LINE,L1,cover,12.9709;LINE,L1,partial,0.0936;LINE,L1,cover,2.4116;SINE,Alu,partial,0.021	N.S	-	-	-	-	-	-	-	-	-	-	-	-	overlap;CTCF_binding_CTCFBSDB2.0;4.7885	-	-	-	within;Heterochrom/lo_GM12878;0.012	within;Heterochrom/lo_HUVEC;0.0596	within;Heterochrom/lo_HMEC;0.0412	within;Heterochrom/lo_NHEK;0.0856	within;Heterochrom/lo_NHLF;0.1629
2	239626167	239627507	1340	0.0632184	-	-	-	Ancestral	-	Low_complexity,Low_complexity,cover,55.8333;LINE,L1,cover,2.6378;LINE,L1,partial,0.5948	N.S	-	-	-	-	-	-	-	-	-	within;SE_54971;0.0286	-	-	-	-	-	-	within;Heterochrom/lo_GM12878;0.0145	within;Heterochrom/lo_HUVEC;0.231	within;Weak_Txn_HMEC;0.5154	within;Heterochrom/lo_NHEK;0.2577	within;Heterochrom/lo_NHLF;0.2481
2	239893491	239893533	42	0.0287356	-	-	-	Derived	-	-	N.S	-	-	-	-	-	-	-	-	-	-	-	-	within;CTCF_binding_CTCFBSDB2.0;0.0129	-	-	-	within;Heterochrom/lo_GM12878;0.0007	within;Weak_Txn_HUVEC;0.0233	within;Weak_Txn_HMEC;0.0191	within;Weak_Txn_NHEK;0.0175	within;Weak_Txn_NHLF;0.0262
2	239942803	239942845	42	0.0172414	-	-	-	Derived	-	LINE,RTE,partial,0.0238	N.S	-	-	-	-	-	-	-	-	-	-	-	-	-	-	-	-	within;Heterochrom/lo_GM12878;0.0007	within;Heterochrom/lo_HUVEC;0.0019	within;Heterochrom/lo_HMEC;0.0036	within;Heterochrom/lo_NHEK;0.0066	within;Repressed_NHLF;0.0021
2	240695513	240695560	47	0.0114943	-	-	-	Derived	-	-	N.S	-	-	-	-	-	-	-	-	-	-	-	-	-	-	-	-	within;Repressed_GM12878;0.0181	within;Heterochrom/lo_HUVEC;0.0003	within;Heterochrom/lo_HMEC;0.0003	within;Heterochrom/lo_NHEK;0.0062	within;Heterochrom/lo_NHLF;0.0001
2	240958940	240959261	321	0.637931	NDUFA10	-	-	Ancestral	simple_repeat,partial,0.081,trf	SINE,Alu,partial,0.9595	N.S	-	-	-	-	-	-	-	-	-	-	-	-	within;CTCF_binding_CTCFBSDB2.0;0.0173,within;CTCF_binding_CTCFBSDB2.0;0.0175	-	-	-	within;Txn_Elongation_GM12878;0.0412	within;Txn_Elongation_HUVEC;0.0267	within;Txn_Elongation_HMEC;0.0214	within;Txn_Elongation_NHEK;0.0142	within;Txn_Elongation_NHLF;0.0136
2	241045593	241045648	55	0.114943	-	-	-	Derived	-	-	N.S	-	-	-	-	-	-	-	-	within;ZNF263_375;0.1072,within;ZNF263_520;0.0876	-	-	-	-	-	-	-	within;Heterochrom/lo_GM12878;0.0026	within;Heterochrom/lo_HUVEC;0.002	within;Heterochrom/lo_HMEC;0.0047	within;Repressed_NHEK;0.0019	within;Heterochrom/lo_NHLF;0.0057
2	241200151	241200819	668	0.0344828	-	-	-	Derived	-	LTR,ERV1,partial,0.3383;LINE,L1,cover,2.3114	N.S	-	-	-	-	-	-	-	-	-	partial;SE_49261;0.0122,partial;SE_41184;0.0154,partial;SE_01166;0.0029,within;SE_48499;0.0227,within;SE_02064;0.0239	partial;Enhancer_VISTA;0.0014	-	partial;CTCF_binding_CTCFBSDB2.0;0.4865,partial;CTCF_binding_CTCFBSDB2.0;0.6753	-	-	-	within;Heterochrom/lo_GM12878;0.0033	within;Heterochrom/lo_HUVEC;0.0099	within;Heterochrom/lo_HMEC;0.0548	within;Heterochrom/lo_NHEK;0.0642	partial;Repressed_NHLF;0.0314,partial;Heterochrom/lo_NHLF; 0.0794
2	241217674	241217720	46	0.166667	-	-	-	Derived	-	LINE,L1,within,0.0062	Causal	ILMN_1665471	FLJ22671	3.4307	0.000955006	0.464539	0.0957985	0.00573004	-	-	-	-	-	within;CTCF_binding_CTCFBSDB2.0;0.0068,within;CTCF_binding_CTCFBSDB2.0;0.0046	partial;ENCSR000BMB.elf1.gm12878; 0.1765	-	-	within;Heterochrom/lo_GM12878;0.0002	within;Heterochrom/lo_HUVEC;0.0007	within;Heterochrom/lo_HMEC;0.0015	within;Repressed_NHEK;0.0048	within;Repressed_NHLF;0.0016
2	241547165	241547221	56	0.126437	GPR35	-	-	Derived	-	LINE,L1,within,0.1429	N.S	-	-	-	-	-	-	-	-	-	-	-	-	within;CTCF_binding_CTCFBSDB2.0;0.0007	-	-	-	within;Heterochrom/lo_GM12878;0.008	within;Heterochrom/lo_HUVEC;0.0064	within;Heterochrom/lo_HMEC;0.0027	within;Heterochrom/lo_NHEK;0.0064	within;Heterochrom/lo_NHLF;0.0065
2	241849750	241849784	34	0.66092	CROCC2	-	-	Derived	-	LINE,L1,partial,0.2353	N.S	-	-	-	-	-	-	-	-	-	within;SE_27042;0.001	-	-	-	-	-	-	within;Heterochrom/lo_GM12878;0.0009	within;Heterochrom/lo_HUVEC;0.003	within;Repressed_HMEC;0.0055	within;Repressed_NHEK;0.0027	within;Heterochrom/lo_NHLF;0.0121
2	241856655	241856726	71	0.258621	CROCC2	-	-	Derived	-	-	N.S	-	-	-	-	-	-	-	-	-	within;SE_27042;0.0021	-	-	-	-	-	within;Promoter_Flanking_Region_GM12878;0.0181	within;Heterochrom/lo_GM12878;0.0013	within;Heterochrom/lo_HUVEC;0.0034	within;Repressed_HMEC;0.0127	within;Repressed_NHEK;0.0118	within;Strong_Enhancer_NHLF;0.0507
2	242045135	242045171	36	0.189655	-	-	-	Derived	-	-	N.S	-	-	-	-	-	-	-	-	partial;Max_202; 0.1059,within;MYC_262;0.1139,partial;MAX_337; 0.1196	within;SE_23040;0.0019,within;SE_62457;0.001	-	-	-	within;ENCSR000BNP.yy1.gm12878;0.3186	-	-	within;Txn_Elongation_GM12878;0.0112	within;Weak_Txn_HUVEC;0.0078	within;Weak_Txn_HMEC;0.0019	within;Weak_Txn_NHEK;0.0018	within;Heterochrom/lo_NHLF;0.0045
3	1629483	1629541	58	0.965517	-	-	-	Ancestral	-	LTR,ERVK,within,0.0516	N.S	-	-	-	-	-	-	-	-	-	-	-	-	-	-	-	-	within;Heterochrom/lo_GM12878;0.0002	within;Heterochrom/lo_HUVEC;0.0001	within;Heterochrom/lo_HMEC;0.0001	within;Heterochrom/lo_NHEK;0.0007	within;Heterochrom/lo_NHLF;0.0001
3	1781985	1782293	308	0.0114943	-	-	-	Ancestral	-	SINE,Alu,cover,1.0233	N.S	-	-	-	-	-	-	-	-	-	-	-	-	-	-	-	-	partial;Heterochrom/lo_GM12878;0.0002,overlap;Repetitive/CNV_GM12878;1.54,partial;Heterochrom/lo_GM12878; 0.0003	within;Heterochrom/lo_HUVEC;0.001	within;Heterochrom/lo_HMEC;0.0007	within;Heterochrom/lo_NHEK;0.0012	within;Heterochrom/lo_NHLF;0.0007
3	1987335	1988126	791	0.0804598	-	-	-	Derived	-	SINE,MIR,cover,10.6892;Low_complexity,Low_complexity,cover,35.9545;LINE,L2,cover,5.6906;SINE,MIR,partial,0.0771	N.S	-	-	-	-	-	-	-	-	overlap;MafK_(ab50322)_182;3.2958,overlap;MAFF_194;2.5191,overlap;MAFK_388;3.2958	-	-	-	-	-	-	-	within;Heterochrom/lo_GM12878;0.0022	within;Heterochrom/lo_HUVEC;0.0026	within;Heterochrom/lo_HMEC;0.0018	within;Heterochrom/lo_NHEK;0.0031	within;Heterochrom/lo_NHLF;0.0018
3	2633027	2633347	320	0.408046	CNTN4	-	-	Ancestral	simple_repeat,cover,10.6667,trf	SINE,Alu,cover,1.0323	N.S	-	-	-	-	-	-	-	-	-	-	-	-	-	-	-	-	within;Heterochrom/lo_GM12878;0.0035	within;Heterochrom/lo_HUVEC;0.0004	within;Heterochrom/lo_HMEC;0.0006	within;Heterochrom/lo_NHEK;0.0009	within;Heterochrom/lo_NHLF;0.0023
3	3335754	3335858	104	0.0287356	-	-	-	Derived	-	LINE,L1,within,0.0266	N.S	-	-	-	-	-	-	-	-	-	-	-	-	-	-	-	-	within;Heterochrom/lo_GM12878;0.0018	within;Heterochrom/lo_HUVEC;0.0008	within;Heterochrom/lo_HMEC;0.0008	within;Heterochrom/lo_NHEK;0.0008	within;Heterochrom/lo_NHLF;0.0007
3	3481046	3483340	2294	0.568966	-	-	-	Derived	-	LTR,ERVL-MaLR,partial,0.0044;SINE,Alu,cover,8.021;LINE,L1,partial,0.0562;LINE,L1,cover,2.926;LINE,L2,cover,25.2088;SINE,MIR,cover,14.0736	N.S	-	-	-	-	-	-	-	-	-	-	-	-	-	overlap;ENCSR000BHD.pax5.gm12878;20.1228,overlap;ENCSR000BHJ.pax5.gm12878;14.8961	-	-	within;Heterochrom/lo_GM12878;0.0092	within;Heterochrom/lo_HUVEC;0.0084	within;Heterochrom/lo_HMEC;0.0104	within;Heterochrom/lo_NHEK;0.0087	within;Heterochrom/lo_NHLF;0.0084
3	3723308	3723381	73	0.367816	-	-	-	Derived	-	LINE,L1,within,0.1839	N.S	-	-	-	-	-	-	-	-	-	-	-	-	-	-	-	-	within;Heterochrom/lo_GM12878;0.001	within;Heterochrom/lo_HUVEC;0.0004	within;Heterochrom/lo_HMEC;0.0018	within;Heterochrom/lo_NHEK;0.0025	within;Heterochrom/lo_NHLF;0.0004
3	3873205	3873533	328	0.971264	LRRN1	-	-	Ancestral	simple_repeat,partial,0.0854,trf	LTR,ERVL,partial,0.0366;SINE,Alu,partial,0.9634	N.S	-	-	-	-	-	-	-	-	-	-	-	-	-	-	-	-	within;Heterochrom/lo_GM12878;0.0019	within;Heterochrom/lo_HUVEC;0.0019	within;Heterochrom/lo_HMEC;0.0019	within;Heterochrom/lo_NHEK;0.0019	within;Heterochrom/lo_NHLF;0.0019
3	3882904	3883076	172	0.0229885	LRRN1	-	-	Derived	-	SINE,Alu,partial,0.5116	N.S	-	-	-	-	-	-	-	-	-	-	-	-	-	partial;ENCSR000BRI.runx3.gm12878; 0.2645,partial;ENCSR000BGT.batf.gm12878; 0.2566,partial;ENCSR000BQK.atf2.gm12878; 0.4286	-	-	within;Heterochrom/lo_GM12878;0.001	within;Heterochrom/lo_HUVEC;0.001	within;Heterochrom/lo_HMEC;0.001	within;Heterochrom/lo_NHEK;0.001	within;Heterochrom/lo_NHLF;0.001
3	4066925	4069555	2630	0.977011	-	-	-	Ancestral	simple_repeat,cover,54.7917,trf	Simple_repeat,Simple_repeat,cover,54.7917;LINE,L1,partial,0.5658;LINE,L1,cover,2.4128	N.S	-	-	-	-	-	-	-	-	-	-	-	-	-	-	-	-	within;Heterochrom/lo_GM12878;0.0417	within;Heterochrom/lo_HUVEC;0.0096	within;Heterochrom/lo_HMEC;0.0096	within;Heterochrom/lo_NHEK;0.0096	within;Heterochrom/lo_NHLF;0.0096
3	4164850	4165003	153	0.0229885	-	-	-	Derived	-	LINE,L2,partial,0.4771	N.S	-	-	-	-	-	-	-	-	-	-	-	-	-	-	-	-	within;Heterochrom/lo_GM12878;0.0008	within;Heterochrom/lo_HUVEC;0.0006	within;Heterochrom/lo_HMEC;0.0006	within;Heterochrom/lo_NHEK;0.0006	within;Heterochrom/lo_NHLF;0.0006
3	6034230	6034700	470	0.16092	-	-	-	Ancestral	simple_repeat,cover,14.2424,trf;simple_repeat,cover,12.3684,trf	LTR,ERVL,cover,7.7049;Simple_repeat,Simple_repeat,cover,17.4074;LTR,ERVL,cover,8.1034;Simple_repeat,Simple_repeat,cover,12.3684;Simple_repeat,Simple_repeat,cover,11.4634	N.S	-	-	-	-	-	-	-	-	-	-	-	-	-	-	-	-	within;Heterochrom/lo_GM12878;0.0021	within;Heterochrom/lo_HUVEC;0.0011	within;Heterochrom/lo_HMEC;0.0009	within;Heterochrom/lo_NHEK;0.0009	within;Heterochrom/lo_NHLF;0.001
3	6681603	6681661	58	0.0114943	-	-	-	Derived	-	LINE,L1,partial,0.6034;Simple_repeat,Simple_repeat,partial,0.3966	N.S	-	-	-	-	-	-	-	-	-	-	-	-	-	-	-	-	within;Heterochrom/lo_GM12878;0.0003	within;Heterochrom/lo_HUVEC;0.0002	within;Heterochrom/lo_HMEC;0.0001	within;Heterochrom/lo_NHEK;0.0001	within;Heterochrom/lo_NHLF;0.0001
3	6700871	6701253	382	0.689655	-	-	-	Derived	-	LINE,L1,cover,2.5132;LINE,L1,partial,0.1178	N.S	-	-	-	-	-	-	-	-	-	-	-	-	-	-	-	-	within;Heterochrom/lo_GM12878;0.011	within;Heterochrom/lo_HUVEC;0.0012	within;Heterochrom/lo_HMEC;0.0007	within;Heterochrom/lo_NHEK;0.0007	within;Heterochrom/lo_NHLF;0.0007
3	7347024	7347322	298	0.442529	GRM7	-	-	Ancestral	simple_repeat,partial,0.0604,trf	LINE,L1,partial,0.9698	N.S	-	-	-	-	-	-	-	-	partial;POLR2A_126; 0.3221	-	-	-	-	-	-	-	within;Heterochrom/lo_GM12878;0.0012	partial;Weak_Enhancer_HUVEC;0.88,partial;Strong_Enhancer_HUVEC; 0.1017	within;Heterochrom/lo_HMEC;0.0054	within;Heterochrom/lo_NHEK;0.0016	within;Heterochrom/lo_NHLF;0.0013
3	7905947	7906150	203	0.0574713	-	-	-	Derived	-	LTR,ERVL-MaLR,partial,0.8473;SINE,MIR,partial,0.1527	N.S	-	-	-	-	-	-	-	-	-	-	-	-	-	-	-	-	within;Heterochrom/lo_GM12878;0.0006	within;Heterochrom/lo_HUVEC;0.0028	within;Heterochrom/lo_HMEC;0.0006	within;Heterochrom/lo_NHEK;0.0028	within;Heterochrom/lo_NHLF;0.0006
3	8264240	8267211	2971	0.0172414	-	-	-	Derived	-	SINE,Alu,partial,0.0276;LTR,ERVL-MaLR,cover,21.0709;LINE,L2,cover,15.0812;LINE,L2,cover,10.4246;LTR,ERVL-MaLR,cover,39.0921	N.S	-	-	-	-	-	-	-	-	overlap;Rad21_81;14.1476,overlap;CTCF_147;9.4019,overlap;RAD21_365;13.7546,overlap;EP300_170;9.4019	-	-	-	overlap;CTCF_binding_CTCFBSDB2.0;14.4927,overlap;CTCF_binding_CTCFBSDB2.0;38.5844,overlap;CTCF_binding_CTCFBSDB2.0;19.8067,overlap;CTCF_binding_CTCFBSDB2.0;21.3741	-	-	-	within;Heterochrom/lo_GM12878;0.0232	within;Heterochrom/lo_HUVEC;0.0232	within;Heterochrom/lo_HMEC;0.0232	within;Heterochrom/lo_NHEK;0.0473	within;Heterochrom/lo_NHLF;0.1076
3	8325639	8326811	1172	0.258621	-	-	-	Derived	-	LINE,L2,cover,9.3016	N.S	-	-	-	-	-	-	-	-	-	-	-	-	-	-	-	-	within;Heterochrom/lo_GM12878;0.019	within;Heterochrom/lo_HUVEC;0.0191	within;Heterochrom/lo_HMEC;0.019	within;Heterochrom/lo_NHEK;0.0192	within;Heterochrom/lo_NHLF;0.0191
3	8865907	8865942	35	0.54023	-	-	-	Ancestral	-	LTR,ERVL,within,0.0663	Causal	ILMN_1810532	CAV3	-3.00445	0.00355151	0.796287	-0.0571768	0.00710303	-	partial;FOS_135; 0.0575	-	-	-	-	-	-	-	within;Heterochrom/lo_GM12878;0.0007	within;Heterochrom/lo_HUVEC;0.0005	within;Heterochrom/lo_HMEC;0.0024	within;Heterochrom/lo_NHEK;0.0024	within;Strong_Enhancer_NHLF;0.175
3	10145380	10145450	70	0.0114943	FANCD2OS	-	-	Derived	-	-	N.S	-	-	-	-	-	-	-	-	-	-	-	-	-	-	-	-	within;Weak_Txn_GM12878;0.0048	within;Weak_Txn_HUVEC;0.0028	within;Heterochrom/lo_HMEC;0.0051	within;Weak_Txn_NHEK;0.0047	within;Weak_Txn_NHLF;0.0233
3	10549595	10549645	50	0.442529	ATP2B2	-	-	Derived	-	SINE,MIR,partial,0.2	N.S	-	-	-	-	-	-	-	-	-	within;SE_08584;0.0011	-	-	within;CTCF_binding_CTCFBSDB2.0;0.0025	-	-	-	within;Heterochrom/lo_GM12878;0.0054	within;Heterochrom/lo_HUVEC;0.0003	within;Repressed_HMEC;0.0109	within;Repressed_NHEK;0.0016	within;Heterochrom/lo_NHLF;0.0074
3	10569595	10569662	67	0.0804598	ATP2B2	-	-	Derived	-	-	N.S	-	-	-	-	-	-	-	-	-	-	-	-	within;CTCF_binding_CTCFBSDB2.0;0.0121	-	-	-	within;Heterochrom/lo_GM12878;0.0025	within;Heterochrom/lo_HUVEC;0.0003	within;Heterochrom/lo_HMEC;0.0033	within;Repressed_NHEK;0.0032	within;Heterochrom/lo_NHLF;0.0005
3	10591007	10591417	410	0.0862069	ATP2B2	-	-	Derived	-	Low_complexity,Low_complexity,cover,5.3247;SINE,MIR,cover,5.125;LINE,L2,partial,0.1244	N.S	-	-	-	-	-	-	-	-	-	-	-	-	-	-	-	-	within;Heterochrom/lo_GM12878;0.0152	within;Heterochrom/lo_HUVEC;0.0021	partial;Weak_Txn_HMEC; 0.1206,partial;Weak_Enhancer_HMEC;0.1206	within;Weak_Txn_NHEK;0.1864	within;Heterochrom/lo_NHLF;0.0033
3	10659543	10659576	33	0.103448	ATP2B2	-	-	Derived	-	-	N.S	-	-	-	-	-	-	-	-	within;MYC_264;0.1618,within;CTCF_224;0.1618	-	-	-	-	-	-	-	within;Repressed_GM12878;0.0103	within;Heterochrom/lo_HUVEC;0.0002	within;Heterochrom/lo_HMEC;0.0014	within;Repressed_NHEK;0.0005	within;Heterochrom/lo_NHLF;0.0003
3	10722294	10722678	384	0.0114943	-	-	-	Derived	-	LTR,ERVL-MaLR,partial,0.4271	N.S	-	-	-	-	-	-	-	-	partial;ZBTB33_141; 0.5391,partial;MAX_193; 0.3897,partial;CHD2_766; 0.521,partial;CHD2_(N-1250)_167; 0.4379	-	-	-	-	-	-	-	within;Heterochrom/lo_GM12878;0.0186	within;Heterochrom/lo_HUVEC;0.0019	within;Heterochrom/lo_HMEC;0.0768	within;Repressed_NHEK;0.0127	within;Heterochrom/lo_NHLF;0.007
3	10821758	10821920	162	0.218391	-	-	-	Derived	-	LINE,L2,partial,0.3457	N.S	-	-	-	-	-	-	-	-	partial;ZNF217_202; 0.2404,partial;c-Myc_231; 0.0714	-	-	-	within;CTCF_binding_CTCFBSDB2.0;0.0076	-	-	-	within;Heterochrom/lo_GM12878;0.0162	within;Heterochrom/lo_HUVEC;0.0156	partial;Weak_Enhancer_HMEC;0.105,partial;Weak_Enhancer_HMEC; 0.15	within;Weak_Enhancer_NHEK;0.405	within;Heterochrom/lo_NHLF;0.0067
3	11108285	11111883	3598	0.408046	-	-	-	Unknown	simple_repeat,cover,133.2593,trf	LTR,ERV1,cover,4.753;LTR,ERV1,partial,0.274;LTR,ERV1,partial,0.0206;LTR,ERV1,cover,46.7273;LTR,ERV1,cover,3.0543;LTR,ERV1,cover,16.8131;SINE,Alu,cover,11.9535	N.S	-	-	-	-	-	-	-	-	overlap;CEBPB_225;13.6288,overlap;CEBPB_91;14.7459,overlap;CTCF_214;17.466	-	-	-	overlap;CTCF_binding_CTCFBSDB2.0;16.6574,overlap;CTCF_binding_CTCFBSDB2.0;31.8407,overlap;CTCF_binding_CTCFBSDB2.0;23.9867,overlap;CTCF_binding_CTCFBSDB2.0;25.7	-	-	-	within;Heterochrom/lo_GM12878;0.051	within;Heterochrom/lo_HUVEC;0.2856	overlap;Weak_Enhancer_HMEC;8.995,partial;Weak_Txn_HMEC;0.3128,partial;Weak_Txn_HMEC; 0.1077	overlap;Weak_Enhancer_NHEK;17.99,partial;Heterochrom/lo_NHEK;0.2228,partial;Heterochrom/lo_NHEK; 0.1259,overlap;Heterochrom/lo_NHEK;5.9967,overlap;Insulator_NHEK;17.99	within;Heterochrom/lo_NHLF;0.2949
3	11382519	11382835	316	0.298851	ATG7	-	-	Derived	-	SINE,Alu,cover,1.1449	N.S	-	-	-	-	-	-	-	-	-	-	-	-	overlap;CTCF_binding_CTCFBSDB2.0;7.9	-	-	-	within;Weak_Txn_GM12878;0.0343	within;Weak_Txn_HUVEC;0.0282	within;Weak_Txn_HMEC;0.0451	within;Weak_Txn_NHEK;0.0564	within;Txn_Elongation_NHLF;0.0718
3	12123326	12125629	2303	0.0172414	SYN2	-	-	Derived	-	LINE,L2,partial,0.0182;LINE,CR1,partial,0.0543;SINE,Alu,cover,7.5757;LINE,CR1,cover,21.7264;LTR,ERVL,cover,4.2886;LINE,CR1,cover,34.3731;LINE,CR1,cover,76.7667;LINE,CR1,cover,18.2778	N.S	-	-	-	-	-	-	-	-	-	-	-	-	-	-	-	-	within;Heterochrom/lo_GM12878;0.0214	within;Heterochrom/lo_HUVEC;0.0654	within;Heterochrom/lo_HMEC;0.0239	partial;Heterochrom/lo_NHEK;0.0646,partial;Repressed_NHEK; 0.715	partial;Repressed_NHLF;0.6688,partial;Heterochrom/lo_NHLF; 0.0012
3	12196518	12196572	54	0.948276	SYN2; TIMP4	-	-	Unknown	-	rRNA,rRNA,cover,1.3171	Non-causal	ILMN_1800225	PPARG	-2.90668	0.0047241	0.829172	-0.264284	0.0047241	leprosy;PMID_27976721;rs6807915;0.00000002	-	within;SE_00331;0.0008	-	-	-	-	-	-	within;Heterochrom/lo_GM12878;0.0025	within;Repressed_HUVEC;0.0045	within;Heterochrom/lo_HMEC;0.005	within;Repressed_NHEK;0.0034	within;Weak_Txn_NHLF;0.045
3	12470390	12470463	73	0.0402299	PPARG	-	-	Derived	-	SINE,MIR,partial,0.9452	N.S	-	-	-	-	-	-	-	-	within;GATA2_211;0.178	within;SE_00008;0.0004	-	-	-	-	-	-	within;Heterochrom/lo_GM12878;0.0365	within;Repressed_HUVEC;0.0061	within;Heterochrom/lo_HMEC;0.0022	within;Repressed_NHEK;0.0068	within;Repressed_NHLF;0.0111
3	13681183	13682272	1089	0.0172414	-	-	-	Derived	-	LTR,ERVL,cover,10.3714;LTR,ERVL,cover,4.0037;LTR,ERVL,partial,0.1781	N.S	-	-	-	-	-	-	-	-	overlap;CTCF_144;2.9432,overlap;RAD21_325;4.1407,overlap;CTCF_280;2.5684,overlap;CTCF_(SC-5916)_112;5.3382,overlap;Rad21_100;4.6144	-	-	-	overlap;CTCF_binding_CTCFBSDB2.0;5.2356,within;CTCF_binding_CTCFBSDB2.0;0.0251,overlap;CTCF_binding_CTCFBSDB2.0;4.7763,overlap;CTCF_binding_CTCFBSDB2.0;1.6086,within;CTCF_binding_CTCFBSDB2.0;0.0441,overlap;CTCF_binding_CTCFBSDB2.0;7.26,overlap;CTCF_binding_CTCFBSDB2.0;3.7812,partial;CTCF_binding_CTCFBSDB2.0;0.8205,overlap;CTCF_binding_CTCFBSDB2.0;12.6628,overlap;CTCF_binding_CTCFBSDB2.0;217.8,ove…	-	-	-	within;Heterochrom/lo_GM12878;0.0229	within;Heterochrom/lo_HUVEC;0.0131	partial;Weak_Enhancer_HMEC;0.04,partial;Weak_Txn_HMEC; 0.2333	overlap;Repressed_NHEK;2.7225,partial;Heterochrom/lo_NHEK; 0.1979,partial;Poised_Promoter_NHEK;0.0133	within;Heterochrom/lo_NHLF;0.0116
3	14160923	14160996	73	0.425287	CHCHD4	-	-	Derived	-	-	N.S	-	-	-	-	-	-	-	-	partial;TAL1_152;0.0978	within;SE_44049;0.0097,within;SE_42554;0.0025,within;SE_01486;0.0025,within;SE_27467;0.0019,within;SE_13403;0.0025	-	-	within;CTCF_binding_CTCFBSDB2.0;0.0025,within;CTCF_binding_CTCFBSDB2.0;0.0012	-	-	-	within;Weak_Txn_GM12878;0.0406	within;Weak_Txn_HUVEC;0.0111	within;Txn_Elongation_HMEC;0.0069	within;Strong_Enhancer_NHEK;0.1217	within;Weak_Txn_NHLF;0.0365
3	14895339	14895372	33	0.672414	FGD5	-	-	Derived	-	-	N.S	-	-	-	-	-	-	-	-	within;NRSF_25;0.1571,within;REST_177;0.1299	within;SE_53487;0.0003,within;SE_00412;0.0003,within;SE_42480;0.0003	-	-	within;CTCF_binding_CTCFBSDB2.0;0.0009,partial;CTCF_binding_CTCFBSDB2.0;0.1167	-	-	-	within;Heterochrom/lo_GM12878;0.0036	within;Txn_Elongation_HUVEC;0.0413	within;Heterochrom/lo_HMEC;0.0011	within;Heterochrom/lo_NHEK;0.0097	within;Heterochrom/lo_NHLF;0.0039
3	15832860	15832894	34	0.0229885	ANKRD28	-	-	Derived	-	LINE,L1,within,0.0112	N.S	-	-	-	-	-	-	-	-	-	within;SE_44498;0.0009,within;SE_45074;0.0009,within;SE_52111;0.0009,within;SE_36303;0.0011,within;SE_45816;0.0005,within;SE_38632;0.0009,within;SE_64783;0.0011,within;SE_63925;0.0009,within;SE_02838;0.0009,within;SE_37593;0.0007,within;SE_56307;0.0006,within;SE_13323;0.0015	-	-	within;CTCF_binding_CTCFBSDB2.0;0.0009	-	-	-	within;Weak_Enhancer_GM12878;0.085	within;Weak_Txn_HUVEC;0.01	within;Weak_Txn_HMEC;0.0077	within;Weak_Txn_NHEK;0.0063	within;Weak_Txn_NHLF;0.0155
3	15845171	15846736	1565	0.212644	ANKRD28	-	-	Derived	simple_repeat,cover,40.1282,trf	LINE,L2,partial,0.0492	N.S	-	-	-	-	-	-	-	-	overlap;MafF_(M8194)_449;5.7963,overlap;CEBPB_408;5.6703,overlap;NR2F2_276;3.9125,overlap;STAT5A_225;4.4714,overlap;GATA3_184;5.2872,overlap;Pol2-4H8_202;6.4139,overlap;TAL1_(SC-12984)_323;11.7669,overlap;p300_265;5.7963,overlap;RCOR1_177;5.2872,overlap;FOXM1_332;3.0096,overlap;EP300_608;3.1874,overlap;JUND_305;3.432,overlap;MafK_(ab50322)_961;8.5519,overlap;RUNX3_1000;5.3051,overlap;CEBPB_103;6.…	within;SE_52111;0.0409,within;SE_38632;0.0396,within;SE_56307;0.029,within;SE_45074;0.041,within;SE_02838;0.0409,within;SE_14051;0.1094,within;SE_63925;0.0409,within;SE_12861;0.113,within;SE_44498;0.0411,within;SE_45816;0.0242,within;SE_13323;0.067	overlap;Enhancer_FANTOM;9.2059	-	partial;CTCF_binding_CTCFBSDB2.0;0.7738,within;CTCF_binding_CTCFBSDB2.0;0.0412,overlap;CTCF_binding_CTCFBSDB2.0;15.0481,partial;CTCF_binding_CTCFBSDB2.0;0.2776	overlap;ENCSR000BRN.nfic.gm12878;3.5568,overlap;ENCSR000BNQ.bcl3.gm12878;12.0385,overlap;ENCSR000BKA.ets1.gm12878;13.3761,overlap;ENCSR897MMC.junb.gm12878;8.067,overlap;ENCSR626VUC.etv6.gm12878;9.9051,overlap;ENCSR000BHA.bcl11a.gm12878;8.369,overlap;ENCSR412QBS.tardbp.gm12878;1.4599,overlap;ENCSR000BGP.pou2f2.gm12878;11.259,overlap;ENCSR000BQK.atf2.gm12878;3.1616,overlap;ENCSR000BGZ.tcf12.gm12878…	-	partial;Promoter_Flanking_Region_GM12878; 0.2431	overlap;Strong_Enhancer_GM12878;1.565,partial;Weak_Enhancer_GM12878;0.0208,partial;Strong_Enhancer_GM12878; 0.45	partial;Strong_Enhancer_HUVEC; 0.5667,partial;Weak_Txn_HUVEC;0.2135,overlap;Weak_Enhancer_HUVEC;7.825	partial;Weak_Enhancer_HMEC; 0.5286,partial;Weak_Txn_HMEC;0.1964	partial;Weak_Txn_NHEK;0.0057,partial;Weak_Enhancer_NHEK; 0.7125,overlap;Weak_Enhancer_NHEK;7.825	overlap;Weak_Enhancer_NHLF;7.825,partial;Weak_Txn_NHLF;0.2292,partial;Strong_Enhancer_NHLF; 0.2455
3	16239409	16241209	1800	0.425287	GALNT15	-	-	Derived	simple_repeat,cover,41.8605,trf	LINE,L2,cover,14.5161;LTR,ERVL-MaLR,cover,6.3604;LINE,CR1,partial,0.0239;LTR,ERVL,partial,0.1044;Simple_repeat,Simple_repeat,cover,48.6486;LINE,L2,cover,6.4286	N.S	-	-	-	-	-	-	-	-	-	-	-	-	overlap;CTCF_binding_CTCFBSDB2.0;6.8441,partial;CTCF_binding_CTCFBSDB2.0;0.0108	partial;ENCSR000BGU.ebf1.gm12878; 0.399	-	-	within;Heterochrom/lo_GM12878;0.1343	within;Heterochrom/lo_HUVEC;0.2308	within;Repressed_HMEC;0.1667	within;Repressed_NHEK;0.1579	within;Heterochrom/lo_NHLF;0.1765
3	17513052	17513182	130	0.0804598	TBC1D5	-	-	Ancestral	simple_repeat,partial,0.1538,trf	SINE,Alu,partial,0.9077	N.S	-	-	-	-	-	-	-	-	-	-	-	-	-	-	-	-	within;Weak_Txn_GM12878;0.0019	within;Heterochrom/lo_HUVEC;0.0016	within;Heterochrom/lo_HMEC;0.0022	within;Weak_Txn_NHEK;0.006	within;Heterochrom/lo_NHLF;0.0034
3	17731683	17732007	324	0.977011	TBC1D5	-	-	Ancestral	simple_repeat,cover,10.8,trf	SINE,Alu,cover,1.0452	N.S	-	-	-	-	-	-	-	-	-	-	-	-	-	-	-	-	within;Weak_Txn_GM12878;0.0203	within;Weak_Txn_HUVEC;0.0098	within;Heterochrom/lo_HMEC;0.0151	within;Weak_Txn_NHEK;0.0191	within;Heterochrom/lo_NHLF;0.0203
3	17948539	17948858	319	0.109195	-	-	-	Ancestral	simple_repeat,partial,0.0752,trf	SINE,Alu,partial,0.9561;LTR,ERVL-MaLR,partial,0.0439	N.S	-	-	-	-	-	-	-	-	-	within;SE_39355;0.0024	-	-	-	-	-	-	within;Heterochrom/lo_GM12878;0.0109	within;Heterochrom/lo_HUVEC;0.0008	within;Heterochrom/lo_HMEC;0.0068	within;Heterochrom/lo_NHEK;0.0067	within;Heterochrom/lo_NHLF;0.0041
3	18729954	18730778	824	0.206897	-	-	-	Derived	-	LINE,L1,within,0.8023	N.S	-	-	-	-	-	-	-	-	-	-	-	-	-	-	-	-	within;Heterochrom/lo_GM12878;0.0111	within;Heterochrom/lo_HUVEC;0.0018	within;Heterochrom/lo_HMEC;0.0042	within;Heterochrom/lo_NHEK;0.0091	within;Heterochrom/lo_NHLF;0.011
3	18755818	18756126	308	0.293103	-	-	-	Ancestral	-	LINE,L2,partial,0.0227;SINE,Alu,partial,0.9773	N.S	-	-	-	-	-	-	-	-	-	within;SE_22750;0.0093,within;SE_56898;0.0066,within;SE_18730;0.0066	-	-	-	-	-	-	within;Heterochrom/lo_GM12878;0.0042	within;Heterochrom/lo_HUVEC;0.0007	within;Heterochrom/lo_HMEC;0.0016	within;Heterochrom/lo_NHEK;0.0034	within;Heterochrom/lo_NHLF;0.0041
3	19744924	19745270	346	0.0172414	-	-	-	Derived	-	LTR,ERV1,partial,0.9827	N.S	-	-	-	-	-	-	-	-	partial;NF-YA_178;0.3355,partial;NF-YB_118;0.7126	-	-	-	-	-	-	-	within;Heterochrom/lo_GM12878;0.0053	within;Heterochrom/lo_HUVEC;0.0007	within;Heterochrom/lo_HMEC;0.0011	within;Heterochrom/lo_NHEK;0.0011	within;Heterochrom/lo_NHLF;0.0007
3	20492792	20492858	66	0.218391	-	-	-	Derived	-	LTR,ERV1,within,0.0134	N.S	-	-	-	-	-	-	-	-	-	-	-	-	-	-	-	-	within;Heterochrom/lo_GM12878;0.0005	within;Heterochrom/lo_HUVEC;0.0006	within;Heterochrom/lo_HMEC;0.0004	within;Heterochrom/lo_NHEK;0.0004	within;Heterochrom/lo_NHLF;0.0004
3	20945213	20945311	98	0.137931	-	-	-	Derived	-	LINE,L2,partial,0.9082	Causal	ILMN_1704654	PCAF	-3.34796	0.00124295	0.538457	-0.632574	0.00497178	-	-	-	-	-	-	-	-	-	within;Heterochrom/lo_GM12878;0.0002	within;Heterochrom/lo_HUVEC;0.0004	within;Heterochrom/lo_HMEC;0.0002	within;Heterochrom/lo_NHEK;0.0002	within;Heterochrom/lo_NHLF;0.001
3	20988434	20996177	7743	0.132184	-	-	-	Derived	simple_repeat,cover,309.72,trf	LINE,L1,cover,151.8235;LINE,L1,partial,0.0211;SINE,Alu,cover,25.1396;LINE,L1,cover,6.3781;LINE,L1,cover,37.226;LINE,L1,partial,0.2939;LINE,L1,cover,11.2544;SINE,Alu,cover,24.8971;Simple_repeat,Simple_repeat,cover,309.72;LINE,L1,cover,37.5874;LINE,L1,cover,4.3524;LINE,L1,cover,14.9479	N.S	-	-	-	-	-	-	-	-	overlap;SPI1_211;37.9559,overlap;TEAD4_380;21.272	-	-	-	overlap;CTCF_binding_CTCFBSDB2.0;73.7429	-	-	-	within;Heterochrom/lo_GM12878;0.0825	within;Heterochrom/lo_HUVEC;0.0894	within;Heterochrom/lo_HMEC;0.0827	within;Heterochrom/lo_NHEK;0.0825	within;Heterochrom/lo_NHLF;0.0896
3	21070474	21070505	31	0.396552	-	-	-	Derived	-	LINE,L2,within,0.0836	N.S	-	-	-	-	-	-	-	-	-	-	-	-	-	-	-	-	within;Heterochrom/lo_GM12878;0.0002	within;Heterochrom/lo_HUVEC;0.0002	within;Heterochrom/lo_HMEC;0.0002	within;Heterochrom/lo_NHEK;0.0001	within;Heterochrom/lo_NHLF;0.0002
3	21134986	21135057	71	0.0344828	-	-	-	Derived	-	-	N.S	-	-	-	-	-	-	-	-	-	-	-	-	-	-	-	-	within;Heterochrom/lo_GM12878;0.0005	within;Heterochrom/lo_HUVEC;0.0004	within;Heterochrom/lo_HMEC;0.0005	within;Heterochrom/lo_NHEK;0.0003	within;Heterochrom/lo_NHLF;0.0005
3	21457498	21457820	322	0.867816	-	-	-	Ancestral	simple_repeat,cover,12.3846,trf	SINE,Alu,partial,0.9814	N.S	-	-	-	-	-	-	-	-	-	-	-	-	-	-	-	-	within;Heterochrom/lo_GM12878;0.0017	within;Heterochrom/lo_HUVEC;0.0022	within;Heterochrom/lo_HMEC;0.0031	within;Heterochrom/lo_NHEK;0.0021	within;Heterochrom/lo_NHLF;0.0075
3	22092348	22097795	5447	0.948276	-	-	-	Ancestral	simple_repeat,partial,0.0053,trf	LINE,L1,partial,0.5706;LINE,L1,partial,0.4298	N.S	-	-	-	-	-	-	-	-	-	-	-	-	-	-	-	-	partial;Heterochrom/lo_GM12878;0.0739,partial;Repetitive/CNV_GM12878; 0.4975	within;Heterochrom/lo_HUVEC;0.028	within;Heterochrom/lo_HMEC;0.028	within;Heterochrom/lo_NHEK;0.028	within;Heterochrom/lo_NHLF;0.0436
3	23171886	23171917	31	0.258621	-	-	-	Derived	-	-	N.S	-	-	-	-	-	-	-	-	-	-	-	-	-	-	-	-	within;Heterochrom/lo_GM12878;0.0011	within;Heterochrom/lo_HUVEC;0.0019	within;Heterochrom/lo_HMEC;0.0077	within;Repressed_NHEK;0.0015	within;Heterochrom/lo_NHLF;0.0014
3	23191983	23192013	30	0.678161	-	-	-	Ancestral	-	SINE,MIR,within,0.1478	N.S	-	-	-	-	-	-	-	-	-	-	-	-	-	-	-	-	within;Heterochrom/lo_GM12878;0.001	within;Repressed_HUVEC;0.0058	within;Repressed_HMEC;0.0079	within;Repressed_NHEK;0.0014	within;Heterochrom/lo_NHLF;0.0013
3	23764058	23764387	329	0.764368	-	-	-	Ancestral	simple_repeat,partial,0.1003,trf	SINE,Alu,cover,1.0579	N.S	-	-	-	-	-	-	-	-	-	-	-	-	-	-	-	-	within;Heterochrom/lo_GM12878;0.0343	within;Heterochrom/lo_HUVEC;0.0358	within;Weak_Txn_HMEC;0.2056	within;Heterochrom/lo_NHEK;0.1828	within;Weak_Txn_NHLF;0.235
3	23924086	23924126	40	0.0344828	UBE2E1	-	-	Derived	-	LTR,ERV1,within,0.0288	N.S	-	-	-	-	-	-	-	-	within;POLR2A_271;0.093	-	-	-	within;CTCF_binding_CTCFBSDB2.0;0.0014,within;CTCF_binding_CTCFBSDB2.0;0.0017	-	-	-	within;Txn_Elongation_GM12878;0.0012	within;Weak_Txn_HUVEC;0.0133	within;Weak_Txn_HMEC;0.0063	within;Weak_Txn_NHEK;0.0065	within;Txn_Elongation_NHLF;0.0286
3	24090787	24091042	255	0.91954	-	-	-	Ancestral	simple_repeat,cover,9.8077,trf	LTR,ERVL-MaLR,partial,0.0275;SINE,Alu,partial,0.9725	N.S	-	-	-	-	-	-	-	-	-	-	-	-	-	-	-	partial;Open_chromatin_GM12878;0.1587	within;Heterochrom/lo_GM12878;0.0086	within;Heterochrom/lo_HUVEC;0.0039	within;Weak_Txn_HMEC;0.1821	within;Heterochrom/lo_NHEK;0.025	partial;Weak_Txn_NHLF; 0.123,partial;Weak_Enhancer_NHLF;0.015
3	24107158	24114582	7424	0.0114943	-	-	-	Derived	-	LTR,ERVL,partial,0.2235;LINE,L1,partial,0.0018;LTR,ERVL,cover,14.5855;LINE,L2,cover,110.806;LINE,L1,cover,117.8413;LINE,L1,cover,26.3262;LINE,L1,cover,7.5832;LINE,L1,cover,33.1429;LINE,L2,cover,17.7184;LINE,L1,cover,16.3524;Low_complexity,Low_complexity,cover,353.5238;SINE,Alu,cover,91.6543;SINE,MIR,cover,48.5229;SINE,Alu,cover,25.3379;SINE,MIR,cover,42.6667;Simple_repeat,Simple_repeat,cover,256.…	N.S	-	-	-	-	-	-	-	-	overlap;SMC3_687;27.2941,overlap;SPI1_305;36.3922,overlap;CTCF_(SC-5916)_196;36.3922,overlap;TAL1_(SC-12984)_60;29.696,overlap;MAX_257;19.0359,overlap;RAD21_1000;28.8872,overlap;GATA-1_273;16.4978,overlap;JunD_183;25.6,overlap;PU.1_218;37.12,overlap;CEBPB_261;24.7467,overlap;SMC3_(ab9263)_419;29.696,overlap;CTCF_534;18.4677,overlap;Rad21_592;30.9333,overlap;CTCF_942;16.0346,overlap;GATA1_276;12.2…	-	-	-	overlap;CTCF_binding_CTCFBSDB2.0;28.4444,overlap;CTCF_binding_CTCFBSDB2.0;119.7419,partial;CTCF_binding_CTCFBSDB2.0;0.1408,overlap;CTCF_binding_CTCFBSDB2.0;81.5824,overlap;CTCF_binding_CTCFBSDB2.0;14.5569,overlap;CTCF_binding_CTCFBSDB2.0;9.2453,overlap;CTCF_binding_CTCFBSDB2.0;24.4211,overlap;CTCF_binding_CTCFBSDB2.0;38.4663,overlap;CTCF_binding_CTCFBSDB2.0;31.7265,overlap;CTCF_binding_CTCFBSDB2.…	overlap;ENCSR000BGQ.spi1.gm12878;42.1818,overlap;ENCSR000BMY.rad21.gm12878;46.1118,overlap;ENCSR000DZN.ctcf.gm12878;74.9899	-	overlap;CTCF_Binding_Site_GM12878;12.394,overlap;Open_chromatin_GM12878;22.497	within;Heterochrom/lo_GM12878;0.2633	within;Heterochrom/lo_HUVEC;0.1135	within;Heterochrom/lo_HMEC;0.3173	partial;Heterochrom/lo_NHEK;0.3949,partial;Heterochrom/lo_NHEK; 0.1972,overlap;Insulator_NHEK;18.56	partial;Heterochrom/lo_NHLF; 0.2903,overlap;Insulator_NHLF;18.56,partial;Weak_Txn_NHLF;0.1139
3	24306053	24306095	42	0.988506	THRB	-	-	Ancestral	-	SINE,MIR,within,0.8936	N.S	-	-	-	-	-	-	-	-	partial;JUN_127; 0.0558	within;SE_01950;0.0007	-	-	within;CTCF_binding_CTCFBSDB2.0;0.0523,within;CTCF_binding_CTCFBSDB2.0;0.0378,within;CTCF_binding_CTCFBSDB2.0;0.0547,within;CTCF_binding_CTCFBSDB2.0;0.058,within;CTCF_binding_CTCFBSDB2.0;0.056,partial;CTCF_binding_CTCFBSDB2.0;0.0606,within;CTCF_binding_CTCFBSDB2.0;0.0532,within;CTCF_binding_CTCFBSDB2.0;0.053,within;CTCF_binding_CTCFBSDB2.0;0.0574,within;CTCF_binding_CTCFBSDB2.0;0.0511,within;CTCF…	-	-	within;CTCF_Binding_Site_GM12878;0.042	within;Insulator_GM12878;0.0525	within;Heterochrom/lo_HUVEC;0.0041	within;Weak_Txn_HMEC;0.0047	within;Insulator_NHEK;0.0525	within;Heterochrom/lo_NHLF;0.0045
3	24654066	24654113	47	0.0977011	-	-	-	Derived	-	Simple_repeat,Simple_repeat,cover,2.35	N.S	-	-	-	-	-	-	-	-	-	-	-	-	-	-	-	-	within;Heterochrom/lo_GM12878;0.0006	within;Heterochrom/lo_HUVEC;0.0012	within;Heterochrom/lo_HMEC;0.0012	within;Heterochrom/lo_NHEK;0.0012	within;Heterochrom/lo_NHLF;0.0008
3	24819511	24819835	324	0.712644	-	-	-	Ancestral	simple_repeat,cover,10.4516,trf	LINE,L1,partial,0.0432;SINE,Alu,partial,0.9537	N.S	-	-	-	-	-	-	-	-	-	-	-	-	within;CTCF_binding_CTCFBSDB2.0;0.003	-	-	-	within;Heterochrom/lo_GM12878;0.0114	within;Heterochrom/lo_HUVEC;0.0064	within;Heterochrom/lo_HMEC;0.0059	within;Heterochrom/lo_NHEK;0.0062	within;Heterochrom/lo_NHLF;0.006
3	25508995	25509033	38	0.856322	RARB	-	-	Unknown	-	LTR,ERVL-MaLR,within,0.0824	N.S	-	-	-	-	-	-	-	-	-	within;SE_41317;0.0006,within;SE_45935;0.0004,within;SE_30041;0.0008	-	-	within;CTCF_binding_CTCFBSDB2.0;0.1011,within;CTCF_binding_CTCFBSDB2.0;0.0001	-	-	-	within;Heterochrom/lo_GM12878;0.0019	within;Weak_Txn_HUVEC;0.0056	within;Weak_Txn_HMEC;0.0063	within;Heterochrom/lo_NHEK;0.0019	within;Weak_Txn_NHLF;0.0095
3	26450970	26452298	1328	0.574713	-	-	-	Derived	-	SINE,Alu,cover,4.2701;LTR,ERVL-MaLR,cover,5.4876	N.S	-	-	-	-	-	-	-	-	-	-	-	-	-	-	-	-	within;Heterochrom/lo_GM12878;0.0026	within;Heterochrom/lo_HUVEC;0.0018	within;Heterochrom/lo_HMEC;0.002	within;Heterochrom/lo_NHEK;0.0086	within;Heterochrom/lo_NHLF;0.0025
3	26469888	26469982	94	0.551724	-	-	-	Derived	-	-	N.S	-	-	-	-	-	-	-	-	-	-	-	-	-	-	-	-	within;Heterochrom/lo_GM12878;0.0002	within;Heterochrom/lo_HUVEC;0.0001	within;Heterochrom/lo_HMEC;0.0001	within;Heterochrom/lo_NHEK;0.0006	within;Heterochrom/lo_NHLF;0.0002
3	26786706	26787025	319	0.83908	-	-	-	Ancestral	simple_repeat,partial,0.0784,trf	SINE,Alu,partial,0.9592	N.S	-	-	-	-	-	-	-	-	-	-	-	-	-	-	-	-	within;Heterochrom/lo_GM12878;0.0015	within;Heterochrom/lo_HUVEC;0.0015	within;Heterochrom/lo_HMEC;0.0008	within;Heterochrom/lo_NHEK;0.0008	within;Heterochrom/lo_NHLF;0.0012
3	27134397	27135217	820	0.114943	-	-	-	Ancestral	simple_repeat,partial,0.0878,trf	Simple_repeat,Simple_repeat,partial,0.0707;LINE,L1,partial,0.928	N.S	-	-	-	-	-	-	-	-	-	-	-	-	-	-	-	-	partial;Heterochrom/lo_GM12878;0.0046,partial;Repetitive/CNV_GM12878; 0.105,overlap;Repetitive/CNV_GM12878;4.1	partial;Repetitive/CNV_HUVEC; 0.105,partial;Heterochrom/lo_HUVEC;0.0085	partial;Heterochrom/lo_HMEC;0.0021,partial;Repetitive/CNV_HMEC; 0.105	partial;Weak_Enhancer_NHEK; 0.105,partial;Heterochrom/lo_NHEK;0.0021	partial;Repetitive/CNV_NHLF; 0.105,partial;Heterochrom/lo_NHLF;0.0073
3	29126936	29127143	207	0.0172414	-	-	-	Derived	-	LINE,L1,within,0.1775	N.S	-	-	-	-	-	-	-	-	-	-	-	-	-	-	-	-	within;Heterochrom/lo_GM12878;0.0016	within;Heterochrom/lo_HUVEC;0.014	within;Heterochrom/lo_HMEC;0.003	within;Heterochrom/lo_NHEK;0.003	within;Heterochrom/lo_NHLF;0.0063
3	29620283	29620604	321	0.482759	RBMS3	-	-	Ancestral	-	SINE,Alu,partial,0.9595	N.S	-	-	-	-	-	-	-	-	-	-	-	-	within;CTCF_binding_CTCFBSDB2.0;0.0019,partial;CTCF_binding_CTCFBSDB2.0;0.0935	-	-	-	within;Heterochrom/lo_GM12878;0.0085	within;Heterochrom/lo_HUVEC;0.0092	within;Heterochrom/lo_HMEC;0.0047	within;Heterochrom/lo_NHEK;0.003	partial;Weak_Txn_NHLF; 0.0495,partial;Insulator_NHLF;0.565
3	31109438	31109758	320	0.0632184	-	-	-	Derived	-	LTR,ERV1,partial,0.7562	N.S	-	-	-	-	-	-	-	-	-	within;SE_56541;0.0075	-	-	partial;CTCF_binding_CTCFBSDB2.0;0.0239,partial;CTCF_binding_CTCFBSDB2.0;0.0991	-	-	-	within;Heterochrom/lo_GM12878;0.0035	within;Repressed_HUVEC;0.0889	within;Weak_Txn_HMEC;0.064	within;Weak_Txn_NHEK;0.064	within;Heterochrom/lo_NHLF;0.0842
3	31532883	31533207	324	0.431034	-	-	-	Unknown	simple_repeat,cover,8.5263,trf	SINE,Alu,partial,0.9537	N.S	-	-	-	-	-	-	-	-	partial;HMGN3_999; 0.0296,partial;RCOR1_428; 0.0135,partial;GATA1_164; 0.0323,partial;NR2F2_561; 0.17,partial;TBL1XR1_470; 0.0714,partial;STAT1_107; 0.0972,partial;SMARCA4_154; 0.2174,partial;SETDB1_279;0.1676,partial;IRF1_117; 0.0704,partial;GATA2_967; 0.1473,partial;MYC_280; 0.1921,partial;MAZ_235; 0.2108,partial;HMGN3_307; 0.1673,partial;ZNF274_1000;0.1425,partial;TRIM28_488; 0.1659,partial;CE…	-	partial;TFBS_REPRESSED;0.0907,partial;TFBS_INACTIVE;0.0907,partial;TFBS_NA;0.0907,partial;TFBS_ACTIVE;0.0907	-	within;CTCF_binding_CTCFBSDB2.0;0.0015	-	-	partial;TF_binding_site_GM12878; 0.0907	partial;Repetitive/CNV_GM12878;0.565,partial;Heterochrom/lo_GM12878; 0.0149	partial;Heterochrom/lo_HUVEC; 0.0245,partial;Repetitive/CNV_HUVEC;0.565	partial;Heterochrom/lo_HMEC; 0.0278,partial;Weak_Enhancer_HMEC;0.565	partial;Insulator_NHEK;0.565,partial;Heterochrom/lo_NHEK; 0.0151	partial;Heterochrom/lo_NHLF; 0.024,partial;Weak_Enhancer_NHLF;0.565
3	32102051	32107883	5832	0.591954	-	-	-	Derived	simple_repeat,cover,73.8228,trf;simple_repeat,cover,188.129,trf;simple_repeat,cover,121.5,trf;simple_repeat,cover,35.1325,trf;simple_repeat,cover,182.25,trf	Simple_repeat,Simple_repeat,cover,82.1408;SINE,Alu,cover,19.0588;Low_complexity,Low_complexity,cover,224.3077;Simple_repeat,Simple_repeat,cover,34.3059;LINE,L2,cover,15.7197;Low_complexity,Low_complexity,cover,157.6216;LTR,ERVL-MaLR,cover,15.7622;SINE,Alu,cover,18.4557;SINE,Alu,cover,65.5281;LTR,ERV1,partial,0.0295;SINE,Alu,cover,20.7544;SINE,Alu,cover,20.3206;SINE,Alu,cover,19.505;LTR,ERV1,cover…	N.S	-	-	-	-	-	-	-	-	-	-	-	-	overlap;CTCF_binding_CTCFBSDB2.0;38.88	-	-	-	within;Heterochrom/lo_GM12878;0.0812	partial;Repressed_HUVEC; 0.0335,partial;Heterochrom/lo_HUVEC;0.6383	within;Heterochrom/lo_HMEC;0.1139	partial;Heterochrom/lo_NHEK;0.268,partial;Repressed_NHEK; 0.0537	within;Heterochrom/lo_NHLF;0.5207
3	32153719	32153875	156	0.752874	GPD1L	-	-	Derived	simple_repeat,cover,5.2,trf	SINE,Alu,partial,0.1987;SINE,Alu,partial,0.641	N.S	-	-	-	-	-	-	-	-	-	-	-	-	-	-	-	-	within;Weak_Txn_GM12878;0.03	within;Heterochrom/lo_HUVEC;0.02	within;Heterochrom/lo_HMEC;0.0205	within;Weak_Txn_NHEK;0.0211	within;Heterochrom/lo_NHLF;0.0269
3	32318483	32318591	108	0.0287356	CMTM8	-	-	Derived	-	SINE,Alu,within,0.3686	N.S	-	-	-	-	-	-	-	-	partial;ZNF217_286;0.1544	-	-	-	-	-	-	-	within;Heterochrom/lo_GM12878;0.0032	within;Weak_Txn_HUVEC;0.06	within;Weak_Txn_HMEC;0.054	within;Heterochrom/lo_NHEK;0.0024	within;Heterochrom/lo_NHLF;0.0032
3	32940759	32940854	95	0.045977	-	-	-	Derived	-	LINE,L1,within,0.1684	N.S	-	-	-	-	-	-	-	-	within;POLR2A_641;0.0559,partial;Pol2_102; 0.1288,partial;BCL3_594;0.1278,partial;FOSL2_225; 0.2038	-	-	-	within;CTCF_binding_CTCFBSDB2.0;0.0162	-	-	-	within;Heterochrom/lo_GM12878;0.0082	within;Repressed_HUVEC;0.0083	within;Weak_Txn_HMEC;0.025	within;Heterochrom/lo_NHEK;0.0297	within;Repressed_NHLF;0.0071
3	33268037	33268163	126	0.0689655	-	-	-	Derived	-	SINE,Alu,within,0.4421	N.S	-	-	-	-	-	-	-	-	-	-	-	-	within;CTCF_binding_CTCFBSDB2.0;0.0117	-	-	-	within;Heterochrom/lo_GM12878;0.0072	within;Repressed_HUVEC;0.0049	within;Heterochrom/lo_HMEC;0.0124	within;Repressed_NHEK;0.0045	within;Heterochrom/lo_NHLF;0.0225
3	33300940	33301247	307	0.396552	-	-	-	Ancestral	-	LINE,L1,partial,0.0228;SINE,Alu,partial,0.9772	N.S	-	-	-	-	-	-	-	-	-	-	-	-	-	-	-	-	within;Heterochrom/lo_GM12878;0.0129	within;Heterochrom/lo_HUVEC;0.0143	within;Heterochrom/lo_HMEC;0.0129	within;Heterochrom/lo_NHEK;0.0129	within;Heterochrom/lo_NHLF;0.0219
3	33553190	33554075	885	0.505747	CLASP2	-	-	Ancestral	simple_repeat,partial,0.0294,trf	LINE,L1,partial,0.9853	N.S	-	-	-	-	-	-	-	-	-	-	-	-	-	-	-	-	within;Weak_Txn_GM12878;0.0287	within;Weak_Txn_HUVEC;0.0275	within;Weak_Txn_HMEC;0.3688	within;Weak_Txn_NHEK;0.1702	within;Weak_Txn_NHLF;0.0192
3	34702138	34702181	43	0.287356	-	-	-	Derived	-	SINE,Alu,within,0.1478	N.S	-	-	-	-	-	-	-	-	-	-	-	-	-	-	-	-	within;Heterochrom/lo_GM12878;0.0001	within;Heterochrom/lo_HUVEC;0.0002	within;Heterochrom/lo_HMEC;0.0001	within;Heterochrom/lo_NHEK;0.0001	within;Heterochrom/lo_NHLF;0.0001
3	36051795	36051827	32	0.109195	-	-	-	Unknown	-	LINE,L1,within,0.0236	N.S	-	-	-	-	-	-	-	-	-	-	-	-	-	-	-	-	within;Heterochrom/lo_GM12878;0.0002	within;Heterochrom/lo_HUVEC;0.0002	within;Heterochrom/lo_HMEC;0.0003	within;Heterochrom/lo_NHEK;0.0002	within;Heterochrom/lo_NHLF;0.0004
3	36154527	36154563	36	0.862069	-	-	-	Unknown*	-	-	N.S	-	-	-	-	-	-	-	-	partial;MAFK_203;0.0125	-	-	-	-	-	-	-	within;Heterochrom/lo_GM12878;0.0002	within;Heterochrom/lo_HUVEC;0.0002	within;Heterochrom/lo_HMEC;0.0016	within;Heterochrom/lo_NHEK;0.0002	within;Heterochrom/lo_NHLF;0.0004
3	36308136	36315204	7068	0.0402299	-	-	-	Derived	simple_repeat,cover,172.3902,trf	LTR,ERVL-MaLR,cover,24.9753;LINE,L1,partial,0.0666;LINE,L2,cover,24.2887;Low_complexity,Low_complexity,cover,141.36;LINE,L2,cover,16.2483;LINE,L2,cover,135.9231;LTR,Gypsy,cover,33.028;LTR,Gypsy,cover,38.0;SINE,Alu,cover,23.25;SINE,Alu,cover,45.6;LINE,L2,cover,77.6703;LINE,L1,cover,72.866	N.S	-	-	-	-	-	-	-	-	overlap;MafF_(M8194)_155;26.1778,overlap;MAFK_411;29.45,overlap;MAFF_231;25.6087,overlap;MafK_(ab50322)_190;29.45	-	-	-	-	-	-	-	within;Heterochrom/lo_GM12878;0.0289	within;Heterochrom/lo_HUVEC;0.0458	within;Heterochrom/lo_HMEC;0.1111	within;Heterochrom/lo_NHEK;0.0531	within;Heterochrom/lo_NHLF;0.0476
3	38006750	38006782	32	0.0287356	CTDSPL	-	-	Derived	-	-	N.S	-	-	-	-	-	-	-	-	-	within;SE_07845;0.0003,within;SE_31470;0.0003,within;SE_37000;0.0003,within;SE_28599;0.0004,within;SE_27673;0.0005,within;SE_41818;0.0007,within;SE_23776;0.0004	-	-	within;CTCF_binding_CTCFBSDB2.0;0.0087	-	-	-	within;Heterochrom/lo_GM12878;0.0114	within;Weak_Txn_HUVEC;0.0114	within;Txn_Elongation_HMEC;0.0062	within;Txn_Elongation_NHEK;0.0114	within;Weak_Txn_NHLF;0.0114
3	38154941	38155075	134	0.45977	DLEC1	-	-	Derived	-	SINE,Alu,within,0.4769	N.S	-	-	-	-	-	-	-	-	-	-	-	-	within;CTCF_binding_CTCFBSDB2.0;0.004	-	-	-	within;Heterochrom/lo_GM12878;0.0068	within;Heterochrom/lo_HUVEC;0.0129	within;Heterochrom/lo_HMEC;0.0099	within;Heterochrom/lo_NHEK;0.012	within;Heterochrom/lo_NHLF;0.0353
3	39011493	39011529	36	0.149425	SCN11A	-	-	Derived	-	-	N.S	-	-	-	-	-	-	-	-	-	-	-	-	-	-	-	-	within;Repressed_GM12878;0.0051	within;Repressed_HUVEC;0.0043	within;Heterochrom/lo_HMEC;0.0022	within;Heterochrom/lo_NHEK;0.0016	within;Repressed_NHLF;0.0042
3	39541503	39541544	41	0.0114943	MOBP	-	-	Derived	-	LINE,L2,partial,0.3415	N.S	-	-	-	-	-	-	-	-	within;ELF1_141;0.1486,within;SPI1_450;0.1708,within;PU.1_349;0.1647	within;SE_07954;0.0005,within;SE_04940;0.0005,within;SE_06237;0.0006,within;SE_06971;0.0006	-	-	partial;CTCF_binding_CTCFBSDB2.0;0.0467,within;CTCF_binding_CTCFBSDB2.0;0.0148,within;CTCF_binding_CTCFBSDB2.0;0.0107,within;CTCF_binding_CTCFBSDB2.0;0.2733,partial;CTCF_binding_CTCFBSDB2.0;0.1959	partial;ENCSR000BGQ.spi1.gm12878; 0.2455	-	-	within;Repressed_GM12878;0.0059	within;Weak_Enhancer_HUVEC;0.0256	within;Repressed_HMEC;0.0137	within;Repressed_NHEK;0.0146	within;Repressed_NHLF;0.0073
3	40398167	40398316	149	0.0287356	-	-	-	Derived	-	LTR,ERVL,partial,0.6242	N.S	-	-	-	-	-	-	-	-	-	-	-	-	-	-	-	-	within;Heterochrom/lo_GM12878;0.0053	within;Heterochrom/lo_HUVEC;0.0029	within;Heterochrom/lo_HMEC;0.031	within;Heterochrom/lo_NHEK;0.0054	within;Heterochrom/lo_NHLF;0.0027
3	41297106	41297147	41	0.252874	ULK4	-	-	Derived	-	LINE,L1,within,0.0788	N.S	-	-	-	-	-	-	-	-	-	-	-	-	within;CTCF_binding_CTCFBSDB2.0;0.0002	-	-	-	within;Heterochrom/lo_GM12878;0.0005	within;Heterochrom/lo_HUVEC;0.0024	within;Heterochrom/lo_HMEC;0.0036	within;Heterochrom/lo_NHEK;0.0021	within;Heterochrom/lo_NHLF;0.0047
3	41336681	41337229	548	0.0517241	ULK4	-	-	Derived	-	LINE,L1,within,0.4038	N.S	-	-	-	-	-	-	-	-	-	-	-	-	-	-	-	-	within;Heterochrom/lo_GM12878;0.0073	within;Heterochrom/lo_HUVEC;0.0498	within;Heterochrom/lo_HMEC;0.02	within;Heterochrom/lo_NHEK;0.0094	within;Heterochrom/lo_NHLF;0.0106
3	41416818	41418409	1591	0.045977	ULK4	-	-	Derived	-	LINE,L1,partial,0.6826;LINE,L1,partial,0.3174	N.S	-	-	-	-	-	-	-	-	-	-	-	-	-	-	-	-	within;Heterochrom/lo_GM12878;0.0103	within;Heterochrom/lo_HUVEC;0.0115	within;Heterochrom/lo_HMEC;0.0201	within;Heterochrom/lo_NHEK;0.017	within;Heterochrom/lo_NHLF;0.0186
3	45831052	45831105	53	0.666667	SLC6A20	-	-	Derived	-	LINE,L1,within,0.1726	Causal	ILMN_1687986	SLC6A20	3.27622	0.00155693	0.602646	0.0367814	0.00155693	-	within;SETDB1_476;0.0813,partial;KAP1_280;0.0249,within;SETDB1_458;0.0582	within;SE_28470;0.002,within;SE_29193;0.002	-	-	-	-	-	-	within;Repressed_GM12878;0.0019	within;Repressed_HUVEC;0.0029	within;Heterochrom/lo_HMEC;0.0147	within;Repressed_NHEK;0.0019	within;Repressed_NHLF;0.0015
3	45909454	45909582	128	0.0114943	LZTFL1	-	-	Derived	-	LINE,L1,partial,0.0312	N.S	-	-	-	-	-	-	-	-	partial;FOXM1_233; 0.0135	within;SE_55126;0.0018,within;SE_25517;0.0075,within;SE_30921;0.0013	-	-	-	-	-	-	within;Weak_Enhancer_GM12878;0.064	within;Repressed_HUVEC;0.0067	within;Heterochrom/lo_HMEC;0.0116	within;Repressed_NHEK;0.008	within;Repressed_NHLF;0.0029
3	46925556	46925597	41	0.0114943	PTH1R	-	-	Derived	-	-	N.S	-	-	-	-	-	-	-	-	within;EZH2_513;0.0301	-	-	-	-	-	-	-	within;Repressed_GM12878;0.0205	within;Repressed_HUVEC;0.005	within;Repressed_HMEC;0.0228	within;Repressed_NHEK;0.0046	within;Repressed_NHLF;0.005
3	47019994	47020112	118	0.87931	CCDC12	-	-	Derived	-	SINE,MIR,partial,0.4407	Causal	ILMN_1701191	LOC653729	3.19669	0.00199124	0.655595	0.0597142	0.00398247	QT_interval;PMID_24952745;rs17784882;0.00000003	-	within;SE_60850;0.0018,within;SE_50160;0.0018,within;SE_31407;0.0018,within;SE_28630;0.0019,within;SE_48684;0.002,within;SE_41619;0.0019,within;SE_16650;0.0028,within;SE_40617;0.0016,within;SE_18708;0.0017,within;SE_13638;0.0018,within;SE_52388;0.0019,within;SE_20061;0.0018,within;SE_40007;0.0047,within;SE_14564;0.0016,within;SE_62445;0.0018,within;SE_23114;0.0018,within;SE_47478;0.0023,within;SE…	-	-	-	-	within;SE_32585;0.0018	-	within;Strong_Enhancer_GM12878;0.1475	within;Weak_Enhancer_HUVEC;0.118	within;Weak_Txn_HMEC;0.1475	within;Weak_Enhancer_NHEK;0.1967	within;Weak_Enhancer_NHLF;0.1475
3	47490668	47493440	2772	0.695402	SCAP	-	-	Derived	-	LINE,L2,partial,0.0588;LINE,L1,partial,0.2688;SINE,Alu,cover,9.8298;LTR,ERVL,cover,55.44;SINE,Alu,cover,9.302;LINE,L1,cover,18.3576;SINE,Alu,cover,9.24;LTR,ERVL,cover,37.4595;SINE,Alu,cover,9.4608	Causal	ILMN_1724990	TMEM103	3.00208	0.0035764	0.798688	0.117737	0.0071528	-	-	-	-	-	-	-	-	-	within;Weak_Txn_GM12878;0.5133	within;Weak_Txn_HUVEC;0.1155	within;Heterochrom/lo_HMEC;0.2567	within;Weak_Txn_NHEK;0.1414	within;Heterochrom/lo_NHLF;0.0936
3	49234667	49234837	170	0.195402	-	-	-	Derived	-	SINE,Alu,partial,0.5412;SINE,Alu,partial,0.3294	N.S	-	-	-	-	-	-	-	-	-	-	-	-	-	-	-	-	within;Heterochrom/lo_GM12878;0.0026	within;Heterochrom/lo_HUVEC;0.0274	within;Heterochrom/lo_HMEC;0.0069	within;Heterochrom/lo_NHEK;0.0066	within;Heterochrom/lo_NHLF;0.0283
3	49399752	49399786	34	0.0229885	RHOA	-	-	Derived	-	-	N.S	-	-	-	-	-	-	-	-	-	within;SE_13462;0.0014,within;SE_18986;0.0006	-	-	within;CTCF_binding_CTCFBSDB2.0;0.0032	-	-	-	within;Txn_Elongation_GM12878;0.0085	within;Txn_Elongation_HUVEC;0.0047	within;Txn_Elongation_HMEC;0.0021	within;Txn_Elongation_NHEK;0.0021	within;Txn_Transition_NHLF;0.0189
3	50443370	50444820	1450	0.0632184	CACNA2D2	-	-	Derived	simple_repeat,cover,26.3636,trf;simple_repeat,cover,32.9545,trf;simple_repeat,cover,37.1795,trf	Simple_repeat,Simple_repeat,cover,4.3807	N.S	-	-	-	-	-	-	-	-	-	-	-	-	-	overlap;ENCSR000BGF.rest.gm12878;12.5,partial;ENCSR000BGF.rest.gm12878;0.2608	-	-	within;Heterochrom/lo_GM12878;0.2014	within;Heterochrom/lo_HUVEC;0.0368	within;Repressed_HMEC;0.1098	within;Repressed_NHEK;0.0704	within;Heterochrom/lo_NHLF;0.1368
3	54241169	54241556	387	0.310345	CACNA2D3	-	-	Derived	-	SINE,MIR,cover,2.162;LTR,ERVL-MaLR,partial,0.124	N.S	-	-	-	-	-	-	-	-	partial;CTCF_292;0.2881,partial;RAD21_215;0.1917,partial;SIX5_336;0.3482,partial;ZNF143_1000;0.4167,partial;SIX5_379;0.4357,partial;CTCF_94;0.2227	-	-	-	partial;CTCF_binding_CTCFBSDB2.0;0.0163,partial;CTCF_binding_CTCFBSDB2.0;0.2428,partial;CTCF_binding_CTCFBSDB2.0;0.0067	partial;ENCSR000BJE.six5.gm12878;0.392	-	-	within;Heterochrom/lo_GM12878;0.0025	within;Heterochrom/lo_HUVEC;0.0016	within;Heterochrom/lo_HMEC;0.0018	within;Heterochrom/lo_NHEK;0.0017	within;Heterochrom/lo_NHLF;0.0033
3	55972106	55972379	273	0.045977	ERC2	-	-	Derived	-	-	N.S	-	-	-	-	-	-	-	-	-	-	-	-	-	-	-	-	within;Heterochrom/lo_GM12878;0.0085	within;Heterochrom/lo_HUVEC;0.0068	within;Heterochrom/lo_HMEC;0.0027	within;Heterochrom/lo_NHEK;0.0091	within;Heterochrom/lo_NHLF;0.007
3	56604700	56604955	255	0.810345	CCDC66	-	-	Derived	-	SINE,MIR,cover,2.7128;SINE,Alu,partial,0.3412	N.S	-	-	-	-	-	-	-	-	-	-	-	-	-	-	-	-	within;Weak_Txn_GM12878;0.0109	within;Weak_Txn_HUVEC;0.0105	within;Txn_Elongation_HMEC;0.019	within;Weak_Txn_NHEK;0.051	within;Weak_Txn_NHLF;0.007
3	57003271	57003433	162	0.356322	ARHGEF3	-	-	Derived	-	LINE,L1,partial,0.6049	N.S	-	-	-	-	-	-	-	-	-	-	-	-	-	-	-	-	within;Heterochrom/lo_GM12878;0.0386	within;Heterochrom/lo_HUVEC;0.0045	within;Heterochrom/lo_HMEC;0.0048	within;Heterochrom/lo_NHEK;0.0063	within;Heterochrom/lo_NHLF;0.0079
3	57537693	57538058	365	0.235632	-	-	-	Derived	-	SINE,Alu,partial,0.2;SINE,Alu,partial,0.8	N.S	-	-	-	-	-	-	-	-	-	-	-	-	-	-	-	-	within;Heterochrom/lo_GM12878;0.0397	within;Heterochrom/lo_HUVEC;0.0406	within;Heterochrom/lo_HMEC;0.0397	within;Weak_Txn_NHEK;0.0358	within;Heterochrom/lo_NHLF;0.0344
3	58534779	58537324	2545	0.287356	-	-	-	Ancestral	simple_repeat,cover,13.3947,trf;simple_repeat,cover,11.4126,trf;simple_repeat,cover,5.3021,trf;simple_repeat,cover,68.7838,trf;simple_repeat,cover,5.1207,trf;simple_repeat,cover,5.7191,trf;simple_repeat,cover,5.2045,trf;simple_repeat,cover,25.45,trf;simple_repeat,cover,33.0519,trf;simple_repeat,cover,19.4275,trf	LINE,L1,cover,31.8125;LTR,ERV1,cover,46.2727;LINE,L1,partial,0.0008;Simple_repeat,Simple_repeat,cover,68.7838;Other,Other,cover,2.4448;SINE,Alu,cover,8.2097;Other,Other,cover,2.5811	N.S	-	-	-	-	-	-	-	-	partial;SETDB1_325; 0.238,partial;SETDB1_311; 0.0867	-	-	-	-	-	-	-	within;Heterochrom/lo_GM12878;0.0936	within;Heterochrom/lo_HUVEC;0.1126	within;Heterochrom/lo_HMEC;0.106	within;Heterochrom/lo_NHEK;0.1611	within;Heterochrom/lo_NHLF;0.1591
3	59342433	59342480	47	0.0229885	-	-	-	Derived	-	LINE,L1,within,0.0076	N.S	-	-	-	-	-	-	-	-	-	-	-	-	-	-	-	-	within;Heterochrom/lo_GM12878;0.0018	within;Heterochrom/lo_HUVEC;0.0002	within;Heterochrom/lo_HMEC;0.0015	within;Heterochrom/lo_NHEK;0.0008	within;Heterochrom/lo_NHLF;0.0006
3	59372777	59377365	4588	0.0114943	-	-	-	Derived	-	LINE,L1,cover,10.3567;LINE,L1,cover,31.0;LINE,L1,cover,5.2615;LINE,L1,partial,0.0111;LINE,L2,cover,74.0;LINE,L1,cover,32.0839;SINE,Alu,cover,15.1921;LTR,ERVL-MaLR,cover,8.7725;SINE,Alu,cover,14.6581	N.S	-	-	-	-	-	-	-	-	overlap;BATF_241;21.2407,overlap;EP300_148;12.4,overlap;EBF1_309;14.519,overlap;PU.1_1000;18.8033,overlap;SPI1_1000;17.9219,overlap;EBF_100;17.3788,overlap;BATF_332;19.4407,overlap;FOS_304;16.1549,overlap;RUNX3_655;20.9498,overlap;IKZF1_522;7.7763,overlap;CTCF_175;14.4277	partial;SE_59556;0.1995	-	-	partial;CTCF_binding_CTCFBSDB2.0;0.9344,overlap;CTCF_binding_CTCFBSDB2.0;30.5867,overlap;CTCF_binding_CTCFBSDB2.0;80.4912	overlap;ENCSR000BQT.tcf3.gm12878;44.1154,overlap;ENCSR897MMC.junb.gm12878;5.852,overlap;ENCSR000BUF.creb1.gm12878;40.9643,overlap;ENCSR860UHK.cbfb.gm12878;32.3099,overlap;ENCSR000BGQ.spi1.gm12878;6.8274,overlap;ENCSR000BUF.creb1.gm12878;43.6952,overlap;ENCSR000BRI.runx3.gm12878;5.9124,partial;ENCSR412QBS.tardbp.gm12878;0.272,overlap;ENCSR000BHA.bcl11a.gm12878;28.675,overlap;ENCSR000BRN.nfic.gm128…	-	overlap;Open_chromatin_GM12878;11.109	overlap;Strong_Enhancer_GM12878;1.6386,partial;Strong_Enhancer_GM12878;0.305,partial;Weak_Txn_GM12878; 0.8025	within;Heterochrom/lo_HUVEC;0.0185	partial;Weak_Txn_HMEC; 0.5228,overlap;Weak_Enhancer_HMEC;11.47,partial;Heterochrom/lo_HMEC;0.0482	overlap;Weak_Enhancer_NHEK;11.47,partial;Heterochrom/lo_NHEK; 0.0911,partial;Heterochrom/lo_NHEK;0.0198,overlap;Weak_Enhancer_NHEK;22.94	within;Heterochrom/lo_NHLF;0.0554
3	59377954	59378021	67	0.350575	-	-	-	Derived	-	LINE,L1,within,0.0796	N.S	-	-	-	-	-	-	-	-	within;RELA_166;0.1811	-	-	-	-	within;ENCSR199WXF.eed.gm12878;0.2401	-	-	partial;Weak_Enhancer_GM12878;0.03,partial;Heterochrom/lo_GM12878; 0.0062	within;Heterochrom/lo_HUVEC;0.0003	within;Weak_Txn_HMEC;0.0146	within;Heterochrom/lo_NHEK;0.0023	within;Heterochrom/lo_NHLF;0.0008
3	60545760	60545823	63	0.045977	FHIT	-	-	Derived	-	-	N.S	-	-	-	-	-	-	-	-	-	within;SE_59748;0.0011	-	-	within;CTCF_binding_CTCFBSDB2.0;0.3073	-	-	-	within;Heterochrom/lo_GM12878;0.0007	within;Heterochrom/lo_HUVEC;0.0002	within;Heterochrom/lo_HMEC;0.0038	within;Heterochrom/lo_NHEK;0.0038	within;Heterochrom/lo_NHLF;0.0005
3	61158391	61158438	47	0.33908	FHIT	-	-	Derived	-	-	N.S	-	-	-	-	-	-	-	-	partial;CTCF_751; 0.0364,within;CTCF_808;0.1302	-	-	-	within;CTCF_binding_CTCFBSDB2.0;0.1497,partial;CTCF_binding_CTCFBSDB2.0;0.26,within;CTCF_binding_CTCFBSDB2.0;0.0437,partial;CTCF_binding_CTCFBSDB2.0;0.1159,partial;CTCF_binding_CTCFBSDB2.0;0.1012,within;CTCF_binding_CTCFBSDB2.0;0.1149,within;CTCF_binding_CTCFBSDB2.0;0.0693,within;CTCF_binding_CTCFBSDB2.0;0.1324,partial;CTCF_binding_CTCFBSDB2.0;0.12	partial;ENCSR000BRI.runx3.gm12878; 0.0746	-	-	within;Strong_Enhancer_GM12878;0.235	within;Heterochrom/lo_HUVEC;0.0002	within;Heterochrom/lo_HMEC;0.0002	within;Heterochrom/lo_NHEK;0.0005	within;Heterochrom/lo_NHLF;0.0002
3	61405249	61405297	48	0.0287356	-	-	-	Derived	-	LTR,ERVL-MaLR,within,0.095	N.S	-	-	-	-	-	-	-	-	-	-	-	-	-	-	-	-	within;Weak_Txn_GM12878;0.01	within;Heterochrom/lo_HUVEC;0.0003	within;Heterochrom/lo_HMEC;0.0003	within;Heterochrom/lo_NHEK;0.0007	within;Heterochrom/lo_NHLF;0.0007
3	61475049	61475371	322	0.373563	-	-	-	Ancestral	simple_repeat,cover,10.0625,trf	SINE,Alu,cover,1.0387	N.S	-	-	-	-	-	-	-	-	-	-	-	-	-	-	-	-	within;Heterochrom/lo_GM12878;0.0032	within;Heterochrom/lo_HUVEC;0.0023	within;Heterochrom/lo_HMEC;0.0022	within;Heterochrom/lo_NHEK;0.0056	within;Heterochrom/lo_NHLF;0.0043
3	62868116	62868153	37	0.045977	-	-	-	Derived	-	-	N.S	-	-	-	-	-	-	-	-	-	within;SE_33208;0.0099	-	-	-	within;ENCSR597VGC.etv6.gm12878;0.0166	-	-	within;Heterochrom/lo_GM12878;0.0001	within;Heterochrom/lo_HUVEC;0.0002	within;Heterochrom/lo_HMEC;0.0042	within;Heterochrom/lo_NHEK;0.0002	within;Heterochrom/lo_NHLF;0.0015
3	63134857	63135309	452	0.166667	-	-	-	Derived	simple_repeat,cover,18.08,trf	LINE,L2,partial,0.0111;LINE,L2,cover,2.3061	N.S	-	-	-	-	-	-	-	-	-	-	-	-	-	partial;ENCSR597VGC.etv6.gm12878; 0.6607,within;ENCSR679FAB.rnf2.gm12878;0.5736	-	-	within;Heterochrom/lo_GM12878;0.0014	within;Heterochrom/lo_HUVEC;0.0029	within;Heterochrom/lo_HMEC;0.0096	within;Heterochrom/lo_NHEK;0.0047	within;Heterochrom/lo_NHLF;0.0017
3	63881924	63881965	41	0.431034	ATXN7	-	-	Derived	-	Low_complexity,Low_complexity,partial,0.0488	N.S	-	-	-	-	-	-	-	-	-	within;SE_09443;0.0003	-	-	-	-	-	-	partial;Strong_Enhancer_GM12878;0.18,partial;Weak_Enhancer_GM12878; 0.025	within;Weak_Txn_HUVEC;0.0032	within;Weak_Txn_HMEC;0.0073	within;Weak_Txn_NHEK;0.0037	within;Weak_Txn_NHLF;0.0512
3	67813771	67813814	43	0.0747126	-	-	-	Derived	-	LINE,L1,within,0.009	N.S	-	-	-	-	-	-	-	-	-	-	-	-	-	-	-	-	within;Heterochrom/lo_GM12878;0.0004	within;Heterochrom/lo_HUVEC;0.0006	within;Heterochrom/lo_HMEC;0.0003	within;Heterochrom/lo_NHEK;0.0005	within;Heterochrom/lo_NHLF;0.0004
3	68634771	68640253	5482	0.91954	-	-	-	Derived	-	LINE,L1,cover,67.679;DNA,hAT-Charlie,cover,43.1654;LINE,L2,cover,7.2802;LTR,ERVL-MaLR,cover,10.834;Low_complexity,Low_complexity,cover,91.3667;LINE,L1,partial,0.3024;SINE,Alu,cover,18.774	N.S	-	-	-	-	-	-	-	-	-	-	-	-	overlap;CTCF_binding_CTCFBSDB2.0;68.525	-	-	-	within;Heterochrom/lo_GM12878;0.0224	within;Heterochrom/lo_HUVEC;0.0132	within;Heterochrom/lo_HMEC;0.0132	within;Heterochrom/lo_NHEK;0.0226	within;Heterochrom/lo_NHLF;0.0284
3	68739689	68747863	8174	0.0402299	-	-	-	Derived	simple_repeat,cover,143.4035,trf;simple_repeat,cover,157.1923,trf	DNA?,DNA?,cover,82.5657;DNA,hAT-Charlie,cover,31.6822;SINE,Alu,partial,0.0039;Simple_repeat,Simple_repeat,cover,185.7727;SINE,MIR,cover,55.9863;LINE,L1,cover,12.4604;SINE,Alu,cover,27.6149;SINE,Alu,cover,36.1681;LINE,L1,cover,18.4099;Simple_repeat,Simple_repeat,cover,302.7407;DNA,hAT-Charlie,cover,29.2975;LINE,L1,cover,48.0824;LINE,L1,cover,40.4653;DNA,hAT-Charlie,cover,38.9238;SINE,Alu,cover,27.…	N.S	-	-	-	-	-	-	-	-	-	-	-	-	-	-	-	-	within;Heterochrom/lo_GM12878;0.0492	within;Heterochrom/lo_HUVEC;0.0197	within;Heterochrom/lo_HMEC;0.0197	within;Heterochrom/lo_NHEK;0.0533	within;Heterochrom/lo_NHLF;0.0531
3	68887909	68887957	48	0.0172414	FAM19A4	-	-	Derived	-	DNA,hAT-Charlie,partial,0.0833;LINE,L2,partial,0.9167	N.S	-	-	-	-	-	-	-	-	-	-	-	-	-	-	-	-	within;Heterochrom/lo_GM12878;0.0009	within;Heterochrom/lo_HUVEC;0.0009	within;Heterochrom/lo_HMEC;0.0014	within;Heterochrom/lo_NHEK;0.0011	within;Heterochrom/lo_NHLF;0.0009
3	68890205	68890495	290	0.212644	FAM19A4	-	-	Ancestral	simple_repeat,partial,0.0759,trf	SINE,Alu,partial,0.9655	N.S	-	-	-	-	-	-	-	-	-	-	-	-	-	-	-	-	within;Heterochrom/lo_GM12878;0.0053	within;Heterochrom/lo_HUVEC;0.0053	within;Heterochrom/lo_HMEC;0.0085	within;Heterochrom/lo_NHEK;0.0065	within;Heterochrom/lo_NHLF;0.0053
3	69415601	69415649	48	0.0804598	FRMD4B	-	-	Derived	-	LINE,L1,partial,0.1458;snRNA,snRNA,partial,0.7917	N.S	-	-	-	-	-	-	-	-	-	within;SE_07853;0.0004,within;SE_25490;0.0008	-	-	-	-	-	-	within;Weak_Txn_GM12878;0.024	within;Weak_Txn_HUVEC;0.016	within;Weak_Txn_HMEC;0.024	within;Weak_Txn_NHEK;0.0185	within;Weak_Txn_NHLF;0.0096
3	70013475	70013887	412	0.58046	MITF	-	-	Derived	-	LINE,L1,partial,0.5898	N.S	-	-	-	-	-	-	-	-	-	within;SE_07313;0.0086	-	-	-	-	-	-	within;Heterochrom/lo_GM12878;0.0036	within;Heterochrom/lo_HUVEC;0.0162	within;Heterochrom/lo_HMEC;0.0086	within;Heterochrom/lo_NHEK;0.0049	within;Weak_Txn_NHLF;0.0438
3	70818025	70818306	281	0.0517241	-	-	-	Derived	-	LINE,L1,within,0.2248	N.S	-	-	-	-	-	-	-	-	-	-	-	-	within;CTCF_binding_CTCFBSDB2.0;0.0016	-	-	-	within;Heterochrom/lo_GM12878;0.0007	within;Heterochrom/lo_HUVEC;0.0207	within;Heterochrom/lo_HMEC;0.0094	within;Heterochrom/lo_NHEK;0.0169	within;Heterochrom/lo_NHLF;0.0265
3	71535180	71535446	266	0.045977	FOXP1	-	-	Derived	-	SINE,MIR,partial,0.8684	N.S	-	-	-	-	-	-	-	-	-	within;SE_10856;0.0015,within;SE_17460;0.0073,within;SE_12176;0.0171,within;SE_15912;0.0159,within;SE_09191;0.0016,within;SE_21547;0.0149,partial;SE_16818;0.0002,within;SE_18589;0.0075,within;SE_21991;0.013	-	-	within;CTCF_binding_CTCFBSDB2.0;0.0133	-	-	-	within;Heterochrom/lo_GM12878;0.007	within;Weak_Txn_HUVEC;0.0101	within;Heterochrom/lo_HMEC;0.0092	within;Weak_Txn_NHEK;0.0251	within;Heterochrom/lo_NHLF;0.0081
3	71953739	71953854	115	0.0804598	-	-	-	Derived	-	LTR,ERVL,partial,0.9826	N.S	-	-	-	-	-	-	-	-	-	-	-	-	-	-	-	-	within;Repressed_GM12878;0.0288	within;Heterochrom/lo_HUVEC;0.0046	within;Heterochrom/lo_HMEC;0.0174	within;Repressed_NHEK;0.023	within;Heterochrom/lo_NHLF;0.025
3	72379711	72380006	295	0.804598	-	-	-	Unknown	simple_repeat,partial,0.0814,trf	SINE,MIR,partial,0.0508;SINE,Alu,partial,0.9492	N.S	-	-	-	-	-	-	-	-	-	-	-	-	-	-	-	-	within;Heterochrom/lo_GM12878;0.0234	within;Repressed_HUVEC;0.017	within;Heterochrom/lo_HMEC;0.0234	within;Heterochrom/lo_NHEK;0.0447	within;Repressed_NHLF;0.0197
3	74387373	74387442	69	0.0114943	CNTN3	-	-	Derived	-	-	N.S	-	-	-	-	-	-	-	-	-	-	-	-	-	-	-	-	within;Heterochrom/lo_GM12878;0.0009	within;Heterochrom/lo_HUVEC;0.0009	within;Txn_Elongation_HMEC;0.115	within;Heterochrom/lo_NHEK;0.0009	within;Heterochrom/lo_NHLF;0.0009
3	74802807	74802840	33	0.0114943	-	-	-	Derived	-	-	N.S	-	-	-	-	-	-	-	-	-	-	-	-	-	-	-	-	within;Heterochrom/lo_GM12878;0.0001	within;Heterochrom/lo_HUVEC;0.0001	within;Heterochrom/lo_HMEC;0.0003	within;Heterochrom/lo_NHEK;0.0001	within;Heterochrom/lo_NHLF;0.0001
3	75367120	75367200	80	0.0229885	-	-	-	Derived	-	Unknown,Unknown,partial,0.525	N.S	-	-	-	-	-	-	-	-	-	-	-	-	-	-	-	-	within;Heterochrom/lo_GM12878;0.0019	within;Heterochrom/lo_HUVEC;0.0009	within;Heterochrom/lo_HMEC;0.0012	within;Heterochrom/lo_NHEK;0.0028	within;Repressed_NHLF;0.0025
3	75501273	75501344	71	0.431034	-	-	-	Derived	-	-	N.S	-	-	-	-	-	-	-	-	-	-	-	-	-	-	-	-	within;Heterochrom/lo_GM12878;0.0011	within;Heterochrom/lo_HUVEC;0.0007	within;Heterochrom/lo_HMEC;0.0011	within;Repressed_NHEK;0.0209	within;Heterochrom/lo_NHLF;0.0051
3	77132627	77132794	167	0.0344828	ROBO2	-	-	Derived	-	LINE,L2,partial,0.5808	N.S	-	-	-	-	-	-	-	-	-	-	-	-	-	-	-	-	within;Heterochrom/lo_GM12878;0.0032	within;Heterochrom/lo_HUVEC;0.0036	within;Heterochrom/lo_HMEC;0.0049	within;Heterochrom/lo_NHEK;0.005	within;Heterochrom/lo_NHLF;0.0108
3	78443659	78443692	33	0.925287	-	-	-	Derived	-	SINE,Alu,within,0.1071	N.S	-	-	-	-	-	-	-	-	-	-	-	-	-	-	-	-	within;Heterochrom/lo_GM12878;0.0001	within;Heterochrom/lo_HUVEC;0.0001	within;Heterochrom/lo_HMEC;0.0002	within;Heterochrom/lo_NHEK;0.0001	within;Heterochrom/lo_NHLF;0.0001
3	78686213	78686259	46	0.0344828	ROBO1	-	-	Unknown	-	Low_complexity,Low_complexity,partial,0.0217	N.S	-	-	-	-	-	-	-	-	-	-	-	-	-	-	-	-	within;Heterochrom/lo_GM12878;0.0001	within;Heterochrom/lo_HUVEC;0.0002	within;Weak_Txn_HMEC;0.0015	within;Weak_Txn_NHEK;0.007	within;Weak_Txn_NHLF;0.0011
3	78779419	78779718	299	0.413793	ROBO1	-	-	Derived	-	-	N.S	-	-	-	-	-	-	-	-	-	-	-	-	-	-	-	-	within;Heterochrom/lo_GM12878;0.0039	within;Heterochrom/lo_HUVEC;0.009	within;Heterochrom/lo_HMEC;0.0415	within;Weak_Txn_NHEK;0.0623	within;Heterochrom/lo_NHLF;0.0096
3	81196542	81202936	6394	0.0172414	-	-	-	Derived	simple_repeat,cover,91.3429,trf;simple_repeat,cover,118.4074,trf;simple_repeat,cover,228.3571,trf;simple_repeat,cover,87.589,trf;simple_repeat,cover,110.2414,trf	LINE,L2,partial,0.0353;SINE,Alu,cover,20.6258;SINE,Alu,cover,50.3465;DNA,hAT-Charlie,cover,30.5933;SINE,Alu,cover,34.75;SINE,Alu,cover,87.589;LTR,ERVL-MaLR,cover,32.6224;DNA,hAT-Charlie,cover,355.2222;Low_complexity,Low_complexity,cover,177.6111	N.S	-	-	-	-	-	-	-	-	overlap;FOS_128;15.985,overlap;MAFK_192;26.6417,overlap;FOS_198;24.5923,overlap;STAT3_135;20.2342	-	-	-	-	-	-	-	within;Heterochrom/lo_GM12878;0.0524	overlap;Weak_Enhancer_HUVEC;15.985,partial;Weak_Enhancer_HUVEC; 0.0433,partial;Heterochrom/lo_HUVEC;0.1292	within;Heterochrom/lo_HMEC;0.0104	within;Heterochrom/lo_NHEK;0.019	within;Heterochrom/lo_NHLF;0.0201
3	81346066	81346380	314	0.66092	-	-	-	Ancestral	-	SINE,Alu,partial,0.9522	N.S	-	-	-	-	-	-	-	-	-	-	-	-	-	-	-	-	within;Heterochrom/lo_GM12878;0.0025	within;Heterochrom/lo_HUVEC;0.0266	within;Heterochrom/lo_HMEC;0.0054	within;Heterochrom/lo_NHEK;0.0057	within;Heterochrom/lo_NHLF;0.0183
3	81907493	81907812	319	0.988506	-	-	-	Ancestral	simple_repeat,partial,0.0721,trf	SINE,Alu,partial,0.9561	N.S	-	-	-	-	-	-	-	-	-	-	-	-	-	-	-	-	within;Heterochrom/lo_GM12878;0.0099	within;Heterochrom/lo_HUVEC;0.0035	within;Heterochrom/lo_HMEC;0.0022	within;Heterochrom/lo_NHEK;0.0023	within;Heterochrom/lo_NHLF;0.021
3	82373111	82373218	107	0.310345	-	-	-	Derived	-	LTR,ERV1,within,0.1313	N.S	-	-	-	-	-	-	-	-	-	-	-	-	-	-	-	-	within;Heterochrom/lo_GM12878;0.0031	within;Heterochrom/lo_HUVEC;0.0004	within;Heterochrom/lo_HMEC;0.0006	within;Heterochrom/lo_NHEK;0.0006	within;Heterochrom/lo_NHLF;0.0004
3	82868836	82872876	4040	0.0804598	-	-	-	Derived	simple_repeat,cover,161.6,trf	Low_complexity,Low_complexity,cover,122.4242;Low_complexity,Low_complexity,cover,79.2157;SINE,Alu,cover,13.2459;LTR,ERV1,cover,50.5;SINE,Alu,cover,13.2895;LINE,L2,cover,20.2;LINE,L2,cover,16.7635;SINE,Alu,partial,0.0151	N.S	-	-	-	-	-	-	-	-	overlap;FOXA2_157;13.931,overlap;FOXA1_(SC-101058)_159;14.963,overlap;FOXA1_(C-20)_413;30.8397,overlap;FOXA1_528;13.4667	-	-	-	overlap;CTCF_binding_CTCFBSDB2.0;12.3926,overlap;CTCF_binding_CTCFBSDB2.0;17.265	-	-	-	within;Heterochrom/lo_GM12878;0.0133	within;Heterochrom/lo_HUVEC;0.0055	within;Heterochrom/lo_HMEC;0.0058	within;Heterochrom/lo_NHEK;0.0096	within;Heterochrom/lo_NHLF;0.0052
3	82936657	82936957	300	0.982759	-	-	-	Ancestral	simple_repeat,cover,7.1429,trf;simple_repeat,cover,6.6667,trf	LINE,L1,cover,1.1236;Simple_repeat,Simple_repeat,cover,10.3448	N.S	-	-	-	-	-	-	-	-	-	-	-	-	-	-	-	-	partial;Heterochrom/lo_GM12878;0.0002,partial;Heterochrom/lo_GM12878; 0.0001,overlap;Insulator_GM12878;1.5	within;Heterochrom/lo_HUVEC;0.0004	within;Heterochrom/lo_HMEC;0.0004	within;Heterochrom/lo_NHEK;0.0007	within;Heterochrom/lo_NHLF;0.0004
3	83828246	83828294	48	1	-	-	-	Derived	-	-	N.S	-	-	-	-	-	-	-	-	-	-	-	-	-	-	-	-	within;Heterochrom/lo_GM12878;0.0002	within;Heterochrom/lo_HUVEC;0.0001	within;Heterochrom/lo_HMEC;0.0003	within;Heterochrom/lo_NHEK;0.0001	within;Heterochrom/lo_NHLF;0.0003
3	83853116	83855349	2233	0.994253	-	-	-	Ancestral	-	LINE,L1,cover,1.009	N.S	-	-	-	-	-	-	-	-	-	-	-	-	-	-	-	-	within;Heterochrom/lo_GM12878;0.016	within;Heterochrom/lo_HUVEC;0.0054	within;Heterochrom/lo_HMEC;0.0152	within;Heterochrom/lo_NHEK;0.0059	within;Heterochrom/lo_NHLF;0.0126
3	84104943	84107384	2441	0.563218	-	-	-	Derived	-	Low_complexity,Low_complexity,cover,35.3768;LINE,L2,partial,0.2294;LINE,L1,partial,0.5051	N.S	-	-	-	-	-	-	-	-	-	-	-	-	-	partial;ENCSR000BGQ.spi1.gm12878;0.1653	-	-	within;Heterochrom/lo_GM12878;0.0139	within;Heterochrom/lo_HUVEC;0.0082	within;Heterochrom/lo_HMEC;0.0197	within;Heterochrom/lo_NHEK;0.0357	within;Heterochrom/lo_NHLF;0.0086
3	85382642	85382672	30	0.0344828	CADM2	-	-	Derived	-	-	N.S	-	-	-	-	-	-	-	-	-	-	-	-	-	-	-	-	within;Heterochrom/lo_GM12878;0.0014	within;Heterochrom/lo_HUVEC;0.0008	within;Heterochrom/lo_HMEC;0.0014	within;Heterochrom/lo_NHEK;0.0014	within;Heterochrom/lo_NHLF;0.0008
3	86213404	86213720	316	0.41954	-	-	-	Derived	-	SINE,MIR,partial,0.0063;LTR,ERV1,partial,0.9241	N.S	-	-	-	-	-	-	-	-	-	-	-	-	-	-	-	-	within;Heterochrom/lo_GM12878;0.0015	within;Heterochrom/lo_HUVEC;0.0007	within;Heterochrom/lo_HMEC;0.0006	within;Heterochrom/lo_NHEK;0.0007	within;Heterochrom/lo_NHLF;0.0015
3	86895989	86896051	62	0.0114943	-	-	-	Derived	-	-	N.S	-	-	-	-	-	-	-	-	-	-	-	-	-	-	-	-	within;Heterochrom/lo_GM12878;0.0002	within;Heterochrom/lo_HUVEC;0.0002	within;Heterochrom/lo_HMEC;0.0005	within;Heterochrom/lo_NHEK;0.0005	within;Weak_Txn_NHLF;0.0182
3	86922290	86922364	74	0.494253	-	-	-	Derived	-	LINE,L1,within,0.0129	N.S	-	-	-	-	-	-	-	-	-	-	-	-	-	-	-	-	within;Heterochrom/lo_GM12878;0.0003	within;Heterochrom/lo_HUVEC;0.0003	within;Heterochrom/lo_HMEC;0.0006	within;Heterochrom/lo_NHEK;0.0006	within;Heterochrom/lo_NHLF;0.0045
3	87446617	87446782	165	0.0747126	-	-	-	Derived	-	-	N.S	-	-	-	-	-	-	-	-	partial;FOS_278;0.3475,partial;JUN_490;0.4155,partial;GATA2_125;0.1982,partial;c-Fos_459;0.4709,partial;c-Jun_578;0.4601	-	-	-	-	-	-	-	within;Heterochrom/lo_GM12878;0.0034	partial;Strong_Enhancer_HUVEC; 0.36,partial;Strong_Enhancer_HUVEC;0.0775	within;Heterochrom/lo_HMEC;0.0059	within;Heterochrom/lo_NHEK;0.0034	within;Heterochrom/lo_NHLF;0.0034
3	87482523	87482606	83	0.143678	-	-	-	Derived	-	LTR,ERV1,partial,0.3133	N.S	-	-	-	-	-	-	-	-	partial;STAT3_128; 0.0739,partial;STAT3_194; 0.1139	-	-	-	-	-	-	-	within;Heterochrom/lo_GM12878;0.0009	within;Heterochrom/lo_HUVEC;0.0009	within;Weak_Txn_HMEC;0.0296	within;Heterochrom/lo_NHEK;0.0008	within;Heterochrom/lo_NHLF;0.0009
3	94949765	94949887	122	0.0172414	-	-	-	Derived	-	Low_complexity,Low_complexity,cover,2.9048	N.S	-	-	-	-	-	-	-	-	-	-	-	-	-	-	-	-	within;Heterochrom/lo_GM12878;0.0003	within;Heterochrom/lo_HUVEC;0.0004	within;Heterochrom/lo_HMEC;0.0003	within;Heterochrom/lo_NHEK;0.0004	within;Heterochrom/lo_NHLF;0.0005
3	94954646	94954677	31	0.586207	-	-	-	Derived	-	Low_complexity,Low_complexity,partial,0.1935	N.S	-	-	-	-	-	-	-	-	-	-	-	-	-	-	-	-	within;Heterochrom/lo_GM12878;0.0001	within;Heterochrom/lo_HUVEC;0.0001	within;Heterochrom/lo_HMEC;0.0001	within;Heterochrom/lo_NHEK;0.0001	within;Heterochrom/lo_NHLF;0.0001
3	95116193	95116522	329	0.614943	-	-	-	Ancestral	simple_repeat,cover,11.3448,trf	SINE,Alu,partial,0.9605	N.S	-	-	-	-	-	-	-	-	-	-	-	-	-	-	-	-	within;Heterochrom/lo_GM12878;0.0031	within;Heterochrom/lo_HUVEC;0.0015	within;Heterochrom/lo_HMEC;0.0015	within;Heterochrom/lo_NHEK;0.0015	within;Heterochrom/lo_NHLF;0.0017
3	95386738	95386807	69	0.252874	-	-	-	Derived	-	-	N.S	-	-	-	-	-	-	-	-	-	-	-	-	-	-	-	-	within;Heterochrom/lo_GM12878;0.0004	within;Heterochrom/lo_HUVEC;0.0004	within;Heterochrom/lo_HMEC;0.0004	within;Heterochrom/lo_NHEK;0.0004	within;Heterochrom/lo_NHLF;0.0004
3	96002616	96002651	35	0.298851	-	-	-	Derived	-	-	N.S	-	-	-	-	-	-	-	-	-	-	-	-	-	-	-	-	within;Heterochrom/lo_GM12878;0.0001	within;Heterochrom/lo_HUVEC;0.0006	within;Heterochrom/lo_HMEC;0.0001	within;Heterochrom/lo_NHEK;0.0004	within;Heterochrom/lo_NHLF;0.0002
3	96496292	96497085	793	0.0172414	-	-	-	Derived	-	-	N.S	-	-	-	-	-	-	-	-	-	-	-	-	-	-	-	-	within;Heterochrom/lo_GM12878;0.0041	within;Heterochrom/lo_HUVEC;0.0042	within;Heterochrom/lo_HMEC;0.0041	within;Heterochrom/lo_NHEK;0.0071	within;Heterochrom/lo_NHLF;0.0041
3	97331605	97331636	31	0.0517241	EPHA6	-	-	Derived	-	SINE,MIR,within,0.1527	N.S	-	-	-	-	-	-	-	-	-	-	-	-	-	-	-	-	within;Heterochrom/lo_GM12878;0.0002	within;Heterochrom/lo_HUVEC;0.0002	within;Heterochrom/lo_HMEC;0.0002	within;Heterochrom/lo_NHEK;0.0002	within;Heterochrom/lo_NHLF;0.0002
3	99014975	99015133	158	0.0574713	-	-	-	Derived	-	Low_complexity,Low_complexity,cover,6.8696	N.S	-	-	-	-	-	-	-	-	-	-	-	-	-	-	-	-	within;Heterochrom/lo_GM12878;0.0013	within;Heterochrom/lo_HUVEC;0.0089	within;Heterochrom/lo_HMEC;0.0044	within;Heterochrom/lo_NHEK;0.0075	within;Heterochrom/lo_NHLF;0.0071
3	99037446	99037757	311	0.954023	-	-	-	Ancestral	-	SINE,Alu,cover,1.0097	Causal	ILMN_1790988	OR5K1	3.43735	0.000934848	0.460369	0.0824572	0.0018697	-	partial;MafK_(SC-477)_230; 0.0902,partial;MAFF_230; 0.192,partial;FOS_288; 0.245,partial;MafK_(ab50322)_295; 0.0875,partial;c-Fos_350; 0.2006,partial;JUN_124; 0.25,partial;MAFK_681; 0.1172,partial;MafF_(M8194)_150; 0.1889	-	-	-	-	-	-	-	within;Heterochrom/lo_GM12878;0.0025	overlap;Weak_Enhancer_HUVEC;1.555,partial;Strong_Enhancer_HUVEC;0.1067,partial;Strong_Enhancer_HUVEC; 0.0196	within;Heterochrom/lo_HMEC;0.0087	within;Heterochrom/lo_NHEK;0.0362	within;Weak_Enhancer_NHLF;0.1728
3	99698781	99700913	2132	0.0402299	CMSS1; FILIP1L	-	-	Derived	simple_repeat,cover,50.7619,trf;simple_repeat,cover,60.9143,trf	LINE,L1,cover,28.0526;SINE,MIR,cover,14.6027;SINE,MIR,cover,15.6765;LINE,L2,partial,0.0525;LINE,L2,cover,8.3281;SINE,Alu,cover,19.0357;SINE,MIR,cover,22.6809;DNA,TcMar-Tigger,cover,7.1785	N.S	-	-	-	-	-	-	-	-	overlap;BCL3_174;5.9888	-	-	-	overlap;CTCF_binding_CTCFBSDB2.0;20.3048	overlap;ENCSR000BQL.nfatc1.gm12878;14.8056,overlap;ENCSR000BNQ.bcl3.gm12878;10.7677,overlap;ENCSR000BGR.pbx3.gm12878;14.6027	-	-	within;Heterochrom/lo_GM12878;0.0654	within;Heterochrom/lo_HUVEC;0.0679	within;Heterochrom/lo_HMEC;0.082	within;Heterochrom/lo_NHEK;0.0767	within;Heterochrom/lo_NHLF;0.067
3	99922680	99924935	2255	0.275862	-	-	-	Derived	-	DNA,hAT-Blackjack,cover,17.4806;SINE,Alu,cover,17.0833;SINE,Alu,cover,7.4917;DNA,hAT-Blackjack,partial,0.0914;DNA,hAT-Blackjack,cover,27.5;Low_complexity,Low_complexity,cover,86.7308;LTR,ERV1,cover,56.375;DNA,hAT-Blackjack,cover,19.6087;DNA,hAT-Blackjack,cover,7.3214;LINE,L2,cover,15.8803;SINE,Alu,cover,7.6441;DNA,hAT-Blackjack,cover,9.9779	N.S	-	-	-	-	-	-	-	-	-	-	-	-	-	-	-	overlap;Open_chromatin_GM12878;8.3519	within;Heterochrom/lo_GM12878;0.0783	within;Heterochrom/lo_HUVEC;0.1503	within;Heterochrom/lo_HMEC;0.0501	within;Heterochrom/lo_NHEK;0.1342	within;Heterochrom/lo_NHLF;0.0998
3	100306748	100307067	319	0.0287356	-	-	-	Ancestral	simple_repeat,partial,0.0752,trf	SINE,Alu,partial,0.9561	N.S	-	-	-	-	-	-	-	-	-	-	-	-	-	-	-	-	within;Heterochrom/lo_GM12878;0.0257	within;Heterochrom/lo_HUVEC;0.0098	within;Heterochrom/lo_HMEC;0.012	within;Heterochrom/lo_NHEK;0.0261	within;Heterochrom/lo_NHLF;0.028
3	100521630	100522507	877	0.0517241	ABI3BP	-	-	Derived	-	LINE,L1,cover,9.5326;DNA,TcMar-Tigger,cover,16.5472	N.S	-	-	-	-	-	-	-	-	-	-	-	-	-	-	-	-	within;Heterochrom/lo_GM12878;0.0593	within;Heterochrom/lo_HUVEC;0.0457	within;Heterochrom/lo_HMEC;0.0462	within;Heterochrom/lo_NHEK;0.0472	within;Heterochrom/lo_NHLF;0.0953
3	100958019	100958064	45	0.0402299	IMPG2	-	-	Derived	-	LINE,L1,within,0.0434	N.S	-	-	-	-	-	-	-	-	-	-	-	-	-	-	-	-	within;Heterochrom/lo_GM12878;0.0004	within;Heterochrom/lo_HUVEC;0.0009	within;Heterochrom/lo_HMEC;0.0006	within;Heterochrom/lo_NHEK;0.0009	within;Heterochrom/lo_NHLF;0.0012
3	101188370	101188692	322	0.597701	SENP7	-	-	Unknown	-	LINE,L1,partial,0.0497;SINE,Alu,partial,0.9503	Causal	ILMN_1814924	FAM55C	-3.84133	0.000243842	0.223007	-0.254703	0.000975368	allergy;PMID_29083406;rs13088318;0.000000009	-	-	-	-	-	-	-	-	within;Weak_Txn_GM12878;0.0096	within;Weak_Txn_HUVEC;0.0126	within;Heterochrom/lo_HMEC;0.0031	within;Heterochrom/lo_NHEK;0.004	within;Heterochrom/lo_NHLF;0.0224
3	101357566	101359747	2181	0.132184	-	-	-	Derived	-	LTR,ERV1,within,0.2448	N.S	-	-	-	-	-	-	-	-	partial;CTCF_121; 0.5027,overlap;GATA2_109;7.1743,overlap;TBP_136;5.8005,partial;CTCF_145; 0.5071,overlap;POLR2A_366;4.4601,overlap;TBP_31;8.0778	within;SE_40536;0.1478	-	-	partial;CTCF_binding_CTCFBSDB2.0;0.58,partial;CTCF_binding_CTCFBSDB2.0;0.5301,within;CTCF_binding_CTCFBSDB2.0;0.1476	-	-	-	within;Heterochrom/lo_GM12878;0.4039	partial;Heterochrom/lo_HUVEC;0.3371,partial;Heterochrom/lo_HUVEC; 0.1366,overlap;Repressed_HUVEC;2.7262	within;Heterochrom/lo_HMEC;0.3207	within;Heterochrom/lo_NHEK;0.4741	within;Heterochrom/lo_NHLF;0.4957
3	102283775	102284112	337	0.810345	-	-	-	Ancestral	simple_repeat,cover,8.641,trf	SINE,Alu,cover,1.0597	N.S	-	-	-	-	-	-	-	-	-	-	-	-	-	-	-	-	partial;Repetitive/CNV_GM12878;0.675,partial;Heterochrom/lo_GM12878; 0.0019	partial;Heterochrom/lo_HUVEC; 0.0019,partial;Repetitive/CNV_HUVEC;0.675	partial;Repetitive/CNV_HMEC;0.3375,partial;Heterochrom/lo_HMEC; 0.0042	partial;Insulator_NHEK;0.675,partial;Heterochrom/lo_NHEK; 0.0019	partial;Heterochrom/lo_NHLF; 0.0019,partial;Repetitive/CNV_NHLF;0.675
3	102595404	102595828	424	0.091954	-	-	-	Derived	-	DNA,hAT-Tip100,partial,0.1156;LINE,L1,partial,0.7948	N.S	-	-	-	-	-	-	-	-	-	-	-	-	-	-	-	-	within;Heterochrom/lo_GM12878;0.0011	within;Heterochrom/lo_HUVEC;0.0005	within;Heterochrom/lo_HMEC;0.0013	within;Heterochrom/lo_NHEK;0.0013	within;Heterochrom/lo_NHLF;0.0016
3	103188635	103188677	42	0.545977	-	-	-	Unknown	-	-	N.S	-	-	-	-	-	-	-	-	-	-	-	-	-	-	-	-	within;Heterochrom/lo_GM12878;0.0001	within;Heterochrom/lo_HUVEC;0.0	within;Heterochrom/lo_HMEC;0.0002	within;Heterochrom/lo_NHEK;0.0001	within;Heterochrom/lo_NHLF;0.0001
3	103431677	103431763	86	0.482759	-	-	-	Derived	-	-	N.S	-	-	-	-	-	-	-	-	-	-	-	-	partial;CTCF_binding_CTCFBSDB2.0;0.3632	-	-	-	within;Heterochrom/lo_GM12878;0.0002	within;Strong_Enhancer_HUVEC;0.1433	partial;Heterochrom/lo_HMEC; 0.0002,partial;Weak_Enhancer_HMEC;0.0413	partial;Weak_Enhancer_NHEK;0.055,partial;Weak_Enhancer_NHEK; 0.265	within;Heterochrom/lo_NHLF;0.0002
3	103870223	103870814	591	0.137931	-	-	-	Derived	-	SINE,Alu,partial,0.3841;LINE,L1,partial,0.6159	N.S	-	-	-	-	-	-	-	-	-	-	-	-	-	-	-	-	within;Heterochrom/lo_GM12878;0.0134	within;Heterochrom/lo_HUVEC;0.0134	within;Heterochrom/lo_HMEC;0.0035	within;Heterochrom/lo_NHEK;0.0134	within;Heterochrom/lo_NHLF;0.0171
3	103974704	103974892	188	0.109195	-	-	-	Derived	-	-	N.S	-	-	-	-	-	-	-	-	-	-	-	-	-	-	-	-	within;Heterochrom/lo_GM12878;0.0045	within;Heterochrom/lo_HUVEC;0.0045	within;Heterochrom/lo_HMEC;0.0011	within;Heterochrom/lo_NHEK;0.0021	within;Heterochrom/lo_NHLF;0.0021
3	104278200	104279046	846	0.143678	-	-	-	Derived	simple_repeat,cover,20.6341,trf	LTR,ERVL-MaLR,cover,2.1418	N.S	-	-	-	-	-	-	-	-	overlap;SRF_102;3.6783,overlap;SRF_70;4.0286	-	-	-	-	-	-	-	within;Weak_Txn_GM12878;0.2226	within;Heterochrom/lo_HUVEC;0.0031	within;Heterochrom/lo_HMEC;0.0082	within;Heterochrom/lo_NHEK;0.0486	within;Heterochrom/lo_NHLF;0.0082
3	105305994	105311028	5034	0.0344828	-	-	-	Ancestral	simple_repeat,cover,148.0588,trf;simple_repeat,cover,143.8286,trf	LINE,L1,partial,0.5064;LINE,L1,cover,2.1858;LTR,ERV1,cover,39.0233	N.S	-	-	-	-	-	-	-	-	-	-	-	-	-	-	-	-	within;Heterochrom/lo_GM12878;0.0642	within;Heterochrom/lo_HUVEC;0.2622	within;Heterochrom/lo_HMEC;0.5993	within;Heterochrom/lo_NHEK;0.5244	within;Heterochrom/lo_NHLF;0.3448
3	106436890	106437085	195	0.189655	-	-	-	Derived	-	-	N.S	-	-	-	-	-	-	-	-	-	within;SE_46377;0.0034	-	-	-	-	-	-	within;Heterochrom/lo_GM12878;0.0015	within;Heterochrom/lo_HUVEC;0.0227	within;Heterochrom/lo_HMEC;0.0128	within;Heterochrom/lo_NHEK;0.0051	within;Heterochrom/lo_NHLF;0.0271
3	109089348	109089526	178	0.0229885	-	-	-	Derived	-	SINE,Alu,partial,0.3427;SINE,Alu,partial,0.1629	N.S	-	-	-	-	-	-	-	-	-	within;SE_59640;0.0042	-	-	-	-	-	-	within;Heterochrom/lo_GM12878;0.0015	within;Heterochrom/lo_HUVEC;0.0004	within;Heterochrom/lo_HMEC;0.0007	within;Heterochrom/lo_NHEK;0.0024	within;Heterochrom/lo_NHLF;0.0051
3	109489075	109489330	255	0.155172	-	-	-	Derived	-	LINE,L1,within,0.0983	N.S	-	-	-	-	-	-	-	-	-	-	-	-	-	-	-	-	within;Heterochrom/lo_GM12878;0.0007	within;Heterochrom/lo_HUVEC;0.0013	within;Heterochrom/lo_HMEC;0.0036	within;Heterochrom/lo_NHEK;0.0036	within;Heterochrom/lo_NHLF;0.0036
3	109496987	109497018	31	0.0172414	-	-	-	Derived	-	LTR,ERVL,within,0.0055	N.S	-	-	-	-	-	-	-	-	-	-	-	-	-	-	-	-	within;Heterochrom/lo_GM12878;0.0001	within;Heterochrom/lo_HUVEC;0.0002	within;Heterochrom/lo_HMEC;0.0004	within;Heterochrom/lo_NHEK;0.0004	within;Heterochrom/lo_NHLF;0.0004
3	112295208	112295251	43	0.132184	SLC35A5	-	-	Derived	-	SINE,Alu,within,0.1564	N.S	-	-	-	-	-	-	-	-	-	-	-	-	-	-	-	-	within;Weak_Txn_GM12878;0.0061	within;Weak_Txn_HUVEC;0.0063	within;Weak_Txn_HMEC;0.0033	within;Weak_Txn_NHEK;0.0086	within;Weak_Txn_NHLF;0.0025
3	113966852	113966882	30	0.0172414	-	-	-	Unknown	simple_repeat,partial,0.4333,trf	LTR,ERVL-MaLR,partial,0.5667;Simple_repeat,Simple_repeat,partial,0.4333	N.S	-	-	-	-	-	-	-	-	-	-	-	-	-	-	-	-	within;Heterochrom/lo_GM12878;0.0013	within;Heterochrom/lo_HUVEC;0.0006	within;Heterochrom/lo_HMEC;0.0009	within;Heterochrom/lo_NHEK;0.0006	within;Heterochrom/lo_NHLF;0.0023
3	114717838	114717881	43	0.0574713	ZBTB20	-	-	Derived	-	LINE,L2,within,0.0567	N.S	-	-	-	-	-	-	-	-	-	-	-	-	-	-	-	-	within;Heterochrom/lo_GM12878;0.0018	within;Heterochrom/lo_HUVEC;0.0003	within;Heterochrom/lo_HMEC;0.0003	within;Heterochrom/lo_NHEK;0.0002	within;Heterochrom/lo_NHLF;0.0003
3	116544835	116545059	224	0.224138	-	-	-	Unknown	simple_repeat,cover,1.8361,trf;simple_repeat,cover,2.1333,trf;simple_repeat,cover,4.3077,trf;simple_repeat,cover,2.2178,trf;simple_repeat,cover,1.4641,trf;simple_repeat,cover,2.4615,trf;simple_repeat,cover,1.4737,trf;simple_repeat,cover,2.2857,trf	LINE,L1,partial,0.125;Simple_repeat,Simple_repeat,cover,1.5135	N.S	-	-	-	-	-	-	-	-	-	-	-	-	-	-	-	-	within;Heterochrom/lo_GM12878;0.0025	within;Heterochrom/lo_HUVEC;0.0035	within;Heterochrom/lo_HMEC;0.0024	within;Heterochrom/lo_NHEK;0.0024	within;Heterochrom/lo_NHLF;0.0114
3	116827697	116827731	34	0.114943	-	-	-	Derived	-	LINE,L1,within,0.0683	N.S	-	-	-	-	-	-	-	-	-	-	-	-	-	-	-	-	within;Heterochrom/lo_GM12878;0.0004	within;Heterochrom/lo_HUVEC;0.0004	within;Heterochrom/lo_HMEC;0.0001	within;Heterochrom/lo_NHEK;0.0001	within;Heterochrom/lo_NHLF;0.0001
3	118859684	118859724	40	0.0977011	IGSF11	-	-	Derived	-	SINE,Alu,within,0.1303	N.S	-	-	-	-	-	-	-	-	-	-	-	-	-	-	-	-	within;Heterochrom/lo_GM12878;0.0009	within;Heterochrom/lo_HUVEC;0.0009	within;Heterochrom/lo_HMEC;0.0009	within;Heterochrom/lo_NHEK;0.0009	within;Heterochrom/lo_NHLF;0.0009
3	119085597	119085644	47	0.12069	ARHGAP31	-	-	Derived	-	-	N.S	-	-	-	-	-	-	-	-	-	-	-	-	within;CTCF_binding_CTCFBSDB2.0;0.0002	-	-	-	within;Weak_Enhancer_GM12878;0.235	within;Txn_Elongation_HUVEC;0.0044	within;Heterochrom/lo_HMEC;0.0021	within;Heterochrom/lo_NHEK;0.0021	within;Heterochrom/lo_NHLF;0.0062
3	119287656	119287687	31	0.66092	-	-	-	Derived	-	LINE,L1,within,0.0051	N.S	-	-	-	-	-	-	-	-	-	within;SE_32630;0.0007	-	-	-	-	within;SE_32630;0.0007	-	within;Weak_Enhancer_GM12878;0.0258	within;Heterochrom/lo_HUVEC;0.0031	within;Heterochrom/lo_HMEC;0.0016	within;Repressed_NHEK;0.0091	within;Repressed_NHLF;0.0082
3	120082010	120082075	65	0.425287	-	-	-	Derived	simple_repeat,partial,0.4615,trf	Simple_repeat,Simple_repeat,partial,0.4615	N.S	-	-	-	-	-	-	-	-	-	-	-	-	-	-	-	-	within;Heterochrom/lo_GM12878;0.0039	within;Repressed_HUVEC;0.003	within;Heterochrom/lo_HMEC;0.005	within;Heterochrom/lo_NHEK;0.005	within;Repressed_NHLF;0.0038
3	120755621	120755696	75	0.132184	STXBP5L	-	-	Ancestral	-	LINE,L1,partial,0.9333;LINE,L1,partial,0.0667	N.S	-	-	-	-	-	-	-	-	-	-	-	-	-	-	-	-	within;Heterochrom/lo_GM12878;0.0002	within;Heterochrom/lo_HUVEC;0.0004	within;Heterochrom/lo_HMEC;0.0002	within;Heterochrom/lo_NHEK;0.0002	within;Heterochrom/lo_NHLF;0.0001
3	121822004	121822034	30	0.0402299	CD86	-	-	Derived	-	-	N.S	-	-	-	-	-	-	-	-	-	within;SE_58952;0.0005,within;SE_32668;0.0007,within;SE_09531;0.0004	-	-	within;CTCF_binding_CTCFBSDB2.0;0.0015	within;ENCSR000BRI.runx3.gm12878;0.2381,within;ENCSR517QHU.bhlhe40.gm12878;0.0183	within;SE_32668;0.0007	-	within;Strong_Enhancer_GM12878;0.0125	within;Repressed_HUVEC;0.0019	within;Heterochrom/lo_HMEC;0.0024	within;Heterochrom/lo_NHEK;0.001	within;Heterochrom/lo_NHLF;0.0004
[truncated: 3,500 more rows]

## Sheet: Table S3
Table S3: List of high-confidence intermediate-sized deletions after detection by IMSindel and filtering.
[truncated: 4,380 more rows]

## Sheet: Table S4
Table S4: Results of enrichment analysis for annotated overall regulatory features. Values in red represent significantly enriched regulatory features.
[truncated: 24 more rows]

## Sheet: Table S5
Table S5: Results of enrichment analysis for annotated GM12878 cell line specific regulatory features. Values in red represent significantly enriched regulatory features.
[truncated: 20 more rows]

[truncated: 3 more sheets: Table S6, Table S7, Table S8]
